# Supplementary material for: Meta-Analysis of Microarray Data of Rainbow Trout Fry Gonad Differentiation Modulated by Ethynylestradiol
Source: PLoS One. 2015 Sep 17;10(9):e0135799. doi: 10.1371/journal.pone.0135799 (PMC4574709; doi:10.1371/journal.pone.0135799)
Supplement: S1 Dataset — (XLSX) [file pone.0135799.s001.xlsx]

## Sheet: Donnees brutes normalisees_TEST
	Femelle.Temoin.J0.1	Femelle.Temoin.J0.2	Femelle.Temoin.J7.1	Femelle.Temoin.J7.2	Femelle.Temoin.J16.1	Femelle.Temoin.J16.2	Femelle.Temoin.J30.1	Femelle.Temoin.J30.2	Femelle.Temoin.J63.1	Femelle.Temoin.J63.2	Femelle.Temoin.J91.1	Femelle.Temoin.J91.2	Femelle.Temoin.J111.1	Femelle.Temoin.J111.2	Male.Temoin.J0.1	Male.Temoin.J0.2	Male.Temoin.J7.1	Male.Temoin.J7.2	Male.Temoin.J16.1	Male.Temoin.J16.2	Male.Temoin.J30.1	Male.Temoin.J30.2	Male.Temoin.J63.1	Male.Temoin.J63.2	Male.Temoin.J91.1	Male.Temoin.J91.2	Male.Temoin.J111.1	Male.Temoin.J111.2	Male.EE2.J7.1	Male.EE2.J7.2	Male.EE2.J16.1	Male.EE2.J16.2	Male.EE2.J30.1	Male.EE2.J30.2	Male.EE2.J63.1	Male.EE2.J63.2	Male.EE2.J91.1	Male.EE2.J91.2	Male.EE2.J111.1	Male.EE2.J111.2
1RT100A02_C_A01	2.00433	2.70839	1.7362	2.55171	2.87908	3.245	1.74949	2.7472	1.78604	2.11224	2.0205	1.28974	2.20976	2.11379	2.9407	2.91975	2.9636	2.79048	2.86686	3.20427	2.43312	2.1663	1.91745	2.09648	3.24415	2.68572	2.00926	2.98316	2.16938	3.32486	1.34463	2.25883	2.85315	2.50014	2.70331	2.11976	2.82279	2.38426	1.72248	1.96374
1RT100A03_A_A02	10.2969	13.8284	19.2927	24.4872	14.7385	19.2865	16.7213	20.1114	14.6955	14.1142	13.8977	8.43557	16.6157	14.0977	NA	15.9507	16.3054	19.0617	16.1314	21.0579	13.377	13.3179	13.9506	16.4937	16.8047	21.0444	16.5901	29.3925	12.2454	17.1176	9.5989	16.0082	16.6262	13.7998	13.0572	18.3001	20.2635	16.2075	9.92641	18.3645
1RT100A14_C_A07	1.50952	3.91448	2.17589	1.64131	1.89389	2.24402	1.60641	2.08387	1.97078	1.66451	2.01256	1.81825	3.20229	2.78307	2.27659	1.83048	1.75437	1.81784	2.2356	1.84217	2.01026	1.80196	2.19483	2.61063	4.07942	6.12485	4.10996	4.24307	1.50215	1.65871	1.20711	1.9539	2.58348	1.77222	2.96219	3.83127	5.55525	5.17742	3.57258	3.53814
1RT100A19_A_A10	0.454904	0.640023	0.680834	0.948988	0.772045	0.952174	0.7717	0.665645	0.697564	0.568226	0.593848	0.52592	0.558315	0.642714	NA	0.791833	0.993505	0.851449	0.814735	0.842536	0.596899	0.650302	0.628893	0.926921	0.682621	0.837888	2.36844	0.735055	0.612223	0.70881	0.373773	0.99925	0.62238	0.712707	0.658595	0.736778	0.777519	0.971612	0.566171	0.604224
1RT100A24_C_A12	2.84934	3.88951	NA	3.1674	NA	4.56931	NA	3.07583	3.03107	2.48784	2.83799	NA	3.23677	2.17213	5.48101	5.30895	4.6358	3.96432	NA	3.80674	3.24509	NA	NA	NA	NA	NA	NA	NA	3.80501	4.89123	2.1122	NA	NA	NA	4.20046	4.67077	NA	NA	2.47333	2.83905
1RT100B09_B_A05	2.5799	4.3166	5.1658	4.36793	5.72531	5.79216	3.92594	4.84575	3.23626	3.50292	2.20992	1.72133	2.78636	2.93688	NA	3.17995	6.43869	6.14651	4.30736	3.87239	4.46835	3.88333	2.74939	3.73051	3.31247	4.09264	5.12871	4.54243	4.51952	4.36393	2.13244	4.64953	6.16484	5.11792	4.01409	6.08798	4.38158	4.45568	2.86818	3.35862
1RT100B19_B_A10	0.519333	0.740194	0.634344	0.684421	0.707524	0.949903	0.96809	0.757785	0.973384	0.886454	0.943856	0.879044	1.24321	0.9504	0.961997	1.08217	0.748406	0.698019	0.85317	0.715801	0.71927	0.924866	0.978794	1.07975	0.93488	1.04554	0.824309	0.923832	0.68369	0.871864	0.842569	0.902683	0.889354	0.726634	0.90333	1.04831	0.901389	0.792453	0.911081	0.930074
1RT100C06_C_B03	4.44837	5.37417	7.30932	7.72349	8.10983	8.35044	6.4477	7.86567	5.92255	5.36361	5.5218	2.53409	5.51201	7.3067	NA	4.13244	7.09351	8.01393	7.3232	8.9828	6.20072	5.48588	6.43803	7.15555	7.66322	9.74385	10.1145	9.661	8.54595	10.954	2.39804	10.13	9.2902	8.04508	7.79841	10.6506	7.70522	7.40888	4.93025	6.08533
1RT100C07_A_B04	0.67038	0.837292	1.54434	0.600494	0.794165	0.982579	0.927808	0.865806	0.994084	0.828906	0.869996	0.705653	0.847197	0.955519	1.26763	0.925062	0.815363	0.934917	0.869067	0.771334	1.01624	0.948059	1.20841	2.02335	1.38308	1.40116	0.958448	0.93786	0.916282	1.06403	1.10767	0.853465	1.23236	0.845884	1.15823	1.46839	1.53856	1.45685	0.953527	0.996241
1RT100C21_A_B11	0.443442	0.504038	0.556823	0.576189	0.883477	0.723704	0.544434	0.641829	0.668914	0.474656	0.452465	0.378617	0.509026	0.562648	NA	0.591208	0.683134	0.802475	0.688353	0.966416	0.720179	0.590218	0.583477	0.711764	0.798604	0.943796	1.00097	0.854158	0.63052	0.633053	0.3862	1.08242	0.60104	0.565665	0.716144	0.769404	0.720592	0.784449	0.520273	0.513243
1RT100D23_B_B12	0.917692	1.313	1.49391	1.31426	1.77886	1.92378	1.26907	1.62545	1.76993	1.26545	1.51469	1.0017	1.7208	1.75207	1.38896	1.26477	1.5746	1.88225	1.92769	1.62718	1.49601	1.1581	1.3778	1.50614	1.96328	2.09835	1.4376	1.62755	1.18277	1.54753	0.961269	1.45341	1.24215	1.13741	1.32425	1.56179	1.78346	1.33895	1.54126	1.22192
1RT100E02_C_C01	2.52563	1.33192	1.2113	1.72276	1.93398	1.93517	1.77213	1.91218	1.18231	1.33509	1.05052	1.05771	1.64673	1.22433	1.24374	1.58749	1.79864	1.72748	1.60441	2.16465	1.74841	1.6916	1.61724	1.71039	1.915	1.75127	1.38721	1.93495	1.24283	1.22993	1.01476	1.6663	1.29146	1.65285	1.69304	0.784642	1.67654	1.75213	1.48477	1.28381
1RT100E07_A_C04	10.9954	9.1396	7.48401	8.4733	10.5242	8.70111	11.8541	12.6046	8.58475	8.94584	10.8175	12.7932	16.0135	11.8559	8.12602	9.00963	10.4125	9.16544	8.19285	10.1454	10.1054	10.5976	11.6731	13.5734	11.4362	9.9559	8.92598	12.8266	6.80998	10.4254	11.0373	7.54208	9.5431	10.1367	10.5125	7.34778	10.1312	10.7925	13.4465	11.2065
1RT100E10_C_C05	2.0748	1.39667	0.974075	1.8027	1.75799	1.68037	1.69792	1.8171	1.14386	1.37767	1.24965	1.4144	1.76196	1.33201	1.12086	1.36132	1.45762	1.29218	1.40913	1.65361	1.74092	1.54698	1.5745	1.71621	1.9997	2.05504	2.02259	2.39959	1.14606	1.12512	0.867272	1.62362	1.1367	1.67569	1.62746	1.12078	1.67713	1.80092	1.62745	1.76301
1RT100F05_B_C03	1.6225	1.13213	1.09008	1.33079	1.21342	1.24594	1.88208	1.43143	1.3603	0.989719	1.31933	1.12049	1.31855	0.947665	1.04085	1.4339	1.48953	1.19712	1.14944	1.49701	1.44365	1.23878	1.50505	1.89501	1.65458	1.43308	1.76132	1.41352	1.15881	1.01499	1.10793	1.10854	1.15019	1.58523	1.3397	1.34539	1.49682	1.64905	1.54914	1.30335
1RT100F06_D_C03	1.05429	1.08847	0.727265	1.15095	1.24986	1.06927	1.29208	1.25618	0.930594	1.02353	0.873724	1.17757	1.03073	0.984137	0.771029	0.827456	1.03542	1.01438	1.20839	1.08679	1.06816	1.43372	1.16207	1.10514	1.1479	1.30429	1.33359	1.75642	0.872558	0.946759	0.766883	1.01121	1.38729	1.20335	1.10597	1.17563	1.15748	1.22645	1.06527	1.24733
1RT100F11_B_C06	1.20377	1.37904	1.0492	1.23513	1.05586	1.04763	1.59318	1.54266	1.28089	1.19305	1.41143	1.7954	2.32568	1.63644	1.10593	1.19364	1.36661	1.11995	0.864816	1.13306	1.3248	1.75996	1.87434	1.91914	1.50144	1.3738	1.44219	1.59441	1.20217	1.32525	1.31736	0.811481	1.35675	0.999147	1.24055	1.26387	1.3643	1.41432	1.68236	1.48109
1RT100G08_C_D04	1.34314	1.06602	1.0691	1.291	1.53556	1.65063	1.55702	1.59271	1.11607	1.22655	1.3518	1.6085	1.72596	1.49352	1.05355	0.980688	1.3615	1.07532	1.16297	1.29889	1.35028	1.42104	1.51238	1.43992	1.57988	1.38077	1.29066	1.53076	1.06033	0.814084	0.712679	1.30708	1.6022	1.59133	1.99179	1.49632	1.55054	1.71183	1.46023	1.55749
1RT100G15_A_D08	1.04993	0.757039	0.643127	0.857439	0.793865	0.97992	1.12731	1.12429	1.11707	1.14888	0.991445	1.49243	1.28452	1.16591	0.846509	0.880765	0.840944	0.753106	0.577896	0.740491	0.934781	1.00668	0.828502	0.941755	1.01422	0.920711	0.846571	1.08755	0.772621	0.670941	1.00705	0.656782	0.92907	0.911846	1.05849	0.798943	0.810543	1.30982	1.13019	1.1012
1RT100G16_C_D08	0.806998	0.515241	0.576209	0.677451	0.625406	0.696219	0.956069	0.782484	0.675416	0.92412	0.942828	1.07639	1.03547	0.997963	0.521529	0.897983	0.595661	0.654908	0.54903	0.683499	0.549402	0.704501	0.771268	0.663026	0.779897	0.723704	0.883405	0.865741	0.628477	0.435618	0.56121	0.6327	0.65946	0.60052	1.02919	0.54156	0.746573	1.04343	0.933222	0.847537
1RT100I20_C_E10	4.87952	3.76512	1.53684	1.8685	1.9226	1.82507	2.83595	2.18723	2.04747	1.75497	2.02121	2.866	2.15688	1.68747	1.6335	1.86708	1.79522	2.11609	1.58063	1.66296	7.44133	2.13616	2.02151	1.89055	2.27444	2.06956	4.21393	2.27566	1.90114	1.28274	6.03526	1.78145	3.38386	1.8055	2.09188	1.43517	2.01234	2.23781	2.24257	2.11289
1RT100J04_D_E02	4.53599	3.7929	2.53817	3.41924	4.22408	3.124	6.1962	5.24678	2.57885	3.39959	2.64304	2.80603	4.64171	3.69874	2.53244	2.45762	4.46984	3.58616	2.62576	3.54262	5.96675	7.10762	7.80644	7.92871	8.4649	8.75149	9.13028	9.03347	4.11164	2.26341	0.79852	5.28168	7.70256	8.21935	12.5643	7.84826	6.35887	7.84853	7.42475	7.27379
1RT100J14_D_E07	1.45789	1.04795	0.844975	1.32887	1.29654	1.1484	1.68565	1.77981	0.990428	1.12953	1.03408	1.32018	1.5114	1.10315	1.06358	1.07495	1.48164	1.32673	1.30663	1.15661	1.90939	1.43521	1.09085	1.43792	1.5885	1.42264	1.57177	1.36637	1.17843	0.987944	0.908038	1.03418	1.72333	1.19524	1.43062	1.06751	1.41063	1.40915	1.6526	1.40302
1RT100J16_D_E08	1.32977	1.04843	1.03673	1.38298	1.61508	1.66619	1.38156	1.14895	1.12772	1.04002	1.35082	1.3327	1.55013	1.24549	1.05568	1.06503	1.12869	1.31985	1.46307	1.72996	1.15531	1.19817	1.1834	1.4202	1.44717	1.47019	1.34595	1.61241	1.06475	1.17257	0.670282	1.55317	1.36208	1.19751	1.00745	0.956464	1.21929	1.22619	1.12992	1.12338
1RT100J22_D_E11	3.42541	2.51925	2.77267	2.48163	NA	2.50612	2.73747	3.43312	3.72482	NA	NA	NA	NA	NA	2.7835	3.64502	2.26838	2.36179	2.9218	2.59407	3.23556	NA	4.03271	2.60098	NA	NA	NA	NA	2.74615	3.95357	2.72995	2.47927	NA	NA	NA	NA	NA	NA	NA	NA
1RT100K13_A_F07	3.1775	1.75685	1.61935	2.19323	2.49108	2.76879	2.31116	2.20505	1.97249	1.87689	1.58283	2.11607	2.15237	2.04818	1.81637	3.02596	1.87699	1.95686	2.60775	2.36247	1.80608	2.39207	2.03913	2.1758	2.43494	2.39534	2.08921	2.5649	1.91335	1.63442	1.05673	2.85557	1.87568	2.11241	2.34875	1.56377	2.56036	2.57428	2.08412	1.96078
1RT100K20_C_F10	1.60836	NA	1.98743	1.58485	1.98526	NA	NA	1.90428	3.40353	NA	NA	NA	NA	NA	NA	1.99218	1.93555	1.84383	NA	1.7794	2.3592	NA	NA	NA	1.91363	NA	NA	2.21425	1.93565	2.57172	NA	NA	NA	2.43391	NA	NA	NA	NA	NA	NA
1RT100L05_B_F03	0.805206	0.655722	0.697328	0.846203	1.01479	0.904198	0.915891	0.940333	0.864824	0.824823	0.735784	0.970033	0.86179	0.860299	0.74876	0.773292	0.872068	1.10341	1.27226	1.22096	0.939217	1.02547	0.780773	0.948512	0.870487	0.948393	0.90477	1.10622	0.741916	0.61856	0.519713	0.965929	0.777035	0.728194	0.908772	0.694953	0.841241	0.895158	0.831232	0.800313
1RT100L07_B_F04	2.88171	2.94608	2.02564	1.98906	2.57484	1.78446	2.26012	2.5175	1.54874	1.92945	1.7648	1.58806	1.57595	1.63337	2.20715	2.17225	2.16368	1.6569	2.13506	1.86376	1.73019	1.94502	1.72967	1.60972	1.48182	1.26971	1.38117	1.25671	2.48702	1.61537	1.00154	2.66143	2.73804	2.72935	2.58594	1.95933	2.00381	1.99037	1.95112	2.04943
1RT100L13_B_F07	0.872104	0.695335	0.486503	0.706867	0.802854	0.896847	0.71389	0.720087	0.510752	0.477371	0.48015	0.431655	0.502793	0.440236	0.71753	0.880244	0.656591	0.703203	0.779959	0.87574	0.706071	0.734757	0.49658	0.618933	0.600457	0.559699	0.616216	0.694736	0.598826	0.651998	0.445072	0.786048	0.862926	0.875842	1.09407	0.803075	0.776847	0.71471	0.612434	0.67341
1RT100M08_C_G04	2.4355	2.29326	2.58884	2.14846	2.46832	2.66121	2.56551	2.80802	2.28062	NA	NA	2.04377	2.05292	1.6839	3.02361	2.60221	2.20105	2.28948	2.81834	2.62236	2.92673	2.66881	3.96434	3.20074	2.10594	NA	1.92625	2.10677	2.24004	3.91652	2.65938	2.6938	2.75186	2.54002	3.54033	2.83974	NA	NA	NA	NA
1RT100M16_C_G08	1.24445	0.940864	0.815499	1.10176	1.30829	1.32127	1.41981	1.20438	1.00466	1.07417	0.906595	0.978219	1.14647	0.935744	0.903078	1.31425	1.05574	1.22467	0.954166	1.11606	1.36005	1.17065	1.28769	1.15447	1.78647	1.97373	1.70535	1.87444	1.01883	0.948384	0.677272	1.22584	1.06565	1.17603	1.06778	1.25008	1.56665	1.51313	1.47158	1.27382
1RT100M17_A_G09	0.845107	0.756771	0.781847	0.710341	1.12328	0.853372	0.870298	1.16303	0.76782	0.659884	0.961811	0.822593	0.78152	0.606258	1.07866	1.1058	0.887632	0.795627	1.09801	0.575884	0.96315	1.06441	0.938621	1.18031	0.828821	0.76467	0.88694	0.890688	0.902429	0.988395	0.847551	0.972873	0.990255	0.920291	1.12296	0.865336	1.00228	0.946665	0.964812	0.990233
1RT100N05_B_G03	1.05234	0.73921	0.545606	0.890508	0.839178	0.802726	0.886381	1.02104	0.846561	0.741695	0.674369	0.661822	0.782961	0.787062	0.85418	1.0639	0.92384	1.07305	0.80646	0.826468	0.985493	0.915659	1.07603	1.06126	1.06977	0.878922	0.85324	0.984972	0.761483	0.799931	0.933324	0.932164	0.766025	0.93534	1.02591	0.813089	1.00974	0.964979	0.876126	0.946955
1RT100N11_B_G06	NA	NA	NA	NA	NA	NA	NA	NA	NA	NA	NA	NA	NA	NA	NA	NA	3.36615	NA	NA	NA	NA	NA	NA	NA	NA	NA	NA	NA	NA	NA	NA	NA	NA	NA	NA	NA	NA	NA	NA	NA
1RT100O08_C_H04	2.65	1.66836	2.28899	1.92809	2.40167	2.56154	2.78277	2.32918	2.89765	3.12017	2.98749	3.08704	2.80215	2.96793	1.61066	1.40192	2.10566	1.67694	2.18996	2.45099	2.30386	1.96851	1.79525	2.23466	2.40079	2.91196	2.40322	2.56335	1.70382	1.67658	1.33804	2.25619	2.27679	2.5249	1.84052	1.6992	2.3213	2.21661	3.20542	2.65912
1RT100O24_C_H12	11.053	12.1938	11.3864	9.515	11.4596	8.89786	14.8027	9.39254	12.2738	11.954	12.8745	11.5408	13.0591	12.3516	9.6733	9.80214	8.62352	8.77071	13.707	10.1905	9.27226	10.3443	10.7546	17.0737	10.7406	10.5707	11.3639	10.4435	11.2145	10.8881	10.2125	11.8214	9.03328	10.2822	11.709	9.05605	10.3962	9.69024	13.7349	13.1941
1RT100P05_B_H03	4.13168	3.2131	3.53775	2.97408	3.56605	3.6203	3.47744	3.09321	2.88556	2.97241	2.6239	2.32979	2.46879	3.2082	3.10319	3.0845	3.03312	2.63664	3.51528	3.31498	3.26982	3.09497	3.02443	3.04632	2.76226	3.83556	3.25477	2.61597	2.81698	3.46085	4.71523	3.98988	2.77455	2.78458	2.48137	2.99304	3.95813	3.35074	3.62131	2.87066
1RT100P16_D_H08	NA	NA	2.45314	2.02065	NA	NA	NA	NA	2.51837	NA	NA	1.56063	NA	NA	2.5915	4.25159	1.77627	1.67379	NA	1.90055	2.08566	NA	1.65211	NA	1.77743	NA	NA	2.05014	1.82696	2.59508	NA	NA	NA	2.49518	2.6449	2.55778	NA	NA	NA	NA
1RT101A07_A_A04	0.742287	0.762596	0.848547	0.675919	0.937881	0.934713	1.11566	0.953426	0.936818	0.911967	0.942625	0.942461	0.890036	0.909173	0.953579	0.93483	0.83267	0.775775	0.737842	0.787298	0.917757	0.960013	0.905546	0.995871	1.15358	1.16229	1.03987	1.07114	0.811622	0.944916	1.54275	1.20705	1.02015	1.09797	1.30456	1.0531	1.01332	0.972533	1.02524	0.925455
1RT101A19_A_A10	0.959821	0.927538	1.07597	0.651982	0.971817	0.661311	2.64854	1.10574	0.859279	0.882116	0.820293	1.08396	0.720337	0.78093	0.943098	1.47242	0.772945	0.748751	0.958003	0.642484	1.10887	1.03208	0.859785	1.01796	0.782417	0.687728	1.03727	0.913754	0.86207	1.45934	1.65814	0.917089	1.03279	1.12636	1.04796	1.00967	1.0587	0.822661	1.06157	1.2326
1RT101B07_B_A04	2.4211	2.13618	1.47719	1.11714	1.6649	1.35603	1.59281	2.11748	1.70086	1.2429	1.34365	1.87577	1.67785	1.70283	2.06649	2.42211	1.1212	1.20887	2.41488	1.58343	1.66515	1.15706	1.77328	1.90343	1.54282	1.51835	1.36774	1.50243	1.74797	1.46097	5.11736	2.62776	1.61661	1.57203	1.24602	1.30685	1.8139	1.83727	1.36882	1.67509
1RT101B13_B_A07	1.67399	1.45491	1.53412	1.20238	1.49516	1.3483	2.16048	1.53304	1.42824	1.44249	2.04353	1.33189	1.99777	1.76977	1.27341	1.28296	1.29134	0.934136	1.42651	1.43983	1.69154	1.48817	1.75009	1.40818	1.88017	1.66406	1.19398	1.7737	1.23669	2.06083	2.71376	1.65195	2.04515	1.5177	1.23946	1.50729	1.5262	1.38818	1.81386	1.75457
1RT101B22_D_A11	1.08152	0.964282	0.685956	0.785587	0.876866	0.667192	0.73364	1.0223	0.834918	0.870479	1.07164	0.864407	1.36736	1.24275	0.872523	0.791656	0.78464	0.840703	0.751761	0.812768	0.805222	0.859518	0.886113	0.937183	0.722203	0.795004	0.763185	0.820904	0.602876	0.764579	1.35377	0.985174	0.892184	0.888684	0.794719	0.80363	0.708052	0.927672	1.31129	0.938166
1RT101C03_A_B02	0.778659	0.878042	0.632233	0.501277	0.625992	0.571014	1.18428	0.874838	1.05885	1.41371	0.777975	0.685943	0.826143	0.716812	0.862062	0.94343	0.573571	0.571622	0.716861	0.552608	0.808775	0.940115	0.824424	0.913362	0.736724	0.802053	0.689213	1.01782	0.757981	0.692993	2.13706	0.484307	0.672369	0.863357	0.823279	0.615527	0.821928	0.719692	0.826425	0.844872
1RT101C07_A_B04	3.03247	2.3015	1.8543	1.96354	2.48456	2.96858	2.5606	1.9183	1.84063	2.00797	1.50156	1.62933	1.92393	2.05404	2.32695	1.77091	1.82732	1.75055	2.69188	2.59923	1.85628	2.3424	1.80626	2.09313	2.5097	2.77087	2.46017	2.193	1.67268	2.3499	2.96202	2.54011	1.8056	2.17947	2.10771	1.81374	3.06055	2.59604	3.69065	2.2367
1RT101D12_D_B06	1.0856	1.27149	1.30874	0.948077	1.11609	0.891308	1.02575	1.16182	1.16962	0.723629	1.29128	1.04578	1.07816	1.10144	0.934517	0.854658	0.926066	0.786352	0.956966	1.01652	1.09978	1.13017	1.28255	1.40422	0.830362	0.942553	1.33988	0.908581	0.890106	0.897267	1.47602	1.0831	1.14221	1.29085	1.08461	1.00654	0.931777	0.994244	1.18361	1.2222
1RT101D13_B_B07	1.77476	1.84748	1.53601	2.0579	1.82879	1.88149	1.70322	1.55326	1.51847	1.64086	0.92851	0.940375	1.23584	1.32423	1.80898	1.7941	1.92847	1.88358	2.05082	1.87202	1.73479	1.7351	1.99993	1.80744	1.76911	1.76906	1.69872	1.35682	2.18767	1.87976	1.31134	2.9315	1.57699	1.55992	1.55745	1.6798	1.76051	1.6158	1.42768	1.25033
1RT101E04_C_C02	1.18368	0.90172	0.908963	1.14184	1.05833	0.959687	1.2499	1.13223	1.53016	1.60401	1.46474	1.59987	1.90853	1.66021	1.04633	1.05487	0.97305	1.00125	1.44792	1.29165	1.20192	1.11464	1.1131	0.868316	1.12318	1.32027	1.3124	1.2929	1.05955	0.871478	0.427537	1.07922	1.16054	0.975507	0.935694	0.96598	1.34712	1.16126	1.17497	1.24252
1RT101F15_B_C08	1.0049	0.786928	0.697933	0.859549	0.761278	0.850491	0.727643	0.808571	0.796845	0.727186	0.53259	0.667071	0.689814	0.776211	0.816555	0.760645	0.71166	0.717546	0.82309	0.877031	0.757926	0.80042	0.730607	0.794549	0.807113	0.84804	0.773392	0.63561	0.737233	0.634462	0.80509	1.08262	0.658742	0.801994	0.742052	0.714328	0.712282	0.665193	0.722922	0.67699
1RT101G10_C_D05	2.54021	1.9035	2.5138	1.90115	2.01849	1.67473	2.44444	1.81528	2.1692	2.04326	1.70507	2.27992	2.0365	1.83365	1.78681	3.32787	1.59475	1.87913	2.84105	2.23511	2.27042	1.68349	1.75194	1.91705	2.33715	2.18197	1.7164	2.03795	2.28797	2.31683	2.01386	2.18231	1.75829	1.5079	2.29994	2.07769	2.51997	2.10692	1.72785	2.13923
1RT101G15_A_D08	1.2849	0.89334	1.26676	1.38505	1.34854	1.4605	1.32837	1.19675	1.32538	1.27654	0.841435	0.958721	0.914738	0.948308	1.33843	1.00895	1.01441	1.02893	1.6242	1.61706	1.2223	1.25223	1.04722	1.04782	1.16812	1.28424	1.22168	1.26407	1.09211	1.17579	1.30911	1.59335	0.897408	1.02657	1.24222	1.07189	1.49723	1.44467	1.02856	1.01626
1RT101G20_C_D10	0.815249	0.65464	0.985182	0.754156	0.828215	0.708944	0.752621	0.722475	0.651385	0.669115	0.747989	0.724481	0.790845	0.737057	0.895689	1.02282	0.751356	0.783621	0.886695	0.824249	0.95147	0.939545	0.850123	0.800256	0.802942	0.770471	1.04511	0.899146	0.975051	1.0328	0.962904	0.868816	0.781018	0.804623	0.875201	0.697538	0.776505	0.727225	0.703254	0.867126
1RT101H14_D_D07	0.520857	0.329768	0.49042	0.457081	0.429833	0.476688	0.417453	0.445182	0.48854	0.493301	0.422738	0.346383	0.354647	0.370606	0.539533	0.519876	0.330902	0.347223	0.439035	0.408936	0.581152	0.504312	0.488886	0.503296	0.524989	0.54739	0.418921	0.484505	0.324491	0.399063	0.546193	0.489652	0.428302	0.417343	0.381528	0.454564	0.434475	0.365856	0.403343	0.385359
1RT101H16_D_D08	1.05862	1.1114	1.09408	1.17426	1.32224	1.15755	1.12225	0.895419	2.6006	2.77609	2.82769	5.39367	3.66711	3.32614	1.13282	1.0705	0.818069	0.969158	1.31221	1.0843	1.01897	1.03229	1.02078	1.24811	1.41047	1.44875	1.5113	1.28898	0.946801	0.760647	0.612145	0.887103	1.1649	1.09939	1.31685	1.18529	1.66432	1.64312	1.79784	2.08113
1RT101I09_A_E05	1.64258	1.77458	2.00955	1.97209	1.96846	1.94407	1.49675	2.04479	1.83413	1.7062	1.37399	1.38097	1.80567	1.78006	1.4453	1.71919	1.69636	1.6669	2.35773	1.97152	1.67613	1.61289	1.67984	1.84257	1.74085	2.2177	2.02826	1.63127	1.8587	1.51557	0.878648	2.482	1.65486	1.71717	1.45671	1.52242	2.26178	1.52161	1.42807	1.4684
1RT101I18_C_E09	1.0376	0.867136	0.786352	0.661809	0.749331	0.725604	0.791776	0.83857	1.16023	0.824477	0.911698	1.17805	1.20606	0.98098	0.965428	1.19075	0.664952	0.825674	1.12294	0.831487	0.924149	0.727669	0.775049	0.985866	0.787963	0.91794	1.0778	0.89357	0.741595	0.664145	0.802907	0.706866	1.36117	1.05409	1.0736	1.05743	0.877039	0.859442	0.93981	1.03007
1RT101I24_C_E12	0.804425	0.950342	1.01398	1.10054	1.05811	0.946176	0.9422	0.959727	1.18536	1.2163	0.802338	1.16535	0.875113	0.942582	0.960814	0.901607	0.97398	0.890042	1.20549	1.04364	1.04983	1.09813	0.82142	1.0299	1.05713	1.26183	1.17014	0.920795	0.954023	0.84355	1.00586	1.14823	0.939508	0.9509	1.09941	1.13555	1.1204	0.998888	0.99568	0.980632
1RT101J19_B_E10	0.956968	0.901909	0.751663	1.26676	1.06401	0.84733	1.08714	1.2099	1.12606	1.38562	0.874425	1.32494	1.11608	1.03828	0.87362	1.0491	1.10203	0.96455	1.29513	0.895206	1.0724	1.05052	0.912334	0.918599	1.08107	1.43871	1.29003	1.16072	1.11572	0.738815	0.702082	1.0758	1.31378	1.21611	1.44436	1.41019	1.03326	1.00551	1.09191	1.20665
1RT101K01_A_F01	1.54595	1.17557	1.33933	1.55981	1.14256	1.37663	1.13779	0.889259	1.27456	1.47185	0.939637	1.66654	1.14735	1.23511	0.762416	1.11963	1.14297	1.22279	1.38573	1.15566	1.11914	1.09685	0.976778	1.00625	1.09801	1.09494	1.3243	1.05384	1.40109	1.26802	0.586433	1.4746	1.2993	1.02877	1.02151	1.08253	1.24483	1.05961	1.33782	1.03031
1RT101K17_A_F09	1.10599	0.997262	0.964926	1.25292	1.12891	1.33897	0.876501	0.994277	1.18561	0.961765	0.810597	1.00029	0.872902	0.795482	0.794644	1.02829	1.20398	1.2948	1.44439	1.13363	1.11569	0.798359	1.21754	0.742328	0.991277	1.08316	1.95678	0.80087	1.28692	0.937506	0.629687	1.20755	1.24916	0.938211	1.23653	0.891994	1.08635	0.996244	0.870884	0.972715
1RT101L08_D_F04	0.989028	0.801024	0.8913	0.790658	0.684942	0.862663	0.635216	0.60919	0.723271	0.624576	0.510211	0.845876	0.57864	0.642316	0.873962	0.782453	0.676633	0.764531	0.736029	0.650234	0.766921	0.799324	0.872133	0.647348	0.517672	0.603771	0.957692	0.712482	0.959333	0.671999	0.771374	0.952735	0.816296	0.825349	0.658363	0.957859	0.699238	0.704615	0.694273	0.747417
1RT101L17_B_F09	0.604279	0.519821	0.728961	0.713235	0.799898	0.735208	0.772968	0.626926	1.51002	1.54541	1.4729	1.84982	1.70187	1.82555	0.589823	0.485026	0.59456	0.640864	0.751618	0.715278	0.672035	0.51089	0.673487	0.589915	0.687826	0.791985	0.967379	0.661055	0.752981	0.507196	0.369772	0.744066	0.852163	0.848504	0.804234	0.857623	1.14996	1.10982	1.3731	1.16617
1RT101M02_C_G01	1.1936	1.25211	1.36736	1.54641	1.53795	1.4529	1.35539	1.17102	1.22163	1.15942	0.927216	1.07963	0.974675	1.14304	1.20128	1.24948	0.990992	1.37544	1.30236	1.20513	1.16089	1.27298	1.20987	1.18245	1.37459	1.39797	1.36596	1.28838	1.43056	1.16285	0.647108	1.44155	1.33842	1.20438	1.26264	1.48897	1.55968	1.21626	1.15004	1.02758
1RT101M07_A_G04	0.908885	1.43178	1.26399	1.69167	1.5376	1.50303	1.47384	1.01538	1.26673	1.14481	1.06663	1.24394	0.865819	1.09089	1.21334	1.37472	1.03052	1.45567	1.66788	1.56389	1.5659	1.39066	1.40184	1.17075	1.53044	2.20688	1.72408	1.19578	1.26225	1.00139	0.859425	1.6339	1.68876	1.36204	1.27608	0.96674	1.43091	1.44722	1.54256	1.46261
1RT101N16_D_G08	0.774811	0.792639	0.680417	0.713535	0.702122	0.858941	0.789461	0.726674	0.69486	0.911774	0.648487	0.763975	0.667912	0.69036	0.676785	0.848837	0.583394	0.829722	0.795893	0.805341	0.694233	0.728994	0.661537	0.903738	0.932985	1.0535	0.919837	0.810754	0.72135	0.697525	0.712233	0.948242	0.811614	0.798063	0.677084	0.877985	0.832709	0.737116	0.631912	0.715177
1RT101N17_B_G09	2.29653	1.82336	1.65249	2.07637	2.42304	2.55535	1.51775	1.48285	1.63409	1.39655	1.27735	1.67546	1.33491	1.22648	1.97066	3.11659	1.38151	1.66777	2.80641	2.61394	1.85566	1.42673	1.81286	1.53386	2.14678	2.36555	1.93913	1.46687	1.88177	1.67055	1.27413	1.94026	1.64282	1.54427	2.01462	1.26884	2.16346	1.74597	1.22574	1.47592
1RT101O12_C_H06	1.91787	1.79453	2.69929	3.05113	2.58832	2.1905	2.73109	2.32099	3.00451	3.2699	2.4129	3.64617	2.38176	2.84545	1.58289	1.50809	2.24558	2.76383	2.42184	2.18253	1.99881	2.45624	2.75998	2.47941	2.37922	2.79166	3.17217	2.64377	2.60221	1.54643	0.768367	2.30328	2.17317	1.97814	1.84934	1.95397	2.69312	2.51031	2.52701	2.24807
1RT101P09_B_H05	1.79119	1.88868	1.69458	1.94755	2.37999	2.97405	1.53776	1.93229	1.54757	1.47307	1.12648	1.18903	1.12299	1.29365	1.92002	2.06822	1.69796	1.92984	2.18255	1.91097	1.8126	1.68109	2.53542	1.48483	1.6296	1.84287	1.81849	1.25157	1.90302	1.57932	0.943359	2.25316	1.93728	1.9162	2.24008	1.69103	1.75821	1.63086	1.49649	1.33757
1RT101P17_B_H09	0.868468	0.810417	0.836315	0.965471	0.949973	1.01426	0.823893	0.774816	1.49781	1.68128	0.957797	1.45635	1.52515	1.50142	0.704212	0.977057	0.792634	0.980968	0.956008	0.827621	0.755467	0.831327	0.732638	0.68857	1.01661	1.07128	1.31522	0.905999	0.842117	0.586203	0.517748	0.889972	0.686234	0.679365	0.937599	0.756651	1.00134	1.03348	1.07558	0.922319
1RT102A03_A_A02	1.22145	1.41105	1.14227	1.59537	1.56395	1.57653	1.26399	1.27112	1.8204	1.85243	1.81932	1.84688	1.3494	1.65364	1.41976	1.13014	1.15748	1.30595	1.27601	1.12929	1.14442	1.27434	1.23107	1.22753	1.31201	1.51667	1.49367	1.14079	1.76157	1.09068	0.532364	1.85963	1.70593	1.35111	1.56408	1.27748	1.38501	1.63001	1.69765	1.5029
1RT102A19_A_A10	0.613998	0.541405	0.505745	0.432601	0.45513	0.4538	0.466664	0.582414	0.454512	0.491294	0.492531	0.421535	0.471645	0.516932	0.461008	0.515281	0.492823	0.443435	0.429588	0.463498	0.414412	0.475353	0.486127	0.59137	0.553446	0.419554	0.504728	0.464081	0.505277	0.613981	0.950276	0.642362	1.00106	0.895275	1.22331	1.27033	1.00444	0.654602	0.688944	0.65026
1RT102B10_D_A05	NA	NA	NA	NA	NA	NA	NA	NA	NA	NA	NA	NA	NA	NA	NA	NA	2.49151	NA	NA	NA	NA	NA	NA	NA	NA	NA	NA	NA	NA	NA	NA	NA	NA	NA	NA	NA	NA	NA	NA	NA
1RT102C11_A_B06	NA	NA	NA	NA	NA	NA	NA	NA	NA	NA	NA	NA	NA	NA	NA	NA	NA	NA	NA	NA	NA	NA	NA	NA	NA	NA	NA	NA	NA	NA	NA	NA	NA	NA	NA	NA	NA	NA	NA	NA
1RT102C22_C_B11	1.35171	NA	NA	NA	NA	NA	NA	2.22367	1.53911	NA	1.39478	1.23687	1.19947	1.16422	NA	2.75949	2.0303	1.89833	NA	1.99228	NA	2.26437	1.69983	NA	1.6563	1.54609	1.42913	1.71806	1.82855	NA	3.38123	NA	NA	NA	2.02799	2.01672	1.823	NA	1.42447	1.55948
1RT102D22_D_B11	2.32354	2.31325	3.30055	3.09611	2.67868	2.8985	3.00463	3.03925	2.97897	2.95819	2.6962	3.39262	2.27965	2.44342	2.12491	2.58047	2.81703	3.2245	2.87661	2.48825	2.24594	3.27369	4.01102	2.82755	3.01354	2.76145	3.68316	2.6717	3.25726	2.37856	1.89772	3.31046	2.92529	2.67786	3.14839	3.64828	2.39596	2.42936	3.102	3.09999
1RT102E01_A_C01	0.571552	0.763232	0.826824	0.885902	0.734405	0.926526	0.76837	0.912605	0.907597	1.03026	0.994854	1.14951	1.03325	0.974393	0.859235	0.786696	0.725689	0.9248	0.717468	0.730741	0.808603	0.715081	0.701945	0.826744	0.867799	0.84084	0.920207	0.801788	0.654003	1.00899	0.596096	0.938242	0.969114	0.734803	1.04754	0.926221	0.864212	0.778339	0.938552	0.745186
1RT102E02_C_C01	0.888055	0.966767	1.07037	1.01711	0.996826	1.13424	0.994637	1.37076	1.06366	1.19685	1.28323	1.22399	1.11078	1.11177	1.12937	1.42892	0.905093	1.16944	1.28351	1.37387	1.2155	1.3887	1.27725	1.55301	1.17998	1.17131	1.36655	0.975678	0.947391	0.980382	1.20264	0.925423	1.11958	0.953189	1.16403	2.44053	1.2747	1.13498	1.15471	1.14915
1RT102E07_A_C04	0.342397	0.357944	0.387986	0.468127	0.512589	0.522023	0.481544	0.622002	0.368731	0.36067	0.350911	0.43717	0.38056	0.359806	0.412045	0.574723	0.390019	0.457677	0.514581	0.558328	0.403371	0.516985	0.443052	0.462543	0.447477	0.51792	0.401207	0.461778	0.516151	0.393168	0.589662	0.576389	0.436796	0.388145	0.458224	0.397711	0.503436	0.441986	0.355226	0.405772
1RT102E16_C_C08	NA	NA	NA	NA	NA	NA	NA	NA	NA	NA	NA	NA	NA	NA	NA	4.15414	NA	NA	NA	NA	NA	NA	NA	NA	NA	NA	NA	NA	NA	NA	NA	NA	NA	NA	NA	NA	NA	NA	NA	NA
1RT102E17_A_C09	0.249635	0.346833	0.280986	0.335702	0.347674	0.312453	0.341677	0.425015	0.30775	0.351375	0.350095	0.356703	0.332313	0.350707	0.337564	0.418514	0.392338	0.420865	0.290682	0.397931	0.355068	0.307735	0.360528	0.398919	0.348303	0.358297	0.395653	0.377573	0.366806	0.472383	0.492087	0.393827	0.330277	0.324541	0.321789	0.344464	0.345945	0.323806	0.309825	0.35393
1RT102F03_B_C02	1.82909	2.26314	1.94498	2.11468	2.14348	2.19372	1.84241	2.29367	NA	NA	1.83923	1.27492	1.41761	1.40154	2.37695	3.66066	1.98005	2.16664	2.46034	1.86583	1.75756	NA	1.87102	2.28122	2.19625	1.45132	1.49712	1.49651	1.82917	2.19553	1.65088	1.96299	NA	2.47925	2.15048	NA	1.77135	1.60492	1.37729	1.41738
1RT102F09_B_C05	0.796966	0.734716	0.842883	0.844648	0.707688	0.609944	0.549385	0.760241	0.655847	0.615545	0.621833	0.606639	0.527969	0.542828	0.860697	0.818861	0.722227	0.825314	1.07662	0.927045	0.777352	0.637344	0.76526	0.849969	0.651994	0.781133	0.66164	0.652302	0.799606	1.0079	0.841272	0.834854	0.662022	0.750144	0.567095	0.6787	0.649201	0.517387	0.637645	0.761763
1RT102F19_B_C10	1.46943	2.18552	1.63103	1.89402	1.89764	1.9344	1.57495	2.28562	2.2448	2.16054	2.11327	1.96086	1.50728	1.86902	2.11009	1.59936	1.68936	2.1609	2.10933	2.19063	1.92025	1.59802	2.11985	1.88733	1.84938	2.01786	2.34175	1.85102	1.66011	1.67608	1.54863	1.99304	1.79912	1.42081	1.81917	1.65572	1.89738	1.43335	2.09145	1.83637
1RT102G02_C_D01	0.775701	0.872898	0.694135	0.717879	0.671186	0.823028	0.760278	0.613744	0.88285	0.755866	0.954955	0.824213	1.09816	0.920898	0.904171	0.746387	0.770955	0.7057	0.839052	0.620301	0.669595	0.705881	0.846563	0.886553	0.901623	0.897154	0.854556	0.834599	0.781087	0.875075	0.649702	0.738243	0.540643	0.698755	0.801659	1.00035	0.757818	0.736181	0.890024	0.787179
1RT102G08_C_D04	1.30872	1.83309	1.77126	1.74349	1.57325	1.31068	1.51449	0.714332	1.38299	1.41765	1.26052	1.09093	1.20527	1.16678	1.51253	1.55584	1.50589	1.71671	1.7272	1.56922	1.54992	1.54414	1.37986	1.29409	1.20339	1.41799	1.61499	1.24955	1.70921	1.50985	2.29447	1.52055	1.7625	2.14549	1.89428	2.12157	1.61074	1.1881	1.76344	1.2922
1RT102H15_B_D08	1.09714	1.0419	1.36049	1.07998	0.874939	1.06355	1.1504	1.11156	1.84181	2.24158	2.4767	2.23972	1.90665	2.40594	0.864123	1.36889	1.00392	1.24586	1.04787	0.962775	0.947899	0.932055	1.27287	1.21301	1.31036	1.09756	1.04736	1.00059	1.28143	1.0571	1.44259	1.0469	1.07092	1.19226	1.0352	1.14592	1.37485	1.29132	1.6797	1.08925
1RT102H16_D_D08	0.487177	0.883419	0.819988	0.753395	0.639444	0.716127	0.540098	1.42348	0.613317	0.552874	0.530183	0.450504	0.37439	0.438633	0.82572	0.605705	0.419311	0.567153	0.634534	0.66463	0.697817	0.516262	0.572654	0.513462	0.518983	0.436948	0.541061	0.438181	0.925664	0.972151	1.44657	1.02674	0.867452	0.809594	1.00589	1.02128	0.638723	0.573619	0.609708	0.534614
1RT102I04_C_E02	0.828919	0.823333	0.862098	1.01818	0.87291	0.917167	0.880076	1.06931	0.777127	0.847797	0.813449	0.601236	0.844659	0.855215	0.859389	1.08521	1.0271	1.04738	1.00682	0.984468	0.877487	0.844896	0.976088	1.2567	0.982819	1.04941	0.829298	0.808275	0.880601	0.765518	1.18177	0.975383	1.07853	1.04624	0.925234	1.10793	0.733106	0.771644	0.964638	0.904831
1RT102I11_A_E06	0.593243	0.688479	0.965759	0.602869	0.663529	0.630619	0.794107	0.930226	0.578637	0.50573	0.58835	0.651323	0.598602	0.547074	0.974684	1.13524	0.762025	0.808721	0.92143	0.869772	0.699186	0.81523	0.904311	0.811101	0.843864	0.826497	0.774052	0.8277	0.978287	0.939758	1.02773	0.949999	1.12578	0.742818	0.853182	1.01814	0.611678	0.60514	0.657024	0.791519
1RT102I12_C_E06	1.21065	1.29214	2.09915	1.63055	1.39055	1.33747	1.00337	1.11964	1.5821	2.08701	2.02311	1.85043	1.66371	1.89902	1.0452	1.24719	1.63063	1.75378	1.27158	1.30977	1.27512	0.86716	1.12388	1.08829	1.21376	1.1059	1.19817	0.876871	1.17388	1.56401	0.954166	1.04549	1.32653	1.25314	1.18776	1.16148	0.908193	0.987191	1.30938	1.11126
1RT102I14_C_E07	2.59586	2.75914	3.57337	3.02592	2.74021	2.24743	3.35358	2.31622	2.42719	2.5464	2.30924	1.48444	1.71411	2.30651	3.08445	2.33384	2.57099	2.83297	2.85638	2.70697	3.26347	3.44867	2.48967	2.10522	2.57405	2.42688	2.67301	2.71181	2.92116	2.54474	1.51571	2.55554	4.4632	3.86925	4.40134	4.73393	2.38929	2.45247	2.30749	2.22022
1RT102I16_C_E08	1.77788	2.36384	1.85361	2.05615	2.26453	2.24287	1.50986	2.13711	1.70524	1.67653	1.64848	1.28493	1.41858	1.49139	1.56138	2.07429	1.88354	1.95363	2.33768	1.93955	1.51385	1.6382	1.99098	1.78046	2.31465	2.0617	1.85136	1.61919	1.68456	2.73482	3.50717	2.04321	1.8763	2.05019	1.87726	1.84582	1.69919	2.07627	2.09717	2.03973
1RT102I23_A_E12	2.37437	2.82917	4.07105	3.88192	3.28467	2.29972	3.24822	NA	2.46362	2.97852	2.15087	2.03817	1.72498	2.34043	2.29559	1.68154	3.47996	3.58236	2.83656	3.24767	2.84519	2.63033	3.53753	3.17685	3.73843	3.22526	3.65349	3.77122	3.29328	2.40273	1.20295	2.65135	3.53691	2.52989	2.69255	2.59171	2.58473	2.09133	2.88284	3.2152
1RT102J03_B_E02	4.61685	5.4072	7.96653	6.96217	7.38511	8.61378	4.71476	7.14105	5.6721	3.92857	3.56405	2.57837	3.92417	4.35283	7.98894	6.29961	7.92362	8.22248	6.9817	7.19088	4.9537	4.92078	4.73885	5.05856	6.06921	6.65208	5.89201	7.28939	5.61389	8.22426	5.95191	5.52683	6.28212	4.95154	5.24451	6.15463	6.94572	6.86877	3.51765	5.03044
1RT102J14_D_E07	3.3608	4.57109	3.83735	3.86285	4.19586	5.45804	3.40806	3.55289	4.89694	3.84905	4.05576	2.55462	3.71511	4.86399	6.37888	4.7284	4.25637	4.85851	4.82241	4.18856	3.39533	4.21393	3.67824	4.51875	5.59292	NA	3.84722	5.16873	4.05171	5.20585	4.35344	3.92828	4.03581	3.63532	3.48677	4.10927	NA	4.06653	3.44936	4.19918
1RT102K01_A_F01	4.01517	4.27077	4.54679	4.63507	4.8615	6.08891	4.29738	4.73479	4.00105	3.14661	2.5068	1.49348	3.19542	3.11644	5.91727	5.7575	4.26468	5.96081	4.95029	5.89992	3.48803	3.69302	2.91085	3.11842	5.22648	5.63061	4.32332	5.75618	3.72108	4.59743	2.07273	4.59046	4.36031	3.83166	4.17178	4.68162	4.97784	4.3232	2.48078	4.09399
1RT102K03_A_F02	1.37911	1.47973	1.97	1.2118	1.16694	1.36887	1.40064	NA	1.93621	1.54954	1.83281	1.44467	1.80759	1.7486	1.57371	1.30788	1.33629	1.49381	1.20573	1.07423	1.25241	1.41399	1.6961	1.39074	2.58927	1.71781	1.36311	1.53569	1.09356	1.42397	1.42725	1.32177	1.74464	1.25691	1.67984	2.14478	1.77723	1.50596	1.16658	1.46225
1RT102K16_C_F08	0.746635	0.842272	0.968712	0.975281	1.0875	1.108	0.788954	0.961086	0.929891	0.769107	0.653493	0.627028	0.790134	0.718049	1.14617	1.40845	0.948644	1.19768	1.15927	1.10749	0.804297	0.670098	1.14989	1.17023	1.28107	2.17109	2.02958	1.71956	0.88297	1.11159	0.42048	1.08466	0.787433	0.755354	0.994196	1.41653	0.993874	0.975846	0.713559	2.85402
1RT102L17_B_F09	1.52405	1.93169	NA	1.83049	NA	NA	NA	1.25103	2.55415	NA	NA	NA	NA	NA	NA	2.0325	1.98756	2.35241	NA	NA	NA	NA	NA	NA	NA	NA	NA	NA	2.29258	NA	3.08874	NA	NA	NA	NA	NA	NA	NA	NA	NA
1RT102O02_C_H01	0.501539	0.641669	1.13048	0.689969	0.850045	0.797426	0.688918	0.809254	0.867037	0.795533	0.692791	0.567156	0.741561	0.656092	0.949271	0.999703	0.684653	0.728528	0.612271	0.598679	0.864716	0.693226	0.798372	0.915515	0.703987	0.751014	1.07886	0.813774	0.700857	0.650295	0.690781	0.844154	0.728563	0.651017	0.746158	0.964967	0.948362	0.787732	0.702774	0.787475
1RT102O10_C_H05	1.89879	2.52574	4.06365	2.36522	2.69432	3.12714	2.55756	3.10301	3.68582	3.93534	5.42192	4.15765	4.88975	4.98026	3.8362	1.79562	2.17218	2.68562	2.48704	2.86666	2.60413	3.37866	2.82694	3.71963	4.49335	3.71154	3.86502	4.32298	1.98464	3.162	1.3728	2.22322	2.88189	2.38223	2.58761	2.67944	4.00004	2.58122	3.30027	2.84901
1RT102P01_B_H01	1.03149	1.43705	1.89743	1.80707	1.90043	1.84161	1.40658	2.18301	2.03287	1.58475	1.87615	1.52802	1.98449	2.00992	1.10742	1.45445	2.11921	2.05269	1.73984	1.58381	1.69357	2.20417	1.78703	1.40089	1.83375	1.87364	2.24874	2.24613	1.4931	1.44007	0.627558	1.45267	1.70752	1.52964	1.57241	1.79502	2.03892	1.89514	1.32428	1.70675
1RT102P11_B_H06	1.63337	2.66531	2.19466	2.44255	2.31365	2.38055	2.29795	1.74495	2.50177	2.18927	2.25301	1.76095	1.91098	2.37457	1.78148	2.04715	2.41199	2.75526	2.48361	2.81089	2.25262	2.72533	2.3797	2.15068	3.23474	2.45143	2.52273	2.36371	2.34162	2.20736	1.52085	2.1471	2.51971	2.09072	2.78351	2.043	2.61548	2.02152	1.78545	2.04764
1RT102P20_D_H10	2.24566	3.25859	2.70169	2.62233	3.49781	2.59961	2.2418	3.2998	6.77636	3.54152	5.06855	2.77636	4.54679	4.7538	3.0355	2.66406	3.99254	4.15441	3.6835	2.99294	3.25988	2.27518	2.50993	2.96491	3.0315	2.29821	2.89944	2.34871	2.64565	2.96433	5.08976	2.73371	2.07114	3.0892	3.03844	4.26435	4.05954	3.41651	2.40752	2.78804
1RT103A11_A_A06	7.65327	10.8984	12.695	11.2352	11.3922	13.793	9.15403	NA	11.5015	9.82206	7.55327	6.81642	6.97194	8.48619	12.9451	10.6609	12.1539	12.7391	11.6547	14.6897	11.3865	10.662	8.64519	10.1208	13.195	10.7482	10.5555	12.1197	10.7395	12.7842	8.76432	10.2281	10.9131	10.0818	11.1532	10.0465	12.9875	10.1658	8.46795	11.4153
1RT103A16_C_A08	4.28986	3.3764	3.19895	3.11443	4.18072	4.80656	4.45397	3.94076	2.56356	NA	2.84777	2.5137	3.04663	2.7605	3.02955	6.59552	3.70603	4.14052	2.66566	4.12707	3.96011	NA	4.31394	5.29366	5.84834	4.97761	4.33169	5.22596	2.86859	2.26105	1.06801	2.98832	5.01027	4.97591	7.83021	4.65076	4.26696	5.49263	4.08533	3.92148
1RT103C24_C_B12	2.26236	1.8029	1.8292	2.01649	2.36991	2.21513	2.68475	2.54682	1.54096	NA	1.37006	1.77749	1.71947	1.36449	1.34662	2.04781	2.15722	2.03494	1.39701	2.49135	2.39168	NA	2.10021	1.81965	2.4234	2.0089	1.91187	2.46458	1.43525	1.19992	1.34125	0.501833	2.49747	2.21995	2.52158	1.61981	1.64069	2.249	1.9686	1.80498
1RT103D10_D_B05	1.9428	1.58377	NA	1.57523	NA	1.60107	NA	2.16486	NA	NA	NA	NA	NA	NA	2.27794	2.45247	2.26633	1.83584	1.02539	1.6042	2.24031	NA	NA	NA	NA	NA	NA	NA	1.56386	3.23016	2.98641	1.4081	NA	NA	2.45745	NA	NA	NA	NA	NA
1RT103E07_A_C04	1.39066	1.40007	1.6509	1.63297	1.85312	1.74349	2.39112	2.31247	1.70191	NA	1.84841	2.11457	1.82098	1.68649	1.99636	1.7758	1.68633	1.8136	1.22313	1.99688	2.13017	NA	1.80017	1.77961	2.0183	1.603	1.89514	3.06112	1.37939	1.45618	1.50694	0.928351	2.74005	2.05955	2.0315	1.3811	1.72671	2.18221	2.40022	2.3079
1RT103E09_A_C05	1.16128	1.68396	2.15407	1.35561	1.70218	1.87076	2.29543	2.31366	1.53657	NA	2.67504	1.21189	1.31284	1.36644	2.34687	1.59589	1.85018	1.49171	1.01815	1.85043	1.94602	NA	2.31274	1.90655	2.25298	2.26121	1.58092	2.88049	1.5916	1.5704	2.174	1.47206	2.31278	2.30001	2.415	2.06747	NA	2.24588	1.83082	1.64202
1RT103E20_C_C10	1.0146	0.781334	0.721249	1.15638	1.05745	1.1942	1.14019	1.10618	0.861692	NA	1.17883	0.809484	0.847354	0.71239	0.812219	1.09909	1.0644	1.29888	0.8219	1.21183	1.21442	NA	1.04478	1.1227	1.16759	0.893973	0.916574	1.54925	1.06959	0.723303	0.88006	0.754809	0.988783	0.994547	0.894074	0.80604	1.0709	1.11916	1.12838	0.948936
1RT103G08_C_D04	1.3903	1.2576	1.55227	1.21543	1.27842	1.6195	1.98545	1.97583	1.27483	NA	1.36283	0.987511	0.96401	0.929794	1.25152	1.64465	1.59277	1.43918	1.02998	1.90314	1.44913	NA	1.95076	1.80175	1.25309	1.91862	1.03418	2.31322	1.26476	1.37829	0.986002	1.37715	2.15712	1.36079	1.40263	1.35179	1.38739	1.87984	1.31185	1.78937
1RT103H03_B_D02	9.99925	7.09347	7.25044	8.40694	10.2847	10.2758	10.824	13.3933	6.92521	NA	7.10211	6.7697	8.53058	6.78074	9.93009	8.39144	8.43373	9.80275	6.68483	10.9855	11.0614	NA	15.5277	12.0252	11.5046	9.69345	8.51163	13.1168	6.61677	9.32176	10.9035	1.06681	8.74085	8.70806	10.7927	6.22207	9.60975	11.972	10.5298	10.716
1RT103I05_A_E03	1.15201	1.17875	1.19947	1.25991	1.33572	1.90424	2.07278	1.73303	1.34194	NA	1.62768	1.11927	1.0828	1.21439	1.41654	1.80387	1.45247	1.56601	0.746483	1.7256	1.35475	NA	3.73428	1.54363	2.05959	1.64014	1.29406	2.17947	1.08719	1.23271	1.5041	1.20171	3.3768	1.22701	1.71238	1.21445	1.65579	2.18542	1.21273	1.51496
1RT103J21_B_E11	2.36558	1.76419	2.06905	2.2879	2.28195	2.27467	2.75727	2.68665	2.30453	NA	2.76201	3.2693	2.74094	2.45925	1.99002	1.68718	2.30916	2.28168	1.53379	2.78168	2.26167	NA	2.49755	2.9419	2.87812	2.54592	2.28385	3.59332	1.336	1.62437	1.50517	1.02253	2.48434	2.02448	2.62428	1.9659	2.57245	2.51207	2.51591	2.91143
1RT103K04_C_F02	3.63778	NA	NA	NA	NA	NA	NA	NA	NA	NA	NA	NA	NA	NA	NA	NA	NA	NA	2.37109	NA	NA	NA	NA	NA	NA	NA	NA	NA	NA	NA	NA	NA	NA	NA	NA	NA	NA	NA	NA	NA
1RT103K19_A_F10	1.19431	1.00954	1.16751	1.17472	1.30621	1.42541	1.25972	1.98032	1.18329	NA	1.1408	1.69978	1.56404	1.21723	1.01342	1.34428	1.36631	1.15344	0.907296	1.55854	1.10001	NA	1.49079	1.20401	1.40603	1.48595	1.36498	2.08057	1.05835	1.05021	0.72153	0.874674	1.45242	1.19001	1.51621	1.02807	1.26626	1.35366	1.32683	1.54413
1RT103L06_D_F03	1.11798	1.32572	0.820321	1.32574	1.25988	1.46372	1.30788	1.12936	1.11	1.1014	1.39237	0.975673	1.02672	1.04029	1.24464	1.45393	1.25729	1.21469	0.992877	1.43312	0.97748	1.53648	1.293	1.14362	1.45762	1.4979	1.27247	1.48065	0.910037	0.879078	1.0209	1.03194	1.22896	1.18301	1.05742	1.32828	1.53471	1.38404	1.20539	1.44137
1RT103L10_D_F05	1.02279	1.07696	0.703121	1.19503	1.03603	0.837591	1.24783	1.30032	1.75365	1.5927	2.96311	2.81802	2.85171	2.41419	1.05278	0.968851	1.38211	1.11201	1.10504	1.10922	1.30684	1.1041	1.4407	1.48097	1.68742	1.44594	1.24999	1.23665	0.85922	0.789393	0.96885	1.01913	0.792056	1.03492	1.11494	0.968717	1.62265	1.76031	2.41067	1.77464
1RT103M23_A_G12	1.17787	1.65982	1.1775	0.867677	1.2795	1.06181	1.10991	1.19037	0.941152	0.982269	1.14615	1.06232	1.30299	1.00924	1.19532	1.66016	1.2097	1.16625	1.07898	1.08176	0.922962	1.43794	1.14875	1.20124	1.13241	1.07223	1.02552	1.49964	0.920133	0.925331	1.46135	1.06916	1.45691	1.05814	0.987818	1.35082	1.35581	1.31405	0.907326	1.21078
1RT103N17_B_G09	0.704246	1.0671	0.59112	0.610195	0.690116	0.867788	0.96059	0.815753	1.13827	1.43797	1.3726	1.42659	1.52174	1.45808	0.835821	0.965356	0.615275	0.633964	0.741821	0.622846	0.79018	0.842606	0.796967	1.15209	0.837176	0.873122	0.892809	0.85711	0.605643	0.805334	0.72838	0.63672	0.909817	0.88394	1.12765	1.22518	1.10847	1.10772	1.24112	1.05754
1RT103P08_D_H04	2.00046	NA	1.28695	1.80641	2.04322	1.91916	1.81098	1.69311	1.60731	NA	1.81407	1.28023	1.3125	NA	1.93682	2.0261	2.62333	2.02335	1.50172	1.31084	1.99789	2.14516	1.71836	1.68758	1.88108	NA	1.39029	1.92288	1.66626	1.31896	NA	1.9442	1.86007	1.71391	2.72791	NA	NA	NA	2.00386	2.02593
1RT104A07_A_A04	1.57867	NA	1.43023	1.12632	1.36312	1.34376	1.5169	1.6388	1.22113	NA	1.42242	0.964985	1.52409	NA	1.60664	2.21449	1.41274	1.23804	1.22427	1.10045	1.40196	1.91238	1.67428	1.90436	1.48929	NA	NA	1.33739	1.3931	2.1527	NA	1.15272	1.80973	1.19842	1.32174	1.46036	NA	NA	NA	1.41185
1RT104C06_C_B03	NA	NA	NA	2.18805	NA	NA	NA	NA	NA	NA	NA	NA	NA	NA	2.92884	2.87621	3.37891	NA	NA	NA	NA	NA	NA	NA	NA	NA	NA	NA	2.20159	NA	NA	NA	NA	NA	NA	NA	NA	NA	NA	NA
1RT104D09_B_B05	1.01843	1.51419	0.889096	1.0312	1.07738	0.871048	1.30574	1.10265	0.827018	0.856881	0.905604	0.7484	0.87032	0.808582	1.12138	1.05668	1.06906	0.86827	1.10166	0.965217	1.44077	1.97484	1.35713	1.39265	1.28421	1.38787	1.28084	1.19523	1.08077	0.801065	1.10947	1.25565	1.02829	1.27361	1.12277	1.15604	1.15101	1.18592	1.09414	1.36033
1RT104D17_B_B09	1.28316	1.05866	1.31078	1.21365	1.42989	1.28114	1.64766	1.27296	1.0283	1.42455	1.18306	1.18034	1.31706	1.20729	1.21202	1.31123	1.06552	1.20935	1.14018	1.07768	1.26829	1.36417	1.0893	1.13172	1.60752	2.10707	0.986127	1.65447	0.998409	1.34938	1.38197	1.21625	1.32713	1.14291	1.5182	1.26421	1.38644	1.62405	1.20564	1.33147
1RT104E01_A_C01	0.795774	1.20261	0.711652	0.678339	0.589184	0.633019	0.702193	0.877358	0.658815	0.576709	0.7052	0.54328	0.786659	0.793851	0.61824	0.714391	0.825301	0.68295	0.632819	0.784863	0.855523	1.00522	0.780423	0.993778	0.825534	0.876787	0.730551	0.823465	0.641827	0.969188	1.14039	1.15988	0.554238	0.78151	0.700051	1.01704	0.878474	0.775973	0.773477	0.759053
1RT104E16_C_C08	7.39125	5.93355	4.65204	5.5832	6.70744	6.56722	6.49552	5.83436	4.24083	5.21022	4.1631	4.65947	6.43263	4.16395	6.31254	6.35993	7.58462	4.86796	6.01557	6.02045	5.16494	6.66286	5.78705	5.97751	7.04418	6.57136	4.56176	6.1776	5.05266	4.54267	6.76677	6.77763	5.53828	5.70665	5.99407	4.37687	5.84614	6.01563	5.52064	5.43527
1RT104E18_C_C09	2.04909	1.39385	1.39706	1.57398	1.67903	1.48352	1.78527	1.69406	2.47399	2.75893	3.09925	3.80176	3.00835	3.09168	1.13691	1.32743	1.55986	1.2667	1.56175	1.47027	1.41364	1.5811	1.62947	2.02209	1.69394	1.87078	1.4995	2.30028	1.2723	1.2294	0.954356	1.67529	1.50155	1.84032	1.81235	1.3366	1.86918	2.57617	2.70004	2.32279
1RT104F03_B_C02	NA	NA	NA	NA	NA	NA	NA	NA	NA	NA	NA	NA	NA	NA	NA	NA	NA	NA	NA	NA	NA	NA	NA	NA	NA	NA	NA	NA	NA	NA	NA	NA	NA	NA	NA	NA	NA	NA	NA	NA
1RT104F05_B_C03	1.07959	0.639229	0.741391	0.706298	0.890564	0.730109	0.860005	0.714753	0.66525	0.627436	0.590178	0.641014	0.596028	0.744044	0.845657	0.850256	0.84213	0.652001	0.908201	0.654138	0.656446	0.689917	0.684244	0.805009	0.773357	0.943572	0.778394	0.775704	0.770352	0.824148	0.717027	0.845259	0.869429	0.749696	0.830807	0.817768	0.828617	0.809194	0.832653	0.694119
1RT104F06_D_C03	2.53528	NA	NA	2.18196	NA	NA	NA	2.47061	2.48118	NA	NA	NA	2.85697	NA	NA	3.2844	2.01536	1.76913	NA	2.20275	1.86586	NA	NA	NA	2.49101	NA	NA	NA	2.05838	1.8303	NA	NA	NA	NA	2.43169	NA	NA	NA	2.59303	NA
1RT104F08_D_C04	1.60427	1.75364	1.36588	1.19946	1.82422	1.15311	1.48068	1.30843	1.08592	1.10926	1.20114	1.23311	1.31347	1.06768	1.15215	1.40002	1.10527	1.11608	1.35737	1.16048	1.45056	1.38664	1.73589	1.27209	1.19506	1.38517	1.22193	1.4581	1.45171	1.63574	1.62767	1.48964	1.78741	1.32071	1.2064	1.31837	1.2857	1.13015	1.22733	1.1543
1RT104F14_D_C07	2.98525	NA	2.61964	2.57245	NA	NA	NA	3.37006	2.8718	NA	2.88334	2.43502	3.04079	2.90936	3.53341	3.51641	2.50075	2.33678	NA	2.65885	2.92418	NA	2.52367	2.11028	2.74026	NA	NA	NA	2.20834	2.79445	3.08077	3.33421	NA	NA	2.56543	2.43295	NA	NA	2.33059	2.60137
1RT104G11_A_D06	0.812442	0.758545	0.651961	0.499853	0.695195	0.588861	0.773839	0.754927	0.610004	0.640091	0.571666	0.611796	0.654097	0.568981	0.644168	1.01447	0.617944	0.601791	0.537266	0.55078	0.838274	0.846456	0.787634	1.74113	0.592345	0.71446	0.556786	0.743779	0.704685	0.761461	1.24231	0.533129	0.663465	0.656346	0.784372	0.805215	0.668561	0.622625	0.64118	0.695026
1RT104G21_A_D11	NA	NA	NA	NA	NA	NA	NA	NA	NA	NA	NA	NA	NA	NA	NA	NA	NA	NA	NA	NA	NA	NA	NA	NA	NA	NA	NA	NA	NA	NA	NA	NA	NA	NA	NA	NA	NA	NA	NA	NA
1RT104G22_C_D11	1.09024	0.99557	1.2626	0.965871	1.08897	1.05056	1.41903	1.25781	1.44612	1.34142	1.61192	1.81895	1.686	1.70069	1.44057	1.14804	1.06721	0.882152	0.962904	1.11828	1.07729	1.50766	1.13105	1.37183	1.37665	1.23747	1.26762	1.45361	0.938353	1.26361	1.93146	1.06038	0.99195	1.40326	0.980158	1.17113	1.07304	1.09537	1.50173	1.40774
1RT104H24_D_D12	0.825544	0.783671	0.849143	0.673825	0.806748	0.881317	0.961543	0.971909	0.836055	0.824651	1.00104	0.687133	0.610502	0.677403	0.910177	1.19564	0.756865	0.571092	0.785132	0.68562	0.90457	1.05223	0.889392	0.874171	0.830234	0.754088	0.693178	0.906592	0.691085	0.962317	1.02281	0.900497	1.05747	0.995376	0.849742	0.938075	0.812896	0.906407	0.653566	0.875572
1RT104I08_C_E04	NA	NA	NA	NA	NA	NA	NA	NA	NA	NA	NA	NA	NA	NA	NA	NA	NA	NA	NA	NA	NA	NA	NA	NA	NA	NA	NA	NA	NA	NA	NA	NA	NA	NA	NA	NA	NA	NA	NA	NA
1RT104I09_A_E05	2.27832	2.56542	2.85171	2.99011	2.31958	2.37383	2.06415	1.86181	1.11581	1.14402	0.9171	1.03996	0.874206	1.21243	1.12752	1.22432	0.956572	1.30798	1.23698	1.22904	1.42589	1.46332	1.16972	1.36968	1.27404	1.62789	1.32172	1.50548	4.42414	4.71945	1.82523	6.56805	6.82541	7.12224	5.44571	4.18904	1.46948	1.26248	1.80108	1.61077
1RT104J04_D_E02	1.74987	2.13725	2.90838	3.3178	2.76234	2.92061	3.12943	2.63227	3.11622	2.72888	2.4942	2.59858	3.30838	2.94241	3.47322	3.89032	2.70053	3.63348	3.37801	3.393	3.61044	5.11306	2.66243	3.41393	2.93327	NA	2.21656	2.13463	3.10311	2.32033	0.878814	3.58032	2.68455	3.09255	1.89647	2.96905	2.67958	2.06569	2.17354	2.6164
1RT104J22_D_E11	2.14076	2.2008	2.54764	2.47302	2.59477	2.44711	2.24415	2.03245	2.02227	1.99899	1.63093	1.85386	1.72452	2.10093	1.82456	2.02467	1.97417	1.94046	2.40338	2.17745	1.9267	2.08653	2.08072	2.36705	2.20332	2.60828	2.18441	2.62881	2.27304	1.56515	0.784835	2.18662	2.02352	1.83362	2.28293	2.31711	2.26293	1.99192	1.73948	2.04502
1RT104K10_C_F05	2.51032	2.09787	2.92743	2.533	2.36848	2.45354	2.12504	1.99049	2.19059	1.76183	1.53492	1.45798	1.68701	1.51855	2.42612	2.72043	1.86591	2.26579	2.00857	2.4152	2.22093	4.22049	2.57762	2.38972	1.89674	2.4085	2.23353	1.60332	2.76752	2.36575	1.92499	3.50414	2.08636	2.83022	2.12841	2.37657	1.98839	2.16655	1.76638	1.98999
1RT104K16_C_F08	0.896566	0.787237	0.778845	0.744077	0.857678	0.812075	1.08407	0.865644	1.0799	0.781253	0.844573	0.916337	0.901189	0.918163	1.09958	0.99034	0.840476	0.698635	0.681372	0.935758	0.899393	0.829233	1.02247	0.887485	0.875423	1.03473	0.904576	0.962945	0.720769	0.902882	1.28444	1.05913	0.820176	0.933579	0.966737	1.21038	0.780648	0.752322	0.821658	1.02615
1RT104L01_B_F01	NA	NA	NA	NA	NA	NA	NA	NA	NA	NA	NA	NA	NA	NA	NA	NA	NA	NA	NA	NA	NA	NA	NA	NA	NA	NA	NA	NA	NA	NA	NA	NA	NA	NA	NA	NA	NA	NA	NA	NA
1RT104L02_D_F01	1.08676	0.953586	1.12157	0.987222	1.01406	1.03408	1.26679	1.41929	1.02242	0.835304	0.834045	0.913605	1.0473	0.945193	1.18134	1.26115	1.13677	0.838373	0.90108	1.02503	0.749893	1.18788	0.943042	1.00575	0.833318	1.04266	1.22974	0.993914	1.02296	1.02229	1.39661	1.18204	1.0547	1.41823	1.51738	1.43663	1.13521	1.07969	0.882822	1.01565
1RT104L03_B_F02	1.33989	1.59106	1.19193	1.22411	1.70319	1.91354	1.25997	1.41335	1.01542	1.0855	0.998391	1.07848	0.983326	0.88824	2.02696	2.2667	1.16825	1.31215	1.81593	1.54693	1.57233	2.23612	1.55775	1.60255	1.11473	1.45668	1.04123	1.10395	1.35745	1.69608	1.86405	2.51572	1.53651	1.65602	1.4946	1.1436	1.47275	1.36034	0.968537	1.75609
1RT104M18_C_G09	0.736631	0.581428	0.588247	0.806728	0.770792	0.721402	0.691588	0.683898	0.770914	0.657531	0.550616	0.541906	0.581097	0.575967	0.698841	0.744459	0.77858	0.710004	0.842959	0.803937	0.880144	0.797183	0.808946	0.607334	0.644022	0.666704	0.763705	0.764158	0.805884	0.688287	0.512684	1.00287	0.650669	0.811074	0.643526	0.756454	0.732122	0.628825	0.560311	0.674821
1RT104N04_D_G02	NA	NA	NA	NA	NA	NA	NA	NA	NA	NA	NA	NA	NA	NA	NA	NA	NA	NA	NA	NA	NA	NA	NA	NA	NA	NA	NA	NA	NA	NA	NA	NA	NA	NA	NA	NA	NA	NA	NA	NA
1RT104O01_A_H01	2.13733	2.1897	2.31979	2.03396	2.45281	2.70244	2.48198	2.84218	1.88197	1.89737	1.13317	1.26886	1.37983	1.84871	2.44438	2.45926	1.82675	2.08631	2.35536	2.06572	1.90416	1.86862	2.60521	2.33368	2.04506	2.01964	2.13409	2.12767	1.98919	2.35554	1.99431	2.72794	2.14871	1.77104	2.15477	2.60002	1.92961	2.00946	1.32653	2.05972
1RT104P01_B_H01	1.87666	1.39317	2.23929	2.14584	1.89974	1.90216	1.95742	1.67415	2.05401	2.11519	1.40204	1.64682	2.02491	1.93872	1.56383	1.68867	2.32728	2.13486	2.05476	2.01245	1.73905	1.78147	1.80692	2.0572	1.82683	2.01605	2.05463	1.75051	2.34303	1.52651	1.0542	2.58275	2.00857	2.40388	2.22853	1.98712	2.20995	1.84612	1.81333	1.99155
1RT104P11_B_H06	0.743949	0.860649	0.868128	1.23612	1.11266	1.29952	1.00237	0.651233	0.974835	0.975138	0.662724	0.907028	0.728961	0.88523	0.890185	1.22823	0.941928	0.952498	1.02824	0.879304	0.985095	1.51061	1.06122	0.756504	1.00895	1.13143	1.05662	0.88772	1.07625	0.975195	0.738162	1.31023	0.892583	1.13367	1.16001	1.12104	0.950482	0.931903	0.963256	0.918297
1RT104P20_D_H10	2.51201	2.97446	2.34213	3.18637	2.79932	2.17903	2.25756	2.50523	2.12189	2.52692	1.3242	1.76801	1.34288	1.75303	1.85827	2.93605	2.88943	3.10561	2.90787	2.0034	1.80179	2.44725	2.4238	2.76908	2.32888	2.19369	2.38693	1.55629	4.23868	1.79438	2.56011	3.0875	2.28742	2.04351	2.69682	2.73425	2.59473	2.16463	1.84818	1.92288
1RT105A11_A_A06	1.17209	1.36294	1.39597	1.40572	1.26417	1.47617	1.61629	1.1487	2.53414	2.39912	2.13508	3.68633	2.03832	2.03399	1.28385	1.22642	1.37508	1.2499	1.24006	1.10584	1.18837	1.33369	1.37083	1.14308	1.01192	1.63336	1.11844	1.24927	1.34394	1.03151	1.21037	1.25449	1.07256	1.32491	1.63621	1.07047	1.47418	1.8158	2.04105	1.53961
1RT105A13_A_A07	0.484187	0.334531	0.511839	0.490447	0.474716	0.486478	0.57226	0.50955	0.456943	0.367301	0.50278	0.462851	0.378144	0.512511	0.476081	0.659286	0.460456	0.586694	0.537439	0.445534	0.517952	0.43378	0.482881	0.433418	0.63937	0.481778	0.494071	0.518269	0.574489	0.570772	0.594518	0.530386	0.503085	0.473198	0.487716	0.483565	0.48644	0.533955	0.521008	0.52174
1RT105A23_A_A12	0.776424	0.739054	0.406912	0.551493	0.592224	0.59678	0.657673	0.454585	0.546472	0.512266	0.447137	0.483545	0.425213	0.424035	0.646199	0.963711	0.711918	0.61719	0.562888	0.504024	0.588847	0.787123	0.62242	0.53918	0.598468	0.96385	0.625982	0.57582	0.730896	0.639596	0.774731	0.651453	0.78428	0.762958	0.748687	0.680014	0.610163	0.557216	0.46931	0.547775
1RT105D01_B_B01	1.71609	1.57276	1.59314	1.45698	1.37045	1.39376	1.4877	1.88796	1.72247	1.57745	1.43572	1.44719	1.46746	1.76069	2.12018	1.70656	1.488	1.54263	1.55276	1.47233	1.30812	1.55381	1.88435	1.6936	1.11393	1.35809	1.4443	1.43375	1.96988	2.38145	2.8922	1.64439	1.60619	1.55921	1.30714	1.35722	1.53893	1.43504	1.50987	1.16948
1RT105D23_B_B12	1.75484	1.74909	1.41585	1.70718	1.77532	1.8891	1.4525	1.33367	0.984009	1.1027	0.735656	0.941749	0.727715	0.785011	2.15387	1.69154	1.59351	1.47725	2.00346	1.67541	1.88392	2.11265	2.54039	2.05808	1.97447	2.71821	1.97548	1.87114	1.71017	1.58916	0.837328	1.98517	1.28915	1.53593	1.27493	0.900182	1.33099	1.19917	1.16164	1.28567
1RT105F13_B_C07	1.85265	1.92524	1.78397	1.87773	1.65746	1.59109	1.72069	1.58999	1.78715	2.26738	1.95366	2.60247	2.0744	2.37088	1.45112	1.42953	1.66209	1.77102	1.69276	1.70998	1.62633	1.76984	1.69054	1.64932	1.91297	1.88606	1.95822	2.04931	1.41571	1.73059	1.12542	1.7565	2.39292	1.72481	1.67011	1.75541	1.85646	1.84306	1.9088	1.94335
1RT105I19_A_E10	1.54448	1.31717	1.59738	1.83451	1.59725	1.8039	1.49577	1.24249	1.47707	1.66499	1.00192	1.22365	0.968486	1.27519	1.66636	1.37637	1.34121	1.44118	1.88951	1.55643	1.44121	1.51381	1.59933	1.21272	1.59251	2.10949	1.60562	1.17814	1.24183	1.35257	1.10975	2.11817	1.25595	1.31191	1.19672	1.28865	1.67943	1.55207	1.16822	0.990639
1RT105L05_B_F03	0.628917	0.746273	0.591539	0.699216	0.562105	0.655636	0.821566	0.610186	0.605342	0.572305	0.568068	0.599688	0.533595	0.562396	0.638923	0.604572	0.732063	0.660269	0.73212	0.861831	0.73232	0.80894	0.656574	0.823014	0.702418	0.616634	0.746376	0.779967	0.82464	0.710733	0.729634	0.779403	0.956811	0.81961	0.904471	0.978712	0.792351	0.672891	0.660665	0.599977
1RT105M11_A_G06	1.69148	1.36663	1.52857	1.94079	1.59265	1.5391	1.77843	1.47178	1.43848	1.82908	1.31484	1.38455	1.02448	1.41532	1.44994	1.12346	1.75275	1.79869	1.55734	1.37005	1.73965	1.31632	1.6182	1.31737	1.8779	1.83139	1.73185	1.5802	1.70828	1.31364	1.26983	1.79928	2.0148	1.46976	1.6345	1.33085	1.58187	1.51047	1.49128	1.43849
1RT105M15_A_G08	1.23994	1.41449	1.81713	1.74951	1.54175	1.23021	1.96484	1.7237	1.43433	1.58341	1.34207	1.50726	1.62637	1.76249	1.3873	1.58467	1.55638	1.59905	1.64497	1.46048	1.95583	2.23401	2.08689	1.93428	1.85818	2.32988	2.42608	2.49557	1.42052	1.34841	1.46471	1.34689	2.08536	1.37254	1.50106	1.43445	1.80909	1.69365	1.84036	1.67018
1RT105O07_A_H04	1.80911	2.10166	1.4997	2.55927	1.7011	2.26793	1.13658	1.21924	1.72083	1.73703	1.19672	1.55213	1.13604	1.45647	1.74635	1.91858	2.36702	2.42903	2.08757	1.80885	1.44816	1.59342	1.95004	1.61782	1.88743	1.67408	2.11297	1.3361	2.10787	1.3988	0.739392	2.01132	1.21336	1.26842	1.71974	2.33037	1.98992	2.01921	1.09581	1.32032
1RT105P15_B_H08	0.5881	0.588101	0.573956	0.598274	0.688451	0.608788	0.541525	0.541942	0.491117	0.423543	0.544744	0.575848	0.583048	0.519472	0.52215	0.644246	0.416094	0.633544	0.543898	0.72909	0.706886	0.64418	0.791033	0.525605	0.656302	0.579927	0.669005	0.69066	0.714964	0.638314	0.609113	0.645518	0.909424	0.687921	0.975629	0.911986	0.647206	0.689549	0.593587	0.644537
1RT106A01_A_A01	1.15836	1.05674	1.01574	1.36055	1.2057	1.13734	0.941699	0.896735	1.55762	1.68368	1.43229	1.89225	1.56001	2.03159	1.03599	1.46554	1.19441	1.19203	1.1021	1.19779	1.11185	1.11663	1.08576	1.10127	1.07187	1.21073	1.06924	1.29772	1.13998	1.28184	0.845272	1.13807	0.967054	1.0904	1.09921	1.26218	1.37202	1.47238	1.3972	1.19775
1RT106C06_C_B03	0.973904	1.11308	1.25687	1.06433	1.05893	0.9558	1.01132	1.19786	1.158	0.885532	0.87594	1.17238	0.995285	0.941695	1.26022	1.47715	0.993748	1.02419	1.20407	1.14878	1.20718	1.455	1.09025	1.1848	1.115	1.16182	1.1655	1.14779	1.27563	1.51168	1.19485	1.41397	1.52927	0.949103	1.21856	1.59625	1.21581	0.919904	0.91489	1.13393
1RT106E04_C_C02	1.22623	1.17356	1.12259	1.69225	1.47537	1.7308	1.13544	1.12235	1.12408	1.36222	1.16349	1.29914	1.14543	1.46007	0.827347	1.13202	1.20442	1.50374	1.41765	1.55959	1.07314	1.01026	1.37471	1.20494	1.30675	1.34042	1.42675	1.49133	1.18447	1.12752	0.653902	1.49866	1.23345	1.17728	1.57478	1.65761	1.39354	1.42461	1.2423	1.1656
1RT106F01_B_C01	0.516452	0.437492	0.556061	0.409879	0.450502	0.495521	0.534724	0.567015	0.447542	0.463151	0.552941	0.573751	0.492882	0.493752	0.583451	0.831635	0.443737	0.509805	0.5176	0.517142	0.467345	0.481016	0.533505	0.743056	0.583615	0.547255	0.652907	0.777142	0.740755	0.692651	0.613998	0.578493	0.889761	0.577498	1.00835	1.06357	0.741718	0.830944	0.492931	0.634281
1RT106F10_D_C05	0.702894	0.666261	0.737212	1.00775	0.89755	1.21941	0.7735	0.824888	0.724838	0.690053	0.618278	0.675503	0.578162	0.67196	0.625123	0.98648	0.894025	1.02461	0.897452	0.919248	0.691603	0.660246	1.41654	0.885018	0.73978	0.786897	0.998523	0.859595	0.878228	0.928732	0.779959	1.0619	0.561666	0.672566	0.860521	0.951495	0.900801	0.994841	0.750985	0.66056
1RT106F19_B_C10	0.486586	0.433873	0.501251	0.480591	0.500979	0.474638	0.460844	0.511219	0.482461	0.502233	0.565916	0.588997	0.595753	0.50508	0.47025	0.568156	0.32183	0.426437	0.485001	0.410843	0.620798	0.460143	0.504681	0.752912	0.483813	0.556216	0.532872	0.545594	0.449439	0.651175	0.684304	0.564306	0.516198	0.415574	0.524848	0.668542	0.510772	0.513142	0.404243	0.49052
1RT106H13_B_D07	0.957977	0.915563	1.00211	1.18802	1.0277	1.40799	1.0891	1.07909	1.1365	1.39698	1.21168	1.46602	1.068	1.29334	1.18315	1.41972	1.17699	1.38262	1.15264	1.31553	1.21252	1.0602	1.09826	1.27176	1.01619	1.38178	1.25689	1.33575	0.888854	0.951965	0.594633	1.07163	0.995369	0.944663	1.36682	1.44488	1.21709	1.40002	1.12456	1.2866
1RT106H14_D_D07	2.01689	2.15818	3.27139	3.52876	2.39925	2.07262	2.67583	2.67707	2.64063	3.40411	2.47031	2.75806	2.14696	2.52974	1.5686	1.90702	2.71309	3.22119	2.46704	2.73538	2.59484	3.16723	2.18562	2.25245	2.27951	2.10515	2.3761	2.11699	2.25605	2.08255	1.00886	2.39559	2.68884	2.77325	2.05519	2.32353	2.46162	2.25172	2.0775	2.57728
1RT106I07_A_E04	0.369556	0.351235	0.50294	0.459249	0.416988	0.473208	0.324207	0.420171	0.384478	0.346553	0.380632	0.403496	0.344919	0.42488	0.410006	0.654421	0.397639	0.471266	0.449261	0.442562	0.372145	0.344784	0.325059	0.434369	0.449113	0.467122	0.442903	0.440445	0.450787	0.390966	0.350971	0.482401	0.358838	0.402416	0.413685	0.479376	0.402487	0.450849	0.427032	0.395674
1RT106J12_D_E06	2.15779	2.91552	2.79793	2.87879	2.78319	2.47582	2.36565	1.96833	1.81727	2.15536	1.34237	1.85583	1.85559	1.94338	2.1748	3.2363	2.49298	3.09953	2.63121	2.13377	2.19438	2.71187	2.14205	1.53873	2.5791	2.1863	2.30263	1.95666	2.90459	2.08432	2.50138	2.23076	1.91112	1.9342	2.01548	2.24664	2.25345	2.27123	1.85182	2.25462
1RT106J15_B_E08	0.66368	0.688068	0.820505	0.69456	0.973789	1.1565	0.767057	0.550691	1.04601	0.998018	0.840497	0.866845	0.817979	0.697382	0.829033	0.871971	0.81792	0.851936	0.90873	1.06918	0.770658	0.645666	0.876717	0.728831	0.819833	0.850464	0.679275	0.961693	0.696295	0.906914	0.408023	0.918657	0.883139	0.896201	0.878467	0.878884	0.869206	0.658808	0.738951	0.74653
1RT106L05_B_F03	1.54633	2.07337	2.30301	1.71466	1.60578	1.81502	1.31959	1.7286	1.55156	1.71623	1.54936	1.47722	1.52133	1.79252	1.59912	1.92776	1.89938	2.07099	1.81398	1.88788	1.74882	1.72425	1.4089	2.45247	1.6679	2.14241	2.01265	1.20865	1.68703	1.63742	2.44845	1.74474	1.8903	1.79177	1.56865	2.17801	1.93837	1.66285	1.86199	1.43259
1RT106L06_D_F03	0.51672	0.790782	0.59064	0.568126	0.685523	0.60628	0.575898	0.643438	0.629837	0.721489	0.554387	0.6721	0.5382	0.684213	0.68603	1.03913	0.558485	0.541057	0.507931	0.759286	0.705924	0.705674	0.833829	0.91202	0.618664	0.615827	0.55601	0.628087	0.584899	0.691851	0.830832	0.641615	0.670496	0.73293	0.652671	0.723718	0.497156	0.571473	0.555417	0.532575
1RT106L07_B_F04	1.06512	1.31802	1.79616	1.30615	1.15257	1.03999	0.908832	0.50875	1.24378	0.7934	0.964273	0.984108	0.816358	0.9396	1.03704	1.56008	1.19821	1.27651	0.895113	1.1317	1.01915	1.30046	1.06377	1.15082	1.06645	1.50831	0.924061	0.747732	1.01636	1.35564	1.70816	1.24315	1.11013	1.09061	0.944736	1.30475	0.981691	1.25584	0.903218	0.953619
1RT106L11_B_F06	0.498867	0.592086	0.603391	0.663344	0.747716	1.10296	0.656772	0.698203	0.901073	0.941457	0.879015	0.851255	0.902575	0.844442	0.554478	0.622522	0.735779	0.693587	0.792327	0.809375	0.715058	0.646168	0.81193	0.777422	0.560647	0.728303	0.639737	0.661617	0.645496	0.769771	0.457973	1.16716	0.933129	0.838315	0.902361	0.989202	0.852328	0.890166	0.649994	0.788871
1RT106L21_B_F11	0.497224	0.529058	1.03054	0.700777	0.595086	0.618611	0.522415	1.75003	0.63912	0.522573	0.536998	0.562111	0.500216	0.489469	0.698155	0.919189	0.96654	1.0097	1.00862	0.997626	0.8575	0.764414	0.782902	0.841632	0.612087	0.526737	0.540663	0.540475	0.764836	0.777145	0.498293	0.837336	0.542296	0.641962	0.555653	0.602587	0.704282	0.69926	0.460361	0.538836
1RT106N14_D_G07	1.91253	2.30367	3.1082	3.36734	2.62222	2.57398	2.7757	2.38363	2.34003	2.91723	2.40463	2.11531	2.35934	2.75577	1.70065	1.4693	3.01013	3.50493	2.39656	2.81744	2.55225	2.32882	2.48814	1.99002	1.71127	2.29932	1.86159	1.92065	3.19997	2.7481	1.17076	3.50795	3.17163	3.18911	2.502	3.38797	2.93315	3.03999	2.63903	2.47847
1RT106O05_A_H03	0.723449	1.0082	1.40358	0.788688	0.939855	1.10218	0.954603	0.756019	1.16734	1.48488	1.74717	0.908956	0.831318	0.670036	1.06678	1.39823	0.781622	0.789231	1.06054	1.08845	1.29577	1.39185	1.70741	1.4194	1.60203	1.36654	0.95406	0.696878	1.01278	1.18985	0.980673	0.858505	0.997072	1.13085	0.938081	1.42499	1.04558	1.20134	1.07923	0.574131
1RT106O19_A_H10	1.05357	0.864693	1.2449	0.870812	0.954417	0.811698	0.800225	1.00768	1.31452	1.43341	1.17165	0.884583	0.890376	1.02653	1.05967	1.02942	1.11391	0.99468	1.06761	0.978776	1.28369	1.04338	1.25379	1.16109	1.30019	1.28487	0.926558	0.858385	0.916639	1.06451	1.15702	1.03876	1.00154	0.891244	0.892091	0.906572	0.897246	1.07474	0.874584	0.828655
1RT106P05_B_H03	0.454413	0.847767	0.850831	0.577968	0.782371	0.813917	0.783457	1.10815	0.72999	0.80094	0.640933	0.741583	0.627708	0.722755	0.712407	1.00163	0.618822	0.680583	0.627558	0.882126	0.965022	0.799673	1.04519	0.982568	1.01747	0.919416	0.699021	0.781017	0.834531	1.10624	0.791688	0.87909	0.863843	0.817811	0.64776	0.826655	0.8763	0.863419	0.774401	0.683434
1RT106P06_D_H03	0.860918	0.645117	1.01143	1.07683	1.16748	1.13915	0.827253	1.05081	0.989023	1.0918	0.85262	0.803406	0.871861	0.961336	1.06467	0.882943	1.13098	1.03182	1.06717	1.11323	1.12769	1.0418	1.10751	1.15304	1.03003	1.47235	1.08692	0.896704	1.22255	0.991622	0.541326	1.15071	1.03212	1.38202	1.10812	1.4307	1.25026	1.31817	0.901154	1.02505
1RT106P23_B_H12	1.0681	0.994377	0.931258	1.15195	1.02348	1.10845	1.22757	0.628417	1.07902	1.2713	1.47637	1.14105	1.32014	1.2397	1.30579	1.17413	0.884206	1.01028	0.865797	0.991448	1.02377	1.41201	1.10421	0.842455	1.45628	1.27882	1.13032	1.22111	1.04661	1.29731	1.04301	1.02146	1.26628	1.01336	1.01654	1.86003	1.38129	1.30121	1.09125	1.03211
1RT107A04_C_A02	1.30616	1.46703	1.63496	1.22802	NA	NA	NA	1.08705	1.7443	NA	1.9279	1.66965	2.15592	NA	NA	2.39625	1.78407	1.77828	NA	1.73713	1.81014	NA	NA	NA	NA	NA	NA	1.74007	1.41269	NA	1.58983	NA	NA	NA	1.84223	2.33572	NA	1.3824	1.86269	1.70316
1RT107A19_A_A10	1.63228	2.29563	2.19046	2.06044	2.44792	2.81575	1.36876	1.8824	1.32296	1.02963	0.997152	0.695747	0.871662	1.21305	2.4656	1.8202	2.17824	2.31829	2.61143	2.564	1.94247	1.28481	1.0266	1.19598	1.35828	1.19521	1.34943	1.06471	1.97913	2.34091	4.04234	2.12468	1.9073	1.52887	1.68705	1.40492	1.57071	1.28112	0.949289	1.04471
1RT107B07_B_A04	1.11016	1.92303	2.29617	1.51714	1.83178	1.96069	2.03822	1.70979	1.62175	1.43869	1.43717	1.1684	1.51264	1.61097	1.43328	1.74315	1.79421	1.68681	1.98372	1.82714	2.04962	1.89381	1.45786	1.72823	1.55853	NA	NA	2.12989	1.62797	1.99671	1.94318	2.08676	2.18287	1.32979	2.26124	2.24211	NA	1.5536	1.41342	1.60299
1RT107C17_A_B09	3.4052	6.07948	5.02688	6.08678	6.07754	4.79307	4.4842	6.48005	5.09345	4.33027	2.70912	2.15196	3.18491	4.1292	4.75215	4.5052	9.70895	8.45584	5.93103	5.66815	6.42106	5.38445	2.86427	3.90892	5.07759	3.66328	5.53247	4.38099	6.76562	5.6192	2.03743	4.59963	6.44364	6.0945	5.09972	6.39714	5.17291	5.06838	3.92268	4.88159
1RT107F11_B_C06	1.00645	0.988976	1.31219	0.816862	0.903081	1.43394	1.48287	1.01312	1.28287	1.10554	1.17707	1.18484	1.17649	1.28882	1.26433	1.30989	0.939435	0.955141	1.03064	0.913772	1.25757	1.05538	1.18964	1.48793	1.11927	1.13462	NA	1.26906	0.954977	1.26828	1.72267	1.19509	1.58392	1.24616	1.12377	1.71086	1.23871	1.12702	1.1063	1.01317
1RT107G22_C_D11	0.882207	0.823174	1.04051	0.759544	0.841072	0.821494	0.786765	0.747794	0.679565	0.820669	0.716117	0.574364	0.623922	0.635034	1.06025	1.12054	0.974165	1.09706	0.927825	0.839288	1.04957	1.11188	0.858443	0.793736	0.839932	0.804894	0.968071	0.890288	0.690414	1.0372	0.956391	0.913391	1.08727	0.817113	0.84877	0.947681	0.780464	0.68086	0.719474	0.625033
1RT107I13_A_E07	0.93866	1.3675	1.33595	1.37462	1.26332	1.48167	1.42486	1.56425	1.3305	1.42074	1.21936	1.15682	1.01162	1.24169	1.45309	1.37677	1.47735	1.39645	1.42992	1.41169	1.25499	1.26579	1.12116	1.34275	1.24796	1.58639	1.34257	1.09933	1.18199	1.32659	1.09492	1.29134	1.0449	1.21769	1.24274	1.31434	1.53086	1.36005	1.07146	1.11689
1RT107J09_B_E05	1.44255	1.23043	1.48129	1.2704	1.44711	1.06905	1.60254	1.5001	1.41075	1.17931	1.3212	1.08419	1.33988	1.4258	2.35288	1.42658	2.00948	2.2381	1.40477	1.65146	1.78074	2.14434	2.22927	2.21579	1.92989	NA	2.06982	2.57575	1.52678	1.79543	2.75181	1.454	1.52968	1.43233	1.61522	2.06272	NA	1.26453	1.10518	1.35148
1RT107M02_C_G01	0.708555	0.61359	0.934007	0.6329	0.677259	0.903791	0.856326	0.98164	0.690394	0.589255	0.646715	0.795496	0.647168	0.553933	0.868946	1.13069	0.703821	0.725555	0.690649	0.759445	0.661215	1.04435	0.757518	1.11923	0.770417	0.768273	0.712882	0.940557	0.764372	0.813034	1.30297	0.825841	1.11153	1.0531	0.663696	1.08833	0.84807	0.605809	0.779047	0.671173
1RT107M11_A_G06	1.55972	1.67886	1.60747	1.15451	1.43764	1.37799	1.20983	2.12833	1.44943	1.27573	1.45244	0.964651	1.04505	1.30056	1.60487	1.70947	1.25175	1.21992	1.61095	1.45049	1.58524	1.5779	1.91812	1.67416	1.2642	1.24477	1.51895	1.61102	1.65195	1.95818	2.13941	1.4841	1.61196	1.71834	1.46402	1.62466	1.6103	1.38752	1.18017	1.159
1RT107M20_C_G10	1.15884	1.1046	1.21376	1.06122	1.0861	1.03477	1.37876	1.34833	0.831016	1.05837	1.12938	0.859715	1.01265	0.87312	1.4012	1.38282	0.870755	0.958596	1.28323	0.893394	0.994567	1.57881	1.17104	1.14332	0.747828	1.36981	0.874832	1.00475	1.10212	1.40003	1.87575	1.18939	0.990871	0.945069	1.19973	1.18346	1.16583	0.850395	0.975661	0.73909
1RT107N04_D_G02	1.84301	2.04797	2.71456	1.9905	2.43619	2.93124	2.2671	2.63052	1.90814	2.09721	1.90779	1.89972	2.22857	2.27138	2.49558	2.28708	1.94771	2.03584	2.25805	2.32134	2.13567	2.15892	2.21311	2.49052	1.95892	NA	2.06499	2.64581	1.63366	2.39448	2.02899	1.94566	2.21875	2.36385	1.97759	2.29001	2.51409	2.14758	2.02724	2.39298
1RT107P07_B_H04	1.65106	1.4499	1.45487	1.41977	1.49651	1.54741	1.47655	1.56973	1.40774	NA	1.10375	1.18929	1.1526	1.06216	1.6256	1.64941	2.00008	1.44432	0.849453	1.39628	1.71119	NA	1.59115	1.55599	2.06268	1.61468	1.27334	2.38736	1.1286	1.39738	1.46768	1.28008	1.61528	1.56109	1.85924	1.11738	1.35486	2.00436	1.55289	1.63913
1RT107P15_B_H08	4.00291	2.64938	2.40061	2.76968	2.96103	2.71954	3.92034	4.65138	4.72682	NA	5.43755	6.58771	5.94724	4.17798	2.96155	2.95147	3.65514	3.33995	2.2324	3.21893	3.43317	NA	3.36834	4.68364	3.47766	2.90295	2.91839	4.15204	2.87467	2.55224	3.17906	2.44882	3.03769	3.15418	3.32764	2.85723	3.51173	4.11627	3.85466	4.22724
1RT107P16_D_H08	1.04713	1.0709	0.818319	0.890881	1.21182	1.27667	0.916846	0.959294	0.771084	NA	0.670367	0.817994	0.909917	0.741885	0.655029	0.841358	0.885937	0.763712	0.482932	0.688308	0.744401	NA	0.883779	0.723551	1.02715	0.911337	0.801886	1.34693	0.802792	0.794261	0.714931	0.814602	1.11517	0.897706	1.23784	0.953001	0.894402	1.05086	1.01571	0.809303
1RT107P24_D_H12	0.782681	1.55624	1.31469	1.17636	1.06084	1.19445	2.15563	1.70023	1.86105	NA	2.58646	3.2627	2.23605	2.4839	1.62262	1.53004	1.49121	1.11505	0.980222	1.54104	1.15795	NA	1.89419	2.18628	1.81462	1.92886	NA	2.55702	1.67314	1.24746	1.89322	1.09989	1.84797	1.37529	1.86096	2.07583	1.53323	1.82979	2.2644	1.7766
1RT108A11_A_A06	0.84799	0.730195	0.653356	0.680046	0.675	0.695499	0.968523	0.79608	0.812672	NA	0.975077	1.24957	1.08441	1.23268	0.804797	0.864123	0.728935	0.679668	0.38823	0.720557	0.737476	NA	0.776695	1.08406	0.90759	0.809972	0.734742	1.63176	0.56978	0.735149	1.00996	0.526161	0.72543	0.792089	0.92968	0.595794	0.630408	1.31948	1.20372	0.929691
1RT108C15_A_B08	0.898212	0.908786	1.0459	0.652253	0.789557	0.755585	1.11973	0.996924	1.00059	NA	1.01394	1.11006	1.18768	0.815946	1.26368	1.27596	1.10325	0.918233	0.664115	1.00205	0.775513	NA	1.02996	1.50513	0.994275	0.986742	0.868009	1.49471	0.921951	1.01723	1.20921	2.75143	0.97878	1.04826	1.03936	1.4089	1.02288	0.912923	1.03025	1.26382
1RT108C22_C_B11	0.434956	0.44169	0.41671	0.387605	0.422	0.531038	0.534547	0.586869	0.356584	NA	0.525807	0.532721	0.492222	0.356765	0.682354	0.464	0.435039	0.486047	0.283776	0.471766	0.437327	NA	0.503403	0.639994	0.570329	0.502801	0.389121	0.923015	0.395928	0.374987	0.705863	0.368105	0.553782	0.44867	0.683349	0.458054	0.492362	0.539324	0.582639	0.542016
1RT108D24_D_B12	0.768156	0.843663	0.561762	0.871206	0.821029	0.804584	1.24631	1.02964	0.994306	NA	1.24136	0.954966	0.793278	0.877498	1.10252	1.30286	1.21927	0.807378	0.668962	0.961007	0.988234	NA	1.1419	1.54438	1.27188	1.40458	1.40937	1.66068	0.887391	0.847178	1.1055	0.836901	0.945773	0.914208	1.15009	0.924294	1.69643	1.37711	1.09438	1.16814
1RT108E12_C_C06	0.852254	0.777234	0.769762	0.824272	1.00868	1.07094	0.976182	0.97978	0.710732	NA	1.0851	1.06344	1.18948	0.995467	0.809002	0.859878	0.929819	0.964371	0.608676	0.945698	1.06559	NA	1.03152	0.783543	1.23864	0.952583	0.796148	1.63385	0.856256	0.746809	0.915941	0.839959	0.884491	1.10206	1.27676	0.750641	1.02398	1.29044	1.13256	1.0108
1RT108H06_D_D03	4.92192	2.7149	2.66652	3.38348	3.95881	4.85641	4.56137	4.64112	2.85801	NA	2.21842	2.78148	3.68622	2.03678	4.36426	2.87315	4.74713	4.46746	3.13773	4.22379	3.80704	NA	4.60563	6.28441	4.99113	4.15639	3.51092	5.42888	3.34726	3.35201	3.26265	3.41174	3.9587	3.77752	3.64669	2.67222	4.1164	4.48624	4.21937	4.25927
1RT108I09_A_E05	1.11494	0.916129	1.03911	1.50324	1.11421	1.45658	1.43382	1.36935	0.937758	NA	1.0804	1.10749	1.15894	0.961518	0.909786	1.23872	1.51088	1.44839	0.705671	1.21339	1.41304	NA	1.77173	1.22453	1.58474	1.38321	1.28492	1.94237	1.2223	1.04473	1.16511	1.29214	1.52014	1.22568	1.64825	1.01338	1.03191	1.75095	1.66792	1.36432
1RT108I17_A_E09	0.932568	0.998266	0.976323	0.889664	0.853088	0.988283	1.25272	1.04332	0.921171	NA	0.897376	0.801028	0.913447	0.724495	1.01299	0.94141	0.812606	0.96488	0.750084	1.0621	0.934943	NA	1.29216	1.21969	1.07	1.07965	1.08366	1.17862	0.849758	0.930559	1.26448	0.845059	1.00876	1.13454	1.23365	1.21372	1.28664	1.04498	1.18887	1.03638
1RT108K10_C_F05	0.614834	0.630883	0.760606	2.07537	1.03706	0.78288	1.16627	1.08563	0.783025	0.803503	0.874974	1.06172	0.862098	0.786605	0.814909	1.3487	1.21393	0.925717	0.926678	0.845351	0.943468	0.776834	0.939506	0.849293	1.00752	0.884416	1.15078	0.659444	0.830831	0.901859	0.771685	0.963813	1.09427	1.10939	0.768466	0.788249	0.893908	0.890918	1.10608	1.12113
1RT108L05_B_F03	0.996444	0.826413	0.562806	0.781448	0.751447	0.672528	0.821742	0.954806	0.593747	0.733202	0.687525	0.596747	0.613429	0.540129	0.734262	0.818206	0.764734	0.61204	0.624737	0.701758	0.722241	0.871879	0.76494	0.867959	0.731953	0.761958	0.836944	0.811729	0.904894	0.791649	1.44997	0.760613	0.754972	0.913953	0.791458	0.925607	0.793742	0.747304	0.748096	0.679661
1RT108M09_A_G05	2.85919	2.11254	2.79529	1.02519	3.01264	2.33255	3.90662	3.64669	2.9919	4.09237	3.28741	3.36424	3.68039	2.28086	1.5704	2.09171	3.24736	2.44534	2.70687	3.55254	2.80624	2.57496	2.87701	3.69636	2.50669	2.71396	2.67089	2.64014	2.15281	2.63536	1.5226	3.1334	3.31467	3.67451	2.99807	2.18317	2.61743	3.28993	3.37634	3.5606
1RT108N12_D_G06	0.631993	0.536071	0.576819	0.556776	0.670157	0.547457	0.613221	0.85652	0.601716	0.562598	0.732909	0.566222	0.557443	0.529642	0.591724	0.742364	0.585541	0.598706	0.540892	0.693102	0.626207	0.665116	0.652383	0.600528	0.535216	0.636695	0.550127	0.732853	0.568454	0.530155	0.687513	0.55683	0.636639	0.723326	0.690665	0.742794	0.615043	0.65474	0.696536	0.602801
1RT108P07_B_H04	1.21825	1.1149	1.33525	0.843245	1.33503	1.05417	1.5682	1.45979	1.24233	1.45124	1.06918	1.29651	1.64077	1.059	1.72095	1.79677	1.1152	1.14791	1.33248	1.11373	1.43679	1.73741	1.52765	1.56156	1.48767	1.16204	NA	1.32269	0.953414	1.15556	0.901975	1.17193	1.41745	1.67818	1.37725	1.28275	1.16189	1.34713	1.34041	1.73612
1RT109A11_A_A06	0.512105	0.53801	0.463787	0.504729	0.52116	0.57505	0.599172	0.646562	0.560566	0.554441	0.551431	0.717394	0.748552	0.610531	0.494203	0.668788	0.57072	0.545373	0.640073	0.587778	0.632802	0.564259	0.611642	0.631968	0.787072	0.790474	0.641024	0.780322	0.482038	0.561702	0.548706	0.582185	0.711109	0.712428	0.618252	0.558096	0.704581	0.526567	0.858826	0.810973
1RT109B13_B_A07	1.18143	1.28796	0.832562	1.17043	1.0146	1.06462	1.56063	1.35801	0.777418	0.882328	1.20308	0.888587	0.886479	0.632852	1.43718	1.68621	1.40794	0.999978	1.19431	0.88692	1.00439	1.58282	1.39783	0.863257	1.17129	1.13537	1.35075	1.2139	1.17966	1.15098	1.53997	1.0464	1.50228	1.49008	1.29592	1.09243	1.38704	0.956857	1.20285	1.23968
1RT109B14_D_A07	0.635077	0.577665	0.495236	0.448635	0.553743	0.469831	0.63709	0.664876	0.471484	0.592044	0.636125	0.464921	0.506849	0.511908	0.817364	0.792279	0.919833	0.556695	1.10668	1.01291	1.0442	1.03329	0.633414	0.671097	0.548584	0.581703	0.557891	0.773254	0.579008	0.500654	0.727897	0.534165	0.59825	0.627118	0.614851	0.573298	0.622801	0.522726	0.554853	0.605277
1RT109C05_A_B03	1.04493	1.24607	1.15597	3.11952	0.95381	1.34766	1.75296	1.38071	1.04011	0.959686	1.27385	0.69775	1.10582	1.04182	0.851649	1.44249	1.11	0.897011	0.992511	1.08638	1.21802	1.77579	1.30923	1.17132	1.29898	1.00163	1.01199	1.08405	1.24328	1.16308	1.12206	1.26455	1.60696	0.961101	1.18391	1.06856	1.18628	1.21959	1.28875	1.39276
1RT109C09_A_B05	1.66197	1.07005	0.889876	0.945756	1.05119	1.14363	1.40882	1.05264	0.84642	1.08211	1.17137	0.870583	1.05762	0.798827	1.07275	1.42693	1.16929	0.91197	1.12939	1.26939	1.0352	1.55548	1.28083	0.999898	1.72413	1.34691	1.09381	1.22346	1.07537	1.28625	0.931256	1.22247	1.09223	1.04192	1.40451	0.7133	1.12142	1.30215	1.13303	1.04934
1RT109E05_A_C03	6.1072	4.50478	NA	1.56564	NA	NA	NA	NA	NA	NA	NA	NA	NA	NA	4.28361	NA	5.53608	4.17991	NA	NA	5.5518	NA	NA	NA	NA	NA	NA	NA	4.49835	4.48338	6.78694	NA	NA	NA	NA	NA	NA	NA	NA	NA
1RT109E13_A_C07	1.73266	0.990192	1.05246	1.18667	1.24748	1.15215	1.38282	1.47216	1.06383	1.07362	0.962678	1.0336	1.67881	0.94864	1.32007	1.47781	1.44592	1.08445	1.1894	1.19116	1.20013	1.19989	1.38641	1.01728	1.26048	1.28859	1.02761	1.26709	1.36943	1.15346	0.999928	1.58385	1.75055	1.38643	1.74942	1.03447	1.55859	1.29516	1.3525	1.35369
1RT109G15_A_D08	25.2246	20.9213	21.5732	25.2206	26.5239	24.8967	36.9899	26.5981	23.0059	28.6675	22.3407	21.9283	21.1965	23.7253	23.1255	29.6734	24.0825	21.8054	27.3451	26.003	23.8626	44.5984	22.8632	26.5731	26.5867	22.6205	32.421	28.4262	21.8273	19.8655	13.9607	30.6668	22.6046	25.7239	21.7697	20.9598	21.858	21.4758	24.9261	23.6277
1RT109I08_C_E04	2.03798	2.23496	1.93009	2.47141	2.31146	2.24051	2.69092	2.25892	2.09375	2.30387	1.96129	2.00946	2.00529	2.16812	1.74941	2.01839	1.67758	1.90432	2.20818	2.44517	1.82918	2.7209	1.81707	1.98242	2.07972	2.11755	2.68575	3.06563	1.82263	1.76722	1.22985	2.45213	1.97587	2.2498	2.10684	1.60029	1.86994	2.10501	2.65292	2.17829
1RT109I11_A_E06	2.2678	2.2194	1.95567	2.54415	2.09824	2.23307	2.53897	2.21789	2.38267	2.32828	2.79641	2.32722	2.61964	2.60482	2.50823	2.57023	2.01031	1.94723	2.11653	2.69036	2.28901	2.35935	1.99899	2.72821	2.69472	2.30173	2.33324	3.05823	2.27082	2.41804	1.57352	2.42066	2.12318	2.32624	2.21237	1.84651	1.95538	2.21353	2.34454	2.63095
1RT109J08_D_E04	1.13046	1.0987	0.989824	0.977981	1.22608	1.10824	1.20425	1.2187	1.2124	0.977887	0.819446	0.83027	0.812768	0.974188	1.20175	1.068	0.778748	1.12358	1.30144	1.28127	1.42807	1.36691	1.55819	1.03593	1.18603	1.27218	1.34776	1.00836	1.06055	1.26255	1.73545	1.47242	1.08632	1.3231	1.2581	1.18426	1.02183	1.29669	1.25927	1.11938
1RT109L01_B_F01	3.95632	2.8044	2.49782	2.75864	3.40719	3.11286	3.19655	2.61094	2.46892	2.67617	2.14059	1.84023	1.84118	1.81911	3.14563	4.41045	2.49934	2.38575	3.47978	3.64952	3.0851	3.6808	2.78908	2.43741	2.9754	2.93738	2.86352	3.52249	2.52487	3.86654	4.18347	2.97427	2.49423	2.40105	2.5201	1.95571	3.58048	3.17577	2.53515	2.52241
1RT109M12_C_G06	1.72038	1.9781	1.32434	1.74716	2.06996	1.60678	2.34937	2.08025	1.57578	1.87273	1.71436	1.6279	1.65047	1.53009	1.27648	1.49332	2.02769	1.76295	1.87711	2.03279	1.83375	2.3965	2.23391	2.3992	1.98999	1.88311	1.79544	1.97267	1.40467	1.49405	1.39559	2.0175	1.95827	1.69247	1.84991	1.81258	1.82625	1.68007	1.75984	1.95715
1RT109N06_D_G03	1.19049	1.28482	0.890574	0.860641	0.909491	1.04478	0.984015	1.21423	1.15332	0.752827	0.944434	0.834285	0.935847	0.903829	0.977663	1.0719	0.917802	0.947919	1.09345	0.990898	0.926232	0.880627	1.01126	1.10374	0.900503	1.08867	1.07371	1.22187	0.816224	1.132	1.91818	0.945849	0.984876	1.04903	1.08809	1.15103	1.09926	1.1966	0.89927	1.25518
1RT109N11_B_G06	1.10016	1.47609	1.40142	1.15905	1.70008	1.43335	1.60151	1.33599	1.40698	1.15758	1.97049	1.49731	1.50625	1.72526	1.45233	1.36376	1.32427	1.05239	1.12426	1.33169	1.2351	1.36122	1.73796	1.43271	1.36176	1.47694	NA	1.98918	1.72376	1.80992	1.39154	2.10778	1.46768	1.93237	1.25624	1.76942	1.28698	1.18168	1.40778	1.42066
1RT109P17_B_H09	2.02566	2.14997	2.14696	1.93008	2.70705	2.02701	1.93291	2.50679	2.62181	2.55263	2.875	2.83102	2.16854	2.71191	1.5265	1.89666	3.14277	2.40038	2.01644	2.38959	2.68146	2.90626	2.5893	3.55573	2.94707	3.14315	3.66982	3.62517	2.54097	2.77215	1.7614	2.06708	2.35215	3.0058	2.54752	2.75378	2.22095	2.26885	2.88562	2.47207
1RT110A03_A_A02	NA	NA	NA	2.50977	NA	NA	NA	NA	NA	NA	NA	NA	NA	NA	2.69982	NA	2.0162	2.02211	NA	NA	NA	NA	NA	NA	NA	NA	NA	NA	2.50974	2.2442	NA	NA	NA	NA	NA	NA	NA	NA	NA	NA
1RT110A09_A_A05	1.01809	1.19246	1.38042	1.20399	1.28115	1.07154	1.41661	1.54466	1.45768	1.53158	1.33999	1.07525	1.40008	1.33609	1.40616	1.85952	1.34319	1.44398	1.04993	1.35163	1.28064	1.14754	1.25638	1.3106	1.23144	1.39824	1.37939	1.39241	1.75176	1.92246	1.54515	1.25654	1.29346	1.23015	1.98206	2.08068	1.92888	1.22175	1.65182	1.45821
1RT110B03_B_A02	1.41538	1.46664	1.49013	0.966255	1.28262	1.50842	1.36652	1.07401	1.07649	1.14454	1.20393	1.0184	1.13818	1.0315	2.40158	1.85426	1.04422	1.30746	1.49646	1.02003	1.21523	1.14785	1.14658	1.58473	1.39892	NA	NA	1.29177	1.81044	1.70381	2.59764	1.41278	1.27204	1.48434	1.57038	1.72667	NA	1.4874	1.69362	1.80598
1RT110B09_B_A05	0.648795	0.524799	0.353496	0.416832	0.548186	0.561148	0.509677	0.483364	0.511644	0.440247	0.560985	0.573369	0.63421	0.670884	0.597026	0.744155	0.460587	0.513603	0.578163	0.570928	0.622338	0.579633	0.476874	0.597569	0.558758	0.630298	0.738987	0.560524	0.512801	0.5581	0.410923	0.602807	0.627645	0.597818	0.574417	0.800139	0.814905	0.561739	0.476496	0.639644
1RT110C20_C_B10	0.872304	0.984435	0.955088	0.620271	0.974598	0.881917	0.87791	0.916641	0.661775	0.564348	0.682917	0.770814	0.835921	0.755987	0.951999	1.16044	0.879897	0.61425	0.798712	0.8548	0.841807	1.02206	0.745028	0.856702	0.65268	0.959951	0.736684	0.880035	0.739581	0.849479	1.33464	0.926076	0.776493	0.974192	0.636508	0.846807	0.508518	0.75584	0.784789	0.784956
1RT110E02_C_C01	0.558291	0.547097	0.484848	0.541557	0.655236	0.45228	0.541213	0.427309	0.828647	0.76579	0.67912	0.773914	0.733529	0.859841	0.637698	0.628084	0.549448	0.587854	0.571098	0.604839	0.714743	0.66445	0.676217	0.663325	0.775797	0.819345	0.890153	0.967029	0.616852	0.406797	0.337875	0.598637	0.547815	0.695364	1.09731	0.999556	0.842173	0.724848	0.63124	0.708687
1RT110F07_B_C04	1.00017	1.63612	1.76054	1.44841	1.71549	1.80904	1.73619	1.53866	1.64516	1.33889	1.19422	1.13831	1.74889	1.92168	1.65789	1.96823	1.40367	1.07136	1.6421	1.57816	1.20149	1.59113	1.44037	1.43123	1.47334	1.64208	1.61319	1.45751	1.57007	1.43111	1.9936	1.88856	1.38601	1.90403	1.30643	1.56749	1.42355	1.38016	1.44326	1.58912
1RT110H17_B_D09	0.641963	0.587238	0.713141	0.714384	0.74064	0.813404	0.717329	0.683477	1.13114	1.05528	1.30255	1.45858	1.23264	1.48245	0.673742	0.825377	0.597025	0.462894	0.687359	0.721992	0.745867	0.604926	0.81414	0.868134	0.717893	0.739163	0.805655	0.901371	0.524679	0.541351	0.487133	0.639612	0.59418	0.605952	0.707162	0.76405	0.797667	0.944564	1.00905	1.1454
1RT110I08_C_E04	1.79817	1.31661	1.20738	1.43502	1.43202	1.48794	1.45051	1.35441	1.44124	1.21257	1.09459	0.847312	1.20481	1.571	2.17704	1.76109	1.27827	1.32477	1.19988	1.31778	1.3974	1.47141	2.04373	2.15692	1.14091	1.44163	1.46756	1.30792	1.24814	1.83267	2.11653	1.80055	1.37246	1.57994	1.34739	1.74376	1.70293	1.50305	1.55168	1.85364
1RT110I09_A_E05	1.79701	1.49368	1.62136	1.78805	1.72048	1.54321	1.94211	1.50052	2.71692	2.79557	2.83056	3.27199	2.59517	2.91449	1.13189	1.37564	1.36513	1.39614	1.71265	1.57139	1.57832	1.53148	1.53552	1.30129	1.64695	1.81994	1.8327	1.87775	1.72475	1.54946	0.576358	1.90964	1.40627	1.46017	1.7455	1.8483	2.17247	1.8768	2.25465	2.15522
1RT110K13_A_F07	1.12007	2.39272	2.93609	2.45607	2.19461	3.03366	2.68892	2.51464	3.22414	2.60002	3.18882	2.57125	3.32754	3.57503	2.94346	2.17324	2.25844	2.45431	2.8922	2.38827	2.42019	3.06816	3.56376	3.19043	2.6719	2.79889	2.76708	2.54818	2.83172	2.24072	2.52664	3.31427	2.3972	2.89811	1.78243	2.12066	2.25662	2.54127	2.64695	2.52609
1RT110M05_A_G03	1.91856	2.02717	1.68014	1.65159	1.76261	1.45215	1.78949	1.77936	2.75387	2.19027	1.62281	2.03203	2.34659	2.05927	1.9294	1.76283	1.55131	1.60592	2.03743	1.60787	1.75227	1.70049	1.66058	1.63097	1.65367	1.84847	1.56408	1.70814	1.99431	1.89784	1.36471	1.85012	1.66433	2.06266	2.32104	2.1189	2.31641	1.95805	1.63378	1.83028
1RT110M10_C_G05	1.67123	1.42309	1.51948	1.51326	1.52255	1.49655	1.78249	1.59564	1.68345	1.38195	1.2978	1.18006	1.36395	1.5896	1.48467	1.61485	1.39371	1.2175	1.83106	1.59423	1.72194	1.67348	1.61871	1.95428	1.72215	1.9333	1.65288	1.67668	1.5517	1.60892	1.27158	1.86381	1.72941	1.82601	1.33943	1.75645	1.76465	1.89061	1.29018	2.4141
1RT110M15_A_G08	0.769852	0.835713	0.983326	1.02336	1.08375	0.914546	0.979208	0.909484	1.09818	0.984601	0.987094	0.898716	1.12004	1.0818	0.871763	0.860511	0.941229	0.833913	1.09903	1.12487	1.03628	0.886228	0.733152	0.878576	0.948572	0.99546	1.01112	1.0161	0.963211	0.753759	0.455321	1.11695	1.05838	1.06064	2.00371	1.42933	1.13446	1.05812	1.0118	1.13245
1RT110N19_B_G10	2.63984	3.019	2.30076	3.01735	2.43766	2.82771	2.92142	2.53181	1.80453	1.89968	0.933763	1.28674	1.4406	1.31373	3.18765	3.28877	2.9658	2.64214	3.24384	2.25792	2.6424	3.75374	2.2813	2.46978	1.93433	2.28379	2.1629	1.65496	3.6984	2.24531	1.52477	2.95611	2.78209	3.01175	2.02521	2.33425	2.23345	2.26669	2.13313	2.07413
1RT110O02_C_H01	0.800993	0.70816	0.884728	0.822859	0.675688	0.972459	0.869239	0.752686	0.850063	0.93459	0.826785	0.8965	0.798789	0.798297	1.02855	1.13684	1.15858	1.26952	1.36066	1.07485	1.15946	1.20934	1.11143	1.25778	1.28766	1.59645	1.33905	0.99596	1.44755	1.44433	1.02879	1.00424	1.23318	1.02848	0.960777	1.00581	1.14495	0.818691	0.848971	0.917261
1RT110O08_C_H04	0.711104	0.473123	0.545741	0.447806	0.431437	0.541914	0.584014	0.537349	0.50665	0.499242	0.426604	0.398875	0.372246	0.461788	0.433797	0.660295	0.605156	0.467293	0.517297	0.500751	0.518835	0.502823	0.525648	0.409032	0.486907	0.516859	0.499497	0.43981	0.642443	0.668168	0.560197	0.554079	0.595462	0.542954	0.481858	0.485641	0.599711	0.474181	0.47254	0.41951
1RT110P23_B_H12	0.740795	0.495018	0.561111	0.59957	0.545721	0.676663	0.606246	0.489196	0.45553	0.556517	0.488253	0.476429	0.50294	0.423138	0.578672	0.722106	0.483021	0.714469	0.859425	0.647114	0.510145	0.543251	0.856835	0.57627	0.581666	0.585116	0.621164	0.517094	0.578573	0.667695	0.693589	0.715197	0.6415	0.707049	0.504549	0.599803	0.567253	0.527374	0.568952	0.537519
1RT111F02_D_C01	1.51393	1.27861	1.16093	1.32037	1.0427	1.32905	1.3076	1.52276	1.4471	1.30397	1.12427	1.39493	1.19806	1.45781	1.46987	1.09601	1.27884	0.950381	1.30846	1.18642	1.09273	1.41796	1.45689	1.25155	1.35372	1.55973	1.38821	1.26269	1.45641	1.42053	0.972803	1.40012	1.65436	1.27915	1.48684	1.7783	1.38036	1.50852	1.45599	1.05842
1RT111L06_D_F03	1.15911	0.769093	1.11633	0.956497	0.81803	0.814683	1.07081	0.913223	1.27154	1.27679	1.09317	1.06452	1.12259	1.3485	0.785911	1.20515	0.851392	0.919473	0.889556	0.876141	0.957341	1.20906	1.17753	0.888615	1.1498	1.04671	1.22034	1.05054	1.01179	1.04896	0.914672	1.31497	0.893883	0.83368	1.01173	1.0593	1.13361	1.04151	1.12235	1.06162
1RT111L08_D_F04	2.05743	1.99806	2.03302	2.11079	2.27954	2.8627	1.80107	1.61406	1.64732	1.77061	1.32783	1.65499	1.41655	1.75362	1.55907	1.79361	1.48301	1.95283	2.20118	2.18762	1.85155	1.77282	2.61978	1.6107	1.93777	1.7869	1.96873	1.78575	1.9174	2.15817	1.39	2.30689	2.12231	1.65798	1.89363	1.68135	1.90101	1.88798	1.93041	1.71834
1RT111N02_D_G01	0.990802	0.923685	1.25483	1.42465	0.969263	1.15577	1.28751	1.09649	1.088	1.01619	1.21769	1.3517	1.3572	1.2666	1.04586	0.913211	1.13044	1.02214	1.3076	1.40417	1.13543	0.959588	1.09445	1.04368	1.12374	1.2257	1.05625	0.954478	1.39846	1.08482	0.7812	1.52104	1.1996	1.22181	0.953429	1.05455	1.04785	1.11941	1.0155	1.04168
1RT111N04_D_G02	11.8664	12.1061	12.9551	11.7995	12.5593	12.0597	11.7856	10.5748	10.8048	11.4032	11.1922	13.1641	10.576	10.8357	12.6843	12.2187	9.61626	10.4907	11.9486	11.8574	10.1561	11.4789	12.4646	10.9022	11.0438	11.0591	11.6538	10.226	13.0291	12.1635	8.40792	12.618	12.1653	11.8283	10.085	11.1905	11.3251	9.94965	11.6143	11.3463
1RT111N14_D_G07	1.79012	1.77582	2.11992	2.14935	1.85579	1.69528	2.09049	2.17151	1.90552	1.53571	1.01761	1.58306	1.26869	1.51606	1.88	1.99753	2.03106	2.08968	2.35096	2.03512	2.18519	2.81202	1.77547	1.43818	2.18999	2.02759	2.00022	1.50785	2.39549	1.85694	1.44756	2.15421	1.88896	2.06354	1.51581	2.00893	2.14192	1.86802	1.79667	1.53073
1RT111P16_D_H08	1.84529	1.8158	1.90517	2.22605	2.11396	2.62009	1.70567	1.49556	1.79524	1.77191	1.33341	1.75648	1.36172	1.41562	1.92736	1.78757	1.42843	2.03026	2.21143	1.8197	2.01192	1.80876	2.15551	1.91771	2.0886	1.85759	2.08309	1.89885	2.39833	1.88289	1.71375	2.23625	2.30661	2.52004	2.36716	2.39803	1.80276	1.94417	1.90324	1.89854
1RT112B04_D_A02	1.04945	1.11461	1.00232	1.55797	1.29004	1.46944	0.895742	0.99071	0.929006	0.906901	0.808419	0.979137	1.12942	1.07526	1.03529	1.12839	1.03262	1.38717	1.7423	1.31164	1.02106	0.98829	1.08862	0.905973	0.949127	1.02201	0.96692	0.868204	1.58809	1.21107	1.24354	1.19881	1.09329	1.04958	0.876359	1.27123	1.03991	0.950673	0.924285	1.00263
1RT112B16_D_A08	1.11745	1.63568	NA	1.46756	NA	NA	NA	NA	1.3076	1.51309	NA	NA	NA	1.10527	NA	2.26232	1.68281	NA	NA	NA	1.64856	NA	NA	NA	NA	NA	0.934331	1.53147	1.79922	NA	2.15531	NA	NA	NA	1.22279	2.00003	NA	NA	NA	NA
1RT112B18_D_A09	1.7681	1.74344	2.05391	2.23355	2.03386	2.26479	1.55076	1.37592	1.22136	1.54194	1.16227	1.30362	1.58785	1.53091	1.91012	1.74434	1.8842	2.29653	2.37488	2.18348	1.60097	1.87819	1.63641	1.14621	1.46588	1.56586	1.55337	1.2818	2.0307	1.62482	0.738631	2.30957	1.96655	1.66633	1.43752	1.59846	1.55268	1.66626	1.53629	1.35333
1RT112F08_D_C04	NA	NA	NA	NA	NA	NA	NA	NA	NA	NA	NA	NA	NA	NA	NA	NA	NA	NA	NA	NA	NA	NA	NA	NA	NA	NA	NA	NA	NA	NA	NA	NA	NA	NA	NA	NA	NA	NA	NA	NA
1RT112H04_D_D02	1.44038	1.65885	1.59826	2.01135	1.96236	2.29634	1.41337	1.35134	1.58657	1.83233	1.37502	2.00277	1.49814	1.71336	1.18903	1.18757	1.59059	1.8968	1.93571	1.80271	1.52439	1.45818	1.52001	1.46003	1.82097	2.15528	1.94833	2.00118	1.08835	1.85238	0.931116	1.78464	1.63195	1.67488	1.58123	1.77465	1.49158	1.61798	1.53671	1.53193
1RT112H14_D_D07	0.824056	0.809616	1.37255	0.902226	0.914705	1.02396	1.104	1.14943	0.855	0.767816	1.11886	0.857398	0.776883	0.594012	1.12731	1.46261	0.879043	0.921424	0.980869	0.83985	1.22076	1.41237	0.985088	1.34504	0.844821	0.719187	0.679999	0.750539	1.35241	1.51713	1.01581	1.0204	1.26294	1.10785	0.878103	0.894857	0.742958	0.945934	1.11477	1.07822
1RT112J18_D_E09	1.58314	1.94179	2.00207	1.94166	1.63865	NA	1.64812	1.84432	1.82838	NA	1.4846	1.80899	1.38902	1.57139	2.94867	2.11062	2.11052	2.1877	NA	1.60901	1.44781	1.69041	1.83823	2.40618	1.74937	1.69198	1.9018	1.50823	1.94285	2.15352	2.46034	2.07749	2.06013	1.85654	2.05432	2.46416	1.46288	1.79317	1.83977	1.63482
1RT112J20_D_E10	1.28545	1.33597	1.88594	1.412	1.3377	1.38895	1.54988	1.1208	1.12929	1.01487	1.46512	1.47063	1.12327	1.06324	2.15869	2.79028	1.06249	1.28716	1.93638	1.56504	1.28519	1.17241	1.51913	1.68184	1.47967	1.36685	1.07677	1.12194	1.61183	1.75536	1.42686	1.26339	NA	1.48979	1.76172	2.36376	1.48816	1.67914	1.72011	1.78289
1RT112N20_D_G10	1.55553	1.4307	1.73571	1.78351	1.99078	2.23938	1.47094	1.24695	1.2103	1.55349	1.30165	1.56984	0.9884	1.22622	1.60746	1.49741	1.41181	1.89237	1.7452	1.77021	1.59656	1.27811	1.41365	1.44452	1.35089	2.25869	1.61456	1.83618	1.33703	1.43835	0.803981	1.84223	1.81728	1.64935	1.37417	1.4805	1.84361	1.65258	1.34898	1.38127
1RT112P06_D_H03	1.98272	3.11741	NA	NA	NA	NA	NA	NA	NA	NA	NA	NA	NA	NA	NA	NA	2.40035	NA	NA	NA	NA	NA	NA	NA	NA	NA	NA	NA	NA	NA	3.04427	NA	NA	NA	NA	NA	NA	NA	NA	NA
1RT113A06_C_A03	1.00689	0.941963	1.30355	1.30939	1.16826	1.37283	0.836067	1.11199	0.894012	1.11796	0.953537	1.09259	0.960213	1.03279	1.35303	1.01412	1.02664	1.3035	1.18259	1.02402	1.57914	1.11119	0.849474	1.03524	1.12477	1.52502	1.26059	1.40325	1.16192	1.01254	0.562628	1.17941	1.35041	1.12553	1.22579	1.17934	1.00606	1.21985	1.0097	1.0014
1RT113A10_C_A05	0.81488	0.90661	1.37591	1.03335	1.0053	1.40876	1.23925	1.37673	1.03131	NA	1.47251	NA	0.78369	0.692807	2.32811	1.66498	1.58448	1.38043	1.38668	1.1303	1.40742	1.63125	1.48239	1.56593	1.20032	1.08842	1.11615	1.04631	1.30325	1.9145	1.37579	1.13508	NA	1.33361	1.43953	1.12731	1.02971	1.40291	1.18205	1.12285
1RT113A13_A_A07	1.44769	1.36409	1.25372	1.54085	1.40566	1.79061	1.16658	1.2346	1.66743	1.75666	1.97644	1.73611	1.71853	1.82149	1.29148	1.52513	1.50623	1.53359	1.86768	1.39663	1.32013	1.17401	1.21949	1.05232	1.57579	1.40338	1.22609	1.12867	1.33313	1.60128	1.39944	1.53038	1.26581	1.21967	1.53521	1.69215	1.59827	1.72541	1.25721	1.31065
1RT113A24_C_A12	1.75268	1.92382	NA	1.54173	NA	NA	1.52936	1.89123	0.976244	1.23553	1.22906	1.23006	1.03464	0.880929	NA	2.286	1.49845	2.11682	NA	1.76662	1.41211	2.53255	2.14757	2.7201	1.41524	1.65993	1.49754	1.05361	1.77212	1.96691	NA	1.60817	NA	1.59085	1.41566	1.98366	1.51036	1.71021	1.46258	1.79648
1RT113B07_B_A04	0.367874	0.420996	0.449027	0.493377	0.448079	0.53891	0.42185	0.585398	0.450681	0.527513	0.383519	0.491372	0.434688	0.422972	0.309704	0.46492	0.636841	0.64073	0.554714	0.575746	0.598595	0.375358	0.622558	0.475922	0.608065	0.55235	0.576705	0.575672	0.457201	0.328571	0.467845	0.597655	0.394173	0.521227	0.486402	0.423159	0.435342	0.497412	0.382379	0.482705
1RT113C09_A_B05	1.18165	1.74817	2.34821	1.5665	1.63652	1.91706	1.84413	2.00585	1.34469	1.40765	1.20416	1.23365	1.31677	0.995287	1.67839	1.10601	1.5637	1.89322	1.92636	2.26272	1.76826	2.27932	1.68085	1.804	1.42239	2.04012	1.22274	1.49276	1.78758	1.64146	1.74289	1.83094	1.53227	1.67612	1.66091	2.20519	1.70701	1.69517	1.65975	1.54715
1RT113D05_B_B03	0.692988	0.670387	0.741025	0.837845	0.731438	0.85976	0.701871	0.666515	0.750288	0.685431	0.793304	0.72158	1.01974	1.02794	0.853982	0.920064	0.855518	0.787691	0.923339	0.949345	0.780566	0.692386	0.844812	0.909453	0.922311	1.01827	0.839277	1.02458	0.738843	0.681733	0.808561	0.831713	0.835925	0.584803	0.896579	0.97941	0.844341	0.750831	0.712809	0.618059
1RT113D19_B_B10	1.08404	1.23533	1.15672	1.31096	1.18499	1.08913	1.03033	1.15768	1.46685	1.30605	1.39768	1.38793	1.34021	1.22458	1.08587	0.949941	1.29268	1.43717	1.15391	1.31286	1.05556	1.18869	1.0296	1.22406	1.04083	0.945577	1.06235	0.942433	1.14554	1.06679	1.61554	1.15633	0.981535	0.978086	0.834869	1.12829	1.07171	0.904316	1.03184	1.07875
1RT113F10_D_C05	0.849839	0.826736	1.31589	1.09475	0.917583	0.954161	0.880803	1.14046	0.82273	0.965413	0.987509	0.876552	1.08106	1.04375	0.999425	1.20321	1.11319	1.2391	0.903316	1.12115	1.13928	1.12439	1.15312	1.23479	1.37427	1.28389	1.22796	1.27326	0.974517	1.20829	0.903486	0.989035	0.974552	0.968177	1.0487	1.20141	0.994946	0.96367	1.1536	0.800946
1RT113F11_B_C06	0.962103	1.28989	1.18296	1.16739	1.01583	1.13304	1.11351	0.988891	0.9648	0.939818	0.855986	0.888777	0.95865	0.784747	1.37505	1.21876	0.814467	1.18488	0.979264	1.07607	1.02442	1.50806	1.14606	1.44514	1.04106	0.901507	0.746812	1.0165	0.920329	1.20594	1.66554	0.968465	1.45989	1.24585	0.801086	1.12483	1.08967	1.07853	0.694128	0.875349
1RT113F13_B_C07	0.862992	1.00316	0.996238	1.22167	1.10707	1.1378	1.10608	1.22167	1.45575	1.62737	1.42468	1.46674	1.58492	1.45357	1.0307	1.18346	1.27442	1.44606	1.19829	1.2622	1.43125	1.13846	1.7397	1.4487	1.5467	1.55905	1.61274	1.82084	1.0422	1.01933	1.24531	1.19936	1.244	1.14845	1.3836	1.5103	1.42919	1.20559	1.24085	1.07382
1RT113F18_D_C09	3.05888	NA	3.92417	2.50087	NA	2.96354	2.53736	2.71809	3.27024	2.47924	NA	NA	NA	NA	3.44159	3.57859	3.35108	3.32113	3.03775	2.76543	2.28099	NA	NA	NA	NA	NA	2.31005	2.17094	3.5425	3.69272	NA	2.33833	NA	2.79145	2.60114	NA	NA	NA	2.59147	2.62151
1RT113F19_B_C10	0.740447	0.542596	0.850653	0.695486	0.667061	0.916208	0.6788	0.833327	0.86613	0.799152	0.717477	0.742565	0.654259	0.851261	0.656436	0.799623	0.80974	0.923876	0.733739	0.837297	0.835867	0.756699	0.961124	0.918418	0.922925	0.79535	0.787538	0.84375	0.866739	0.892562	0.616794	0.805346	0.636997	0.763654	0.635309	0.925398	0.896006	1.03071	0.775361	0.846498
1RT113F21_B_C11	1.70848	1.35566	1.36836	1.35445	1.64613	1.90337	1.29155	1.45562	1.16045	1.29121	1.21296	1.25473	1.02382	1.05965	2.28719	1.86496	1.28418	1.53501	1.60575	1.58302	1.44043	2.00561	1.41892	1.77201	1.32215	NA	1.23203	1.21152	1.5078	1.66779	1.8097	1.52699	1.67046	1.12948	1.14583	1.43039	1.33745	1.29244	1.33816	1.20024
1RT113I11_A_E06	1.02979	1.47016	1.31499	1.31854	1.48982	1.76996	1.05925	1.1665	1.60448	1.5719	1.17682	1.09235	1.29554	1.3918	1.02391	1.46189	1.25802	1.25604	1.63143	1.42863	1.17396	0.92818	1.03873	1.34542	1.22393	1.15051	1.27148	1.23638	1.42953	1.70184	1.06445	1.66582	1.18888	1.37217	1.16142	1.27151	1.4328	1.42163	0.921399	1.18289
1RT113J05_B_E03	1.32828	1.78683	1.81596	1.87628	1.89454	2.00782	1.51066	1.33731	1.41905	1.15339	1.11554	0.935351	1.08194	1.3558	2.1344	1.68984	1.69847	2.05715	1.81166	1.68668	1.7017	1.48528	1.40311	1.51714	1.92913	1.61727	1.96711	1.62845	1.80102	1.41831	1.42651	1.93667	1.54807	1.57945	1.4865	1.44909	1.76582	1.76139	1.55916	1.45952
1RT113J13_B_E07	0.655609	0.652986	0.608718	0.579962	0.595387	0.849997	0.576956	0.65135	0.489098	0.654103	0.497747	0.482928	0.419986	0.537031	0.466935	0.752505	0.57876	0.707793	0.689163	0.616968	0.565364	0.690579	0.654828	0.734259	0.634508	0.67428	0.676047	0.632849	0.556688	0.605298	0.547488	0.753919	0.581095	0.678346	0.662665	0.68583	0.59062	0.519682	0.506728	0.490684
1RT113J21_B_E11	0.89153	1.35673	1.09358	1.35031	1.56944	1.31014	1.21931	1.77846	1.31735	1.35415	1.18489	0.880447	1.50096	1.42441	0.993385	1.05915	1.17846	1.39779	1.83585	1.88377	1.36557	1.18668	1.24893	1.26939	1.3649	1.21169	1.38088	1.27175	1.41238	1.30985	1.20812	1.52909	1.13282	1.14156	1.33654	0.887596	1.53121	1.33744	1.19591	1.30186
1RT113K02_C_F01	2.49508	2.36921	3.54148	2.9611	2.76482	3.15229	2.48389	2.89013	1.49854	1.5741	1.53148	1.24163	1.10349	1.28311	2.70859	1.94557	3.06959	3.1998	2.52293	2.31412	2.06938	2.0916	1.80471	2.35548	1.87937	1.81875	1.66544	1.57568	2.31104	1.49448	1.54405	2.52313	2.22003	2.16527	2.34279	2.74743	1.90915	1.8968	1.5317	1.51029
1RT113L03_B_F02	2.74166	3.49012	5.70488	4.23416	4.09138	3.04559	4.35164	3.76831	4.6147	5.04857	4.12806	3.98023	3.29155	4.58965	3.26903	2.34955	4.83156	5.67117	3.73423	4.48171	4.13756	4.31346	3.76536	4.5734	3.89448	3.33084	4.94976	4.60681	5.79313	3.79566	1.92277	3.48952	4.94514	5.07551	4.52744	4.5468	4.07413	4.04013	3.62666	4.61131
1RT113L04_D_F02	1.83875	2.25571	2.69284	2.0616	3.06081	3.10335	2.15654	2.29136	2.19825	1.90042	2.68787	1.72491	1.61299	2.29258	3.21657	2.57188	2.44026	2.65059	2.85115	2.59116	2.51763	2.16724	2.10852	2.38409	2.6523	2.92589	2.43645	2.47834	1.93244	3.31714	2.74741	2.72965	2.22469	1.92703	2.1059	2.16965	2.84622	3.1513	1.98169	2.20719
1RT113L09_B_F05	0.673016	0.854285	1.1008	0.820671	1.02899	0.83663	0.987647	1.2302	1.05411	0.804696	0.721837	0.563783	0.763305	0.868559	0.993587	0.979823	0.809271	0.957897	0.878093	1.08407	0.926606	0.795324	0.744246	1.04853	0.818703	0.817689	0.897534	0.832739	1.01338	0.920649	0.779262	0.966698	0.789374	0.756675	1.01026	0.855299	0.801764	0.88754	0.672255	0.729951
1RT113N11_B_G06	2.70982	3.5501	4.23634	3.89376	4.16681	4.44422	3.48143	3.9841	3.17298	3.37323	2.80827	2.48325	2.18643	2.65375	2.40931	1.93745	4.489	5.43849	3.73897	3.54755	3.77745	4.03232	2.44441	3.16425	4.08853	3.97596	4.4758	4.079	3.05899	3.40091	1.19657	3.48508	4.23778	3.9574	3.92389	4.29487	4.10027	3.22962	2.31229	3.474
1RT113N13_B_G07	1.20351	1.3741	1.38614	1.30134	1.34949	1.09284	1.24719	0.694453	1.20486	1.3014	1.23292	1.02012	1.38293	1.50336	1.52692	1.03497	1.32946	1.30032	1.16922	1.36628	1.1913	1.33143	0.990716	1.59117	1.34105	1.31284	1.32332	1.41136	1.33823	0.938832	1.05014	1.30235	1.48249	1.24082	1.6379	1.22239	1.21789	1.34803	1.02377	1.16534
1RT113N17_B_G09	1.25794	1.38374	1.04402	0.918958	1.04491	1.48275	0.73458	1.02547	0.800571	0.786113	0.815478	0.572073	0.755528	0.775018	1.00151	1.35918	0.782522	1.22603	1.08466	1.05673	0.872658	0.81502	1.0133	0.943651	1.02735	0.953289	1.083	0.868794	1.0977	1.15044	1.00235	1.28414	0.727321	0.966261	1.0311	1.14227	1.20444	0.988962	0.692714	0.756307
1RT113N22_D_G11	0.773935	0.634104	1.01306	0.709401	0.691906	0.697793	0.75927	1.05239	0.735272	0.822311	0.709536	0.539337	0.6967	0.769775	0.750358	0.802668	0.638062	0.84429	0.796243	0.80698	0.955639	0.705375	0.820576	0.921677	0.890952	0.78372	0.851984	0.645736	0.714614	0.732556	0.891357	0.880666	0.65643	0.741221	0.804505	0.825565	0.888845	0.791184	0.612869	0.644071
1RT113O14_C_H07	7.28965	5.29138	5.23895	7.10616	6.80867	9.47138	8.7076	8.75625	3.941	5.43118	4.26773	4.25145	6.40785	4.7669	6.97701	7.44262	9.53328	7.563	6.14304	7.25432	7.11962	8.30466	8.68764	9.27432	9.80261	8.62665	7.90435	10.0212	4.72057	5.37727	3.39337	6.00686	8.48683	7.75133	8.42629	5.90354	6.83765	7.81488	6.68563	7.81414
1RT113P07_B_H04	4.66706	3.48141	4.05705	5.45625	4.73905	4.01469	6.39707	7.21	3.08124	5.12453	2.50985	2.43801	3.4579	2.38663	4.7199	3.61734	9.43538	7.25102	3.13488	4.86367	8.90208	7.85274	5.76718	9.14306	9.5746	6.76038	8.23786	7.66231	4.29282	2.52341	0.831693	3.35366	3.20249	3.32111	3.59231	1.80444	5.06547	5.62891	4.56821	4.72673
1RT113P08_D_H04	1.38086	1.33795	0.828864	1.39392	1.24658	1.37551	1.4494	1.44402	1.2923	1.52066	1.21912	1.54535	2.1812	1.62118	0.887897	1.48534	1.88699	1.48088	1.14177	1.25442	1.31069	1.26512	1.3545	1.55184	1.78354	1.74116	1.71863	1.58339	1.03048	0.938158	0.799592	1.40985	1.23459	1.3596	1.61074	1.00676	1.17359	1.59868	1.62155	1.76979
1RT114A17_A_A09	1.77004	1.49537	1.01515	1.58124	1.848	1.48199	2.243	2.27767	1.751	1.98951	1.71381	1.80097	2.23503	1.87713	1.34806	1.66891	2.01873	1.83715	1.41177	1.75281	2.20609	2.08176	1.93676	1.9611	2.33177	2.23577	2.43942	2.30992	1.40919	1.37625	1.31708	1.47656	1.684	2.11337	2.29308	1.48702	2.24445	2.25466	2.02507	2.0733
1RT114B22_D_A11	1.82404	1.28219	1.05784	1.90177	1.97781	2.05383	2.04461	1.89573	1.60618	1.64923	1.2735	1.52717	1.67627	1.44736	1.07124	1.42276	2.24341	1.87123	1.85688	1.99307	1.64272	1.67997	1.58032	1.82781	2.10857	2.21875	1.89679	2.03105	1.18173	1.08396	0.767057	1.68895	1.84	1.77615	1.87591	1.15203	1.50958	1.89212	1.79604	1.75782
1RT114C03_A_B02	1.99238	1.45531	1.30788	1.92614	2.24267	2.28912	2.65598	2.02175	2.25153	3.378	3.08669	3.37745	2.94438	2.55979	1.22808	1.3951	1.60649	1.60948	1.38359	1.85309	1.81081	2.36788	2.01315	2.52001	2.32202	2.19843	2.28618	2.68831	1.33432	1.55279	1.17762	1.79553	2.04372	2.10807	2.37853	1.56459	2.20081	2.70213	3.12255	2.7696
1RT114C19_A_B10	1.09134	0.897095	0.617915	0.991453	0.905604	0.962509	1.05238	1.06739	0.956384	1.0011	0.920313	1.07873	1.11985	0.883445	0.832206	1.04178	1.29817	1.15317	0.906933	0.903993	0.801729	1.03639	1.03374	0.819768	1.14596	1.04097	1.05963	0.933451	0.739739	0.554519	1.071	0.903341	0.900251	1.04877	1.06498	1.10671	1.00796	1.00242	1.0058	1.05594
1RT114D04_D_B02	2.17822	1.50676	1.75284	2.56403	2.50685	2.18018	3.20646	3.1125	1.80293	2.79833	1.80928	1.42526	1.89503	1.53818	1.38666	1.16703	2.14933	1.98614	1.7252	1.77851	2.16967	2.39074	2.33632	2.01211	1.91028	1.95725	1.86307	2.39253	1.92912	1.50143	1.34399	2.39406	3.83693	2.82735	3.75895	3.38418	2.18642	2.10109	2.2557	2.46822
1RT114E19_A_C10	1.70261	1.21204	0.927459	1.5716	1.12279	1.23543	1.46875	1.45292	1.06583	1.08352	0.887946	0.925088	1.12517	1.13574	1.1749	1.4144	1.87393	1.7821	1.32108	1.64575	1.38953	1.46288	1.46648	1.23207	1.33925	1.12812	1.33213	1.72652	1.44824	1.05537	0.95132	1.59462	1.53379	1.72923	1.66656	1.16467	1.26494	1.83282	1.25637	1.20907
1RT114F01_B_C01	6.54965	3.72903	3.22096	4.87837	5.09312	5.22018	5.74703	6.69836	3.51312	4.74201	2.93087	3.4828	3.7468	3.18166	4.49696	5.53644	6.20081	4.59902	3.89103	6.03963	5.61668	5.93082	5.62157	5.3948	7.07742	5.12209	5.40089	6.00626	4.64906	5.23612	3.82098	4.4054	4.60203	4.83678	5.54339	3.4385	5.47059	5.33544	4.98062	4.51684
1RT114G03_A_D02	17.2171	11.4226	9.42764	14.3619	14.5119	15.4572	15.0516	15.9321	11.2327	13.82	10.588	9.12097	12.3978	10.6663	12.3034	15.4247	18.7782	13.988	11.2944	13.7864	13.1156	17.0491	14.2274	15.246	15.148	12.0939	14.141	17.4105	10.3412	12.4851	11.8062	11.6723	12.9972	17.0381	14.6813	10.2987	11.6899	15.7826	13.1613	14.4641
1RT114G13_A_D07	2.93919	1.81762	2.01483	2.29937	2.37205	2.51555	2.99393	2.78104	2.15983	2.50306	1.86596	2.63005	2.35416	2.24068	2.13974	1.87175	2.53568	2.07277	1.82805	2.71768	2.80148	2.29942	2.71793	2.3511	3.04616	2.54092	2.29213	2.72995	2.15363	2.16505	1.22539	2.29986	2.72967	2.85993	2.96475	1.59336	2.98996	2.81849	2.80512	2.36511
1RT114H01_B_D01	0.980929	0.945332	0.688288	0.885708	0.93235	0.965833	1.05366	0.894495	0.858232	0.891041	1.22594	1.11234	1.43898	1.43158	0.877489	0.936938	1.05103	0.866214	0.938125	0.879473	0.991065	0.958777	0.82508	0.907657	0.968486	1.00655	1.01487	1.18592	0.893882	0.853851	1.26773	1.02019	0.874867	1.158	1.26919	0.942626	0.970275	0.941819	0.866408	0.859606
1RT114J15_B_E08	1.96919	1.3396	NA	1.58363	NA	NA	NA	NA	NA	NA	NA	NA	NA	NA	NA	NA	2.03945	1.82506	NA	NA	NA	NA	NA	NA	NA	NA	NA	NA	1.94859	NA	1.01982	NA	NA	NA	NA	NA	NA	NA	NA	NA
1RT114J21_B_E11	1.15575	0.849974	0.745568	0.997224	1.08086	1.01756	1.06225	1.05388	0.977892	1.34724	1.2793	1.28315	1.62432	1.32004	0.73554	0.734851	1.0004	0.831397	1.11182	0.961552	0.947305	0.963689	0.866696	0.687124	1.0136	1.08408	1.09934	1.08227	0.869484	0.789722	0.71359	1.19484	0.878074	0.943044	1.05458	0.884561	1.18312	1.13381	1.25145	1.06607
1RT114L10_D_F05	1.19276	1.17754	2.067	1.72426	2.15236	2.27251	2.34026	2.56023	2.61512	2.08793	2.70278	3.00946	2.37226	2.01606	2.59588	3.59074	1.71214	1.5281	2.02557	2.24379	2.15929	2.64488	2.09284	2.31174	2.59412	1.80394	1.57384	2.90522	1.45547	1.65105	0.342223	1.70421	2.1533	2.17833	2.19911	2.33302	2.12223	2.25275	2.82722	2.55334
1RT114L13_B_F07	1.45305	1.30627	1.44028	1.51596	1.57203	1.5633	1.47797	1.37805	1.45242	1.71325	1.58702	1.91665	1.48716	1.30605	1.33435	1.15681	1.413	1.4096	1.27065	1.4228	1.27586	1.13505	1.19699	1.35795	1.5868	1.69648	1.62164	1.8432	1.0985	1.22468	0.810581	1.39165	1.36309	1.28013	1.42499	1.07938	1.20397	1.51801	1.4553	1.23366
1RT114M21_A_G11	0.546334	0.60113	1.18898	0.907939	1.22947	1.13363	1.3723	1.34353	1.16376	1.16048	1.39451	1.22252	1.20021	1.2364	1.63236	1.75163	0.957738	1.05865	1.17467	1.12703	1.21748	2.16538	1.53291	1.9512	1.55019	1.93567	NA	1.48917	0.978089	1.63014	0.526006	1.09016	1.37932	1.69585	1.65565	1.59509	2.38791	2.36192	1.79343	1.83995
1RT114N05_B_G03	0.74598	0.711828	0.614496	0.723619	0.96907	0.799255	0.747167	0.690506	0.825261	0.660339	0.737899	0.628902	0.596867	0.724028	0.699598	0.803377	1.03203	0.918404	0.702751	0.782621	0.761025	0.849195	0.813427	0.81364	0.683454	0.718382	0.855764	0.782046	0.913627	0.683544	0.995872	0.845831	0.811267	0.920491	0.872245	0.783321	0.642571	0.868613	0.751994	0.763918
1RT114N19_B_G10	1.28461	1.05559	1.28569	0.98179	1.40449	1.27873	1.60556	1.68975	1.59792	1.40622	1.60331	1.70695	1.2126	1.39897	2.29319	3.54325	1.19395	1.04924	1.90693	1.24164	1.26776	1.25383	2.78078	2.02404	1.73059	NA	NA	1.99687	1.17443	1.60047	0.719232	1.35962	1.71432	1.83496	2.1771	NA	NA	NA	2.14437	2.07517
1RT114N22_D_G11	2.41099	2.04016	2.30415	2.56234	2.51921	2.74168	2.65395	2.2926	2.43293	2.29133	2.61901	2.83605	2.48677	2.36556	1.81911	1.7615	2.65489	2.7321	3.23736	2.75261	2.36839	2.46516	2.96893	2.56814	2.09931	2.34897	2.33602	2.50494	2.32944	1.77202	1.31625	2.70899	2.5103	2.83773	2.52825	2.19044	2.37273	2.72373	2.34926	2.09996
1RT114O13_A_H07	0.626394	0.630724	1.12651	0.793519	1.02939	1.23784	1.36937	2.12498	1.20713	1.28192	1.14696	1.18379	0.895648	1.0188	1.26287	1.9527	1.03686	1.21675	1.30414	1.30858	1.24417	1.61083	1.89998	1.60425	1.49627	1.43732	1.22221	1.19808	1.04791	1.35632	0.585751	1.12245	1.37674	1.50331	1.66788	1.44355	1.21151	1.21601	1.08016	1.33183
1RT114O23_A_H12	1.58476	1.60336	1.14307	1.54749	1.29807	1.34931	1.21035	1.63157	1.23929	1.32021	0.827787	1.12752	0.903099	0.975742	1.40497	1.47859	1.39513	1.55593	1.32603	1.26655	1.52299	1.27873	1.16163	1.13738	1.20743	1.17949	1.21207	1.2343	1.45826	1.28898	1.56175	1.65899	1.46967	1.40066	1.72309	1.02925	1.19925	1.30277	1.13991	1.31233
1RT115B23_B_A12	1.04367	1.41848	1.27633	0.948448	1.3957	1.05822	1.25533	1.3556	1.5874	1.13978	1.05569	1.24482	0.900979	0.975309	1.38056	3.29317	1.20372	0.888165	1.92971	1.15384	1.87944	1.90755	1.29512	1.20701	1.22469	1.72345	1.30287	1.34973	1.38142	1.21961	0.294186	1.63782	1.18965	1.41892	1.54019	1.33847	1.98036	1.48943	1.34312	1.34945
1RT115F13_B_C07	1.06191	1.03559	1.25279	1.15263	1.33999	1.49174	NA	NA	1.20866	1.09289	1.15077	0.989053	1.22123	0.917995	1.15782	1.71447	1.24005	1.27089	1.28095	1.18748	1.34778	2.9032	1.0667	1.15766	1.1884	1.24539	1.5132	1.27451	1.11215	1.06739	0.831186	1.52422	NA	NA	1.09079	1.37872	1.27346	1.30892	1.19427	1.79767
1RT115F15_B_C08	3.69845	3.25456	3.33976	3.36396	3.32952	4.38862	3.91409	2.95436	3.38282	2.91195	2.63519	2.66211	2.02842	2.39898	3.74447	2.90113	2.72869	2.77072	3.70055	3.79625	2.7798	3.36036	3.84006	4.3851	3.57187	3.7937	3.41423	3.77897	3.16147	3.65239	1.18674	3.44106	2.81957	2.53692	2.75082	2.33715	3.20501	2.77392	3.30468	3.24561
1RT115H03_B_D02	3.31075	2.99789	4.42878	3.58368	3.88324	4.22657	4.16167	3.52058	3.47456	3.692	4.24242	3.92381	3.81727	4.21462	2.76957	2.83276	2.96838	2.96158	3.8654	3.35707	3.39979	4.26279	3.01864	3.74534	4.06401	3.28508	3.87788	3.83243	2.85555	2.98859	1.32249	4.00829	3.43991	3.65195	3.1133	3.45769	3.73122	3.46216	4.04224	4.68411
1RT115J05_B_E03	2.39957	2.33024	2.10489	2.40144	2.55288	2.72173	3.14137	2.28441	2.39422	2.64213	2.16685	2.61932	2.26339	2.54789	2.71953	1.67457	2.21689	2.01336	2.19087	2.56547	2.44513	2.69307	2.24472	2.64364	2.45477	2.99875	2.66905	3.14216	2.14132	2.03228	0.962061	2.52163	2.19967	1.70728	2.22756	1.91979	2.54669	2.02283	2.51298	2.38359
1RT115J11_B_E06	1.11721	1.03065	0.807831	0.673679	0.967978	0.977887	1.26025	1.12961	1.16402	1.12525	0.908432	1.03428	1.1907	1.00068	1.04458	1.29131	0.774352	0.739491	0.761179	0.979626	1.18297	1.19481	1.06184	0.887839	1.00119	0.985401	0.914316	1.02605	0.829286	1.12646	0.902319	1.1337	0.783233	0.85079	0.966386	1.11614	0.984082	1.17954	0.909654	1.76714
1RT115L19_B_F10	1.26492	1.47673	1.48093	1.56605	1.3634	1.51228	1.64109	1.81923	1.68394	1.54706	1.36	1.03204	1.14917	1.24105	1.71154	1.92971	1.42013	1.15858	1.27793	1.51231	1.46526	1.79258	1.37303	1.71841	1.47147	1.45216	1.64297	1.43697	1.81512	1.71187	2.35773	1.63823	1.47045	1.34325	1.24318	1.51136	1.30072	1.27022	1.53716	1.7161
1RT115P09_B_H05	0.697737	0.934859	0.796656	0.869565	1.1503	0.853748	1.18142	0.998145	0.841903	1.09551	0.879208	0.930196	0.807382	0.830175	0.935913	0.983053	0.901633	0.77023	0.729634	0.844653	1.04782	1.27098	0.943437	0.806724	0.943309	0.80754	0.937135	0.961893	0.854048	0.608331	0.997582	1.03854	0.813864	1.02414	0.85786	0.921601	0.801175	0.874539	0.843929	1.18207
1RT116B12_D_A06	0.850926	1.16301	0.97562	1.16761	1.04228	1.03793	1.23677	1.2627	1.09181	1.17633	1.08065	0.976619	0.852366	1.09907	0.930036	1.50471	1.08022	0.963395	1.25292	1.12282	1.07975	1.31752	1.30401	0.94951	0.97482	1.01428	1.28614	1.118	1.06656	1.33808	1.12806	1.18416	0.790045	0.976691	0.932324	0.963475	1.20977	1.06948	1.10378	1.08683
1RT116C04_C_B02	2.88666	2.66338	2.18215	2.16107	2.75383	2.62934	2.38297	2.34921	2.84577	2.47415	2.7005	2.14829	2.71254	2.69456	2.43346	2.35379	2.61504	2.48346	2.36203	1.86152	2.6465	4.05218	2.4485	2.7578	3.02871	3.15005	2.99151	3.20636	2.09876	1.75896	1.05058	2.76441	2.71732	3.04982	2.90988	2.84212	2.83136	2.65818	2.35508	2.6749
1RT116D09_B_B05	1.32575	1.55947	1.41496	1.44462	1.46944	1.03906	1.85158	1.25387	1.93325	1.83164	2.33918	1.57806	1.77192	2.03323	1.54076	1.59893	1.66494	1.4769	1.43514	1.53402	1.54759	1.34756	1.72478	1.2334	1.34822	1.47924	1.58883	1.62319	1.34158	1.45554	1.39499	1.43207	1.42174	1.37146	1.55179	1.60754	1.75392	1.59127	1.80284	1.66699
1RT116D10_D_B05	1.38115	1.52092	1.61157	1.47156	1.5526	1.3826	1.81708	1.51592	1.37157	1.131	1.54366	1.21223	1.34805	1.66875	1.8085	1.7542	1.4594	1.32139	1.32957	1.53329	1.61625	2.64744	1.78435	1.94536	1.60463	1.59569	1.71419	1.14502	1.89035	1.78389	1.84004	2.28925	1.65816	2.57203	1.6085	1.99262	1.66521	1.91402	1.58431	2.13121
1RT116E04_C_C02	0.538497	0.532688	0.515455	0.440432	0.420933	0.396813	0.464926	0.472948	0.495337	0.449075	0.638264	0.375884	0.469228	0.500497	0.418917	0.579529	0.378111	0.480584	0.520512	0.490602	0.485741	0.484155	0.546781	0.493993	0.426519	0.439615	0.400525	0.488201	0.431006	0.499787	0.405719	0.546875	0.480594	0.509443	0.444329	0.561277	0.4374	0.466175	0.474885	0.553433
1RT116E10_C_C05	1.13736	1.08017	1.52768	1.53732	1.75213	1.36324	1.99027	1.75917	1.6618	1.47382	1.58452	1.67787	1.60335	1.34565	1.80204	1.61442	1.52503	1.48505	1.46353	1.38499	1.24122	2.17619	1.74591	1.71564	1.62811	2.02118	1.51017	1.2998	1.4961	1.22305	0.61835	1.96149	1.55144	1.75807	1.34327	1.66452	1.78235	1.55843	1.60074	1.47099
1RT116E14_C_C07	1.02135	0.767888	0.851132	0.817245	0.872745	0.941487	0.865951	0.883491	0.885765	0.813474	0.668752	0.572659	0.529523	0.584427	0.970351	0.999898	0.849847	0.782405	1.38862	1.09029	0.881995	0.852851	0.875935	0.904143	0.831414	1.0153	0.744224	0.947893	0.895232	1.02102	1.1911	1.01286	0.873384	1.09242	0.857325	1.44741	1.16144	0.909706	0.690721	0.743745
1RT116G12_C_D06	1.92583	1.77649	2.25194	2.64939	2.78991	2.28443	2.33745	2.55104	2.39709	2.21436	2.24628	1.91043	2.82946	2.27358	1.70016	1.76448	2.25967	2.04795	2.54281	2.62634	2.1467	2.51553	2.57915	1.8244	2.59549	2.75261	2.04378	2.3952	2.68494	2.35119	1.30663	2.76204	2.01749	2.54947	1.85638	2.29354	2.56529	2.32491	1.81844	1.90629
1RT116H08_D_D04	2.12658	2.0922	1.9435	1.98515	2.14514	NA	NA	1.77745	2.29081	1.8443	1.41419	1.98446	1.75344	1.98101	2.71323	1.96905	2.06675	2.0193	2.26746	2.21163	1.73848	2.16828	2.11634	2.13694	2.02551	NA	NA	1.82959	2.27409	2.26992	NA	2.68047	1.96815	2.40852	1.81529	2.13282	NA	NA	1.57667	NA
1RT116H15_B_D08	0.809054	0.736803	1.04284	0.968117	1.36743	1.28647	1.03783	1.4224	1.0761	0.910232	0.954546	1.07713	0.880215	0.911357	1.18075	1.28878	0.975635	0.644211	1.00636	0.824739	0.903773	0.935561	1.23211	0.939665	1.19427	1.12971	1.02911	1.06989	0.820568	1.23832	0.835994	1.29016	1.09673	0.989511	1.34481	1.2393	1.60714	1.20021	1.33352	1.13512
1RT116J04_D_E02	2.38459	3.22491	2.64599	2.27394	2.13907	2.05074	2.39238	2.7033	2.2437	2.17098	1.54894	1.9092	1.94645	1.61052	3.09998	3.00241	2.87403	2.28722	2.9893	2.10812	2.17601	2.65359	2.41389	2.20149	2.43792	2.65083	2.19395	1.84927	3.23944	3.56636	2.32794	3.21928	3.28035	2.61298	3.03317	2.43896	3.02433	2.15124	2.00469	2.1369
1RT116K18_C_F09	0.875829	1.06577	1.01162	1.30788	2.12363	0.967211	1.52687	1.14522	1.11325	0.986804	1.07104	0.961623	1.02528	0.938709	1.63923	1.69801	1.40482	1.20209	1.22754	1.31808	1.51015	1.29094	2.12076	1.85804	2.46648	3.43197	2.31711	2.18679	1.39162	1.41626	1.09586	1.54414	1.06744	1.27988	1.06587	1.54542	1.44663	1.63487	1.26031	1.34778
1RT116N06_D_G03	2.64537	2.89943	3.40519	3.25782	3.27623	2.85021	3.28467	2.46009	2.11923	2.0649	1.58616	1.27974	1.20301	1.40492	3.54656	3.06092	2.52617	2.20744	2.8463	2.34308	1.93084	1.94003	1.74273	1.40054	1.98163	1.99691	1.70703	1.54621	2.68238	2.5837	1.13254	3.10043	3.78917	3.64169	3.11558	3.6307	3.48018	2.64575	2.15316	2.05887
1RT116N19_B_G10	3.80028	3.58823	3.76859	3.54521	3.87655	3.5541	4.17548	4.23907	2.98138	2.92077	3.58141	2.70319	2.01571	2.56994	4.41782	3.85439	2.97362	3.08714	3.15391	3.02658	3.2486	4.17428	3.20161	4.12481	4.19257	3.79966	3.7387	3.85726	2.85807	3.10531	1.37059	3.21497	2.79316	3.17259	2.61395	3.12878	3.63246	2.95586	2.84973	3.20746
1RT116P01_B_H01	0.704659	0.650331	0.770525	0.579663	0.604129	0.673821	0.774757	0.693242	0.648161	0.674178	0.550217	0.595194	0.501251	0.513206	0.824343	0.724641	0.581943	0.546886	0.705267	0.647847	0.574594	0.713995	0.709388	0.913207	0.634832	0.54439	0.64959	0.685059	0.575196	0.851756	0.658044	0.817878	0.631993	0.660248	0.594396	0.627342	0.643268	0.559276	0.545701	0.705615
1RT116P04_D_H02	1.8862	1.39419	1.54139	2.04094	2.08568	1.98438	1.72739	1.49965	1.63112	1.49836	1.07477	1.22977	1.26227	1.32582	2.16853	2.16161	1.70253	1.56645	2.23117	2.10364	1.8492	2.01492	1.73478	1.45582	1.88187	2.21658	1.77609	1.4141	1.82364	1.35475	0.879899	2.53321	1.36913	1.59679	1.42699	1.42078	1.87667	1.72782	1.08466	1.40605
1RT116P07_B_H04	2.5303	2.63296	2.31382	2.83213	2.64147	2.07539	3.04428	2.20943	2.77577	3.02063	1.78864	1.87514	2.27861	2.14413	2.39454	2.31021	2.93594	2.51865	2.66922	2.37498	2.39292	2.91522	2.51166	1.70339	2.22965	2.57764	2.2187	1.89198	3.19664	2.39078	2.01999	3.11306	2.55258	2.37933	2.21343	2.268	2.21429	2.38175	1.77859	2.09692
1RT117A04_C_A02	1.20696	1.84986	1.76111	1.85961	1.36215	1.92521	1.59576	1.46732	1.45124	1.51785	1.56742	1.44619	1.56038	NA	1.47926	1.83163	1.50937	1.86572	1.69322	1.52974	1.65164	6.16	2.12268	2.29509	1.54109	NA	1.50575	1.52422	1.68403	1.65819	1.20987	1.82617	1.63936	1.82332	1.82549	NA	NA	NA	1.70951	1.67458
1RT117B10_D_A05	1.36329	1.29816	1.13889	1.23462	1.42362	1.76326	1.45414	1.51284	0.983646	0.942444	0.947135	1.10487	0.867493	1.15565	1.09226	1.42593	0.971281	1.23441	1.54629	1.2249	1.05373	1.08641	2.73595	1.2278	1.50914	1.46169	1.19528	1.18565	1.66885	1.22041	1.15732	1.61139	1.11131	1.30475	1.2537	1.54505	1.58225	1.26478	1.20855	0.950723
1RT117B15_B_A08	3.49745	3.37992	4.32507	5.77886	3.97704	4.70115	4.75843	3.50291	4.84622	4.60811	3.5776	6.00068	3.89866	4.44459	3.82224	4.48672	3.43463	4.50567	4.65143	4.75575	3.7117	5.76854	4.62351	4.10783	4.25168	3.99951	3.5924	3.60322	4.45102	3.96673	1.77282	4.32285	4.54554	4.63084	4.32081	4.91935	3.50359	4.98036	4.16925	4.57238
1RT117B16_D_A08	2.91697	2.52907	3.66711	3.55077	3.20699	3.02188	3.41549	2.68838	3.7928	3.2665	2.61514	4.97086	2.94171	3.40325	2.50987	2.9441	2.84801	2.94683	3.59803	3.42633	2.42329	3.4698	3.09225	2.52299	3.11031	2.96116	2.72604	2.33287	3.20962	1.95044	1.30874	3.55434	3.59601	3.36781	2.98878	3.19804	3.23958	2.79954	3.15903	2.78173
1RT117B17_B_A09	5.52393	6.01726	6.38236	7.4567	6.4859	7.40817	7.02125	6.25332	8.43679	10.7816	9.72628	15.4774	13.4327	13.825	5.881	7.12376	5.48555	7.18599	6.25917	5.84497	4.80366	6.37332	6.34275	5.80671	4.50164	6.06258	4.13491	4.41444	9.73626	7.55472	4.11871	12.9491	12.7225	14.2704	11.4879	13.8635	8.37826	8.26609	10.1911	7.92688
1RT117C23_A_B12	1.29962	1.67925	1.51907	1.43982	1.26449	1.73377	1.64155	1.5805	1.74372	1.87614	1.77831	2.1564	1.56321	2.17846	1.12115	1.38327	1.19372	1.35316	1.22151	1.39875	1.32732	1.47105	1.50164	1.61348	1.40257	1.27493	1.48733	1.60374	1.57447	1.47199	1.18494	1.17813	1.19039	1.33455	1.28902	1.6356	1.41195	1.54831	1.48674	1.71022
1RT117D08_D_B04	NA	NA	NA	NA	NA	NA	NA	NA	NA	NA	NA	NA	NA	NA	NA	NA	NA	NA	NA	NA	NA	NA	NA	NA	NA	NA	NA	NA	NA	NA	NA	NA	NA	NA	NA	NA	NA	NA	NA	NA
1RT117D11_B_B06	0.741315	1.06752	0.628933	0.652788	0.741507	0.664408	0.742062	0.719197	0.918163	0.784124	0.617277	0.882131	0.859466	0.793163	0.816751	0.80319	0.683715	0.780487	0.754934	0.727013	0.779828	0.889217	0.68318	0.8888	0.783963	0.93969	0.8459	0.8624	0.860769	0.82153	1.04861	0.757266	0.685769	0.965866	1.09099	1.05408	1.01124	0.978402	1.03819	0.70899
1RT117D14_D_B07	1.84017	NA	NA	NA	NA	NA	NA	NA	NA	NA	NA	NA	NA	NA	NA	NA	1.72313	1.90101	NA	NA	NA	NA	NA	NA	NA	NA	NA	NA	2.03147	NA	2.2696	NA	NA	NA	NA	NA	NA	NA	NA	NA
1RT117F20_D_C10	1.24418	1.3604	1.22903	1.33318	1.30721	1.5049	1.41148	1.2753	1.30614	1.67212	1.22781	1.75907	1.34664	1.17654	1.01977	1.30737	1.51717	1.4416	1.60039	1.24534	1.36645	1.32305	1.42669	1.26762	1.22305	1.53378	1.52072	1.81972	1.26422	1.14327	1.54629	1.1857	1.46386	1.22782	1.33745	1.69411	1.44728	1.43692	1.52436	1.26693
1RT117G09_A_D05	1.88471	1.64526	2.11705	2.09073	1.66991	1.832	2.0283	1.84628	2.5923	2.50479	NA	NA	2.93306	NA	2.04404	2.72268	1.70389	1.74328	NA	1.75008	1.82976	NA	NA	3.64003	2.27114	NA	NA	2.0288	1.99835	1.5002	2.61143	2.28457	2.29096	2.46393	2.08376	NA	NA	NA	NA	2.41697
1RT117H02_D_D01	1.24704	1.30751	1.34021	1.45881	1.34237	1.36861	1.36051	1.13127	1.54947	1.78603	2.27129	2.50101	2.28551	2.3163	1.04436	1.27495	1.16328	1.34725	1.21584	1.45574	1.29215	1.3459	1.49428	1.12173	1.50061	1.51227	1.56485	1.15372	1.47123	0.965648	1.492	1.23876	1.41016	1.07718	1.19069	1.34573	1.55774	1.50563	2.01327	1.50879
1RT117H12_D_D06	1.43498	NA	NA	NA	NA	NA	NA	NA	1.67931	NA	NA	NA	NA	NA	NA	NA	NA	NA	NA	NA	NA	NA	NA	NA	NA	NA	NA	NA	1.73503	NA	NA	NA	NA	NA	NA	NA	NA	NA	NA	NA
1RT117H16_D_D08	1.58269	2.13839	1.57377	1.0131	1.10907	1.32199	1.16228	0.947449	0.922399	0.979683	0.73806	0.992703	1.02082	0.80892	1.72762	1.66633	1.39012	1.36687	1.26274	1.36269	1.38016	1.04762	1.444	1.40314	1.29245	1.72704	0.907533	0.828196	1.62936	1.13388	0.892526	1.32718	1.14969	1.34556	0.994572	1.728	1.37055	0.964047	1.29904	1.13677
1RT117H24_D_D12	1.65221	NA	1.59354	1.49774	1.43057	1.64645	1.53269	1.42634	1.45985	NA	2.01533	1.71149	1.27828	1.41768	2.26495	3.07583	1.83009	1.99382	1.75106	1.76372	1.50721	1.99328	4.90214	3.35246	2.93627	NA	3.36444	2.94427	1.64769	2.46341	2.06703	2.15901	1.72782	1.66681	1.72166	2.15919	2.68212	NA	2.18208	2.53813
1RT117I09_A_E05	1.25209	1.51235	1.8502	2.37522	1.55526	2.64931	1.5226	1.66843	2.18758	3.29549	2.76895	3.26609	2.08564	2.79204	1.84616	1.97396	2.19526	2.02275	2.08847	2.26389	1.63605	2.04121	2.31752	1.69103	1.93355	1.86508	2.07536	1.66115	2.03457	1.58626	1.54938	2.02783	2.05072	2.11517	2.1622	2.36508	2.45298	2.27972	1.79991	1.8811
1RT117I19_A_E10	0.813631	0.896706	1.07494	0.70531	0.624922	0.828981	0.831895	0.907516	0.895673	0.657036	0.821515	0.760848	0.716862	0.546203	0.841209	1.24606	0.898616	0.94257	0.813446	0.828778	0.874616	1.19003	1.07415	1.28757	0.958172	0.839978	0.677168	0.727809	0.885681	1.16898	1.2578	0.914218	0.927161	0.931208	0.702231	0.969961	0.70587	0.624279	0.671338	0.633133
1RT117J08_D_E04	7.26167	8.13431	8.57227	12.4292	8.81836	10.513	9.03484	9.53666	14.9262	19.5398	17.8728	20.614	10.8056	17.8907	10.2513	9.53518	8.8925	9.61994	9.89033	11.1613	9.18439	9.52813	9.86894	8.66353	8.62791	8.25825	10.2117	7.89777	6.71248	9.06516	7.66658	9.85036	10.1101	9.85756	11.9138	13.4158	11.3951	12.3206	11.9893	11.0204
1RT117J12_D_E06	NA	NA	NA	NA	NA	NA	NA	NA	NA	NA	NA	NA	NA	NA	NA	NA	NA	NA	NA	NA	NA	NA	NA	NA	NA	NA	NA	NA	NA	NA	NA	NA	NA	NA	NA	NA	NA	NA	NA	NA
1RT117J22_D_E11	1.25236	1.40655	6.33724	2.16869	2.05575	1.98653	4.7251	1.58827	6.54605	10.5344	10.7615	1.65055	1.68014	1.64094	1.56723	1.58144	1.28089	1.68062	2.97838	1.69313	4.44017	3.47468	8.24451	2.66969	5.32632	3.42733	1.56653	3.40479	1.5402	2.34235	1.11283	2.02215	1.33368	2.08517	1.32755	1.29734	3.2781	4.03421	1.11241	1.36506
1RT117K01_A_F01	2.42417	4.07255	3.33587	3.57199	2.63964	2.94549	2.50026	2.70527	2.68791	2.9665	2.35775	NA	2.46172	2.37722	2.41612	3.63972	2.54173	3.32461	2.65146	2.56904	2.12018	3.12774	2.93814	3.01373	2.58088	2.41391	2.46886	1.96932	3.92932	3.56215	3.10514	3.04264	2.3117	2.50917	3.2927	3.57618	3.40663	2.73139	2.68275	3.11517
1RT117L17_B_F09	0.588364	0.826566	0.827206	0.865903	0.722514	0.775418	0.902744	0.851602	0.894832	1.02787	1.03563	0.692397	0.709507	0.711768	0.871563	1.01507	0.880543	0.872738	0.975797	0.701438	0.820615	0.793384	1.11164	0.942464	1.07895	0.833361	0.943892	0.982488	0.744018	0.830002	1.07794	0.952544	0.825725	0.849088	0.89528	1.02485	0.918352	1.14475	0.582776	0.752897
1RT117M05_A_G03	3.46768	4.85648	4.86894	5.19718	4.65493	4.84499	3.25598	3.92274	3.06035	3.1665	2.85524	2.91495	2.55961	2.05105	5.38587	7.25045	3.90351	4.84811	5.53305	5.8655	3.69424	3.64948	5.19409	3.84795	4.95454	4.26042	3.68886	3.05111	3.98885	4.86085	7.35566	4.21383	3.45594	3.59111	3.69686	3.66956	5.33161	4.01219	3.97346	4.41703
1RT117N18_D_G09	1.38241	NA	NA	NA	NA	NA	NA	1.24517	1.60817	NA	NA	NA	NA	NA	NA	2.06619	1.80835	NA	NA	1.92281	1.73252	NA	NA	NA	NA	NA	NA	2.10103	NA	NA	1.66466	NA	NA	NA	NA	NA	NA	NA	NA	NA
1RT117O05_A_H03	NA	NA	NA	NA	NA	NA	NA	NA	NA	NA	NA	NA	NA	NA	NA	NA	NA	NA	NA	NA	NA	NA	NA	NA	NA	NA	NA	NA	NA	NA	NA	NA	NA	NA	NA	NA	NA	NA	NA	NA
1RT117P05_B_H03	1.5552	NA	NA	NA	NA	NA	NA	NA	1.42285	NA	NA	NA	NA	NA	NA	2.11743	1.23535	NA	NA	NA	NA	NA	NA	NA	NA	NA	NA	NA	NA	NA	NA	NA	NA	NA	NA	NA	NA	NA	NA	NA
1RT118A10_C_A05	0.909986	1.06264	1.43087	1.34674	1.16043	1.60925	1.62848	1.2437	2.4754	2.15251	2.63141	0.807216	1.09674	0.994271	1.10839	1.11819	1.16953	1.42825	1.57662	1.27621	2.56313	1.41608	2.65219	1.72333	2.83792	1.57208	1.33421	1.60013	1.29422	1.2515	1.20354	1.48208	0.984355	1.14023	0.942016	0.802724	1.69347	2.3493	1.21698	0.930264
1RT118A20_C_A10	1.83421	1.49871	1.92933	1.77294	NA	NA	NA	1.5492	1.97167	1.3679	NA	NA	1.3356	1.30297	1.57204	1.86966	1.86389	2.19957	NA	2.02023	1.68616	NA	NA	NA	1.55454	1.35918	1.1631	1.42197	1.32574	2.2236	1.96887	NA	NA	NA	1.06386	1.82989	1.79227	NA	1.35313	1.56262
1RT118A22_C_A11	13.9715	17.57	16.7616	20.5106	18.3994	21.9091	15.171	17.4201	13.9673	14.8424	16.1629	11.8396	12.0667	11.3505	17.4352	15.8102	19.1426	21.0933	18.0073	19.2429	13.0156	16.1059	16.953	18.2686	15.7789	14.1403	18.6671	18.7331	14.6315	19.3859	21.8945	5.79276	16.1507	14.7353	12.6283	14.3563	13.5663	13.1614	15.4743	16.9993
1RT118C01_A_B01	1.59909	NA	NA	NA	NA	NA	NA	NA	NA	NA	NA	NA	NA	NA	NA	NA	1.34031	1.60072	NA	1.48751	NA	NA	NA	NA	NA	NA	NA	NA	NA	NA	NA	NA	NA	NA	NA	NA	NA	NA	NA	NA
1RT118C09_A_B05	2.34528	2.91302	3.00835	3.21337	3.47122	3.33394	2.56923	3.44073	3.84505	NA	2.86874	2.59032	2.71881	2.85797	3.86743	3.92065	3.53274	4.40189	2.6833	3.3112	2.86212	2.84638	3.78732	2.99173	3.30556	2.63206	3.19925	3.59847	3.47291	3.39201	3.11178	3.22658	2.74486	3.75528	3.23311	3.00037	2.88487	3.17961	4.01507	3.43459
1RT118C14_C_B07	1.47516	2.42627	2.08564	1.95399	1.65281	NA	1.26595	2.5133	1.80067	1.66287	1.37076	1.2008	1.55302	1.45387	1.74579	1.72034	2.53223	2.22437	1.75808	1.87519	1.64042	1.92319	2.25798	1.77412	1.59329	1.32453	1.26404	1.3418	1.84072	3.13458	2.62176	NA	NA	1.57899	1.48495	1.58897	1.73648	NA	1.5225	1.25062
1RT118C20_C_B10	8.16396	9.79187	12.0667	10.6403	9.76677	9.96825	9.48549	9.04102	12.7967	15.3695	13.9906	12.5682	11.0558	11.0834	8.48785	8.45515	13.3663	15.4255	12.3757	14.5775	10.7078	10.987	8.19965	7.84994	7.29007	7.71306	9.17197	7.93782	9.22938	9.74723	3.09188	8.25518	13.102	12.322	14.0413	14.4737	8.02177	8.3648	11.5372	8.95111
1RT118D04_D_B02	NA	NA	NA	3.32187	NA	NA	NA	NA	2.94053	NA	NA	NA	NA	NA	NA	2.36281	2.9145	3.23941	NA	3.62665	2.84262	NA	NA	NA	NA	NA	NA	2.62695	2.99111	NA	NA	NA	NA	NA	NA	NA	NA	NA	NA	NA
1RT118E18_C_C09	0.819163	0.992801	1.13574	1.24442	1.28291	1.19052	1.34475	1.13591	1.00913	1.12195	1.11788	0.794836	0.929862	0.837649	0.793974	1.05165	1.04626	1.26043	1.34181	1.27523	1.12824	1.23096	0.987792	1.31793	0.929405	2.04816	1.24193	1.0116	1.0047	0.941973	1.21015	1.33933	1.18192	1.3263	1.16068	1.22215	0.963426	0.977404	0.79911	1.03727
1RT118G08_C_D04	0.732934	0.948411	1.38772	1.3688	1.38474	1.5906	1.34073	0.224545	2.77355	1.62788	2.56913	1.92942	3.78405	3.59206	NA	1.35954	1.47033	1.3298	1.48043	1.49005	1.05981	1.14921	1.2498	1.27272	1.43669	1.52968	1.51642	1.41916	0.758822	1.41699	0.51744	1.53921	1.25822	1.11042	1.07167	1.76729	2.05546	1.88513	1.33692	1.67226
1RT118G10_C_D05	1.95528	3.01562	2.99652	2.0105	1.82055	2.15408	1.94033	2.19803	1.5524	1.93503	1.45159	1.19311	1.53865	1.22599	2.44859	1.86773	3.18494	2.22207	2.04976	1.79668	1.44332	2.42366	2.42067	2.30325	2.35322	NA	2.13584	2.74958	2.42274	2.54292	3.47102	1.69634	2.47323	3.89395	2.12142	3.19119	NA	1.63618	1.59072	2.16884
1RT118H04_D_D02	0.562287	0.631996	0.744713	0.777408	0.688775	0.861209	0.67952	0.605171	0.674725	0.537852	0.658056	0.554625	0.873297	0.779504	NA	0.843622	0.800417	0.799723	0.739559	0.711912	0.663333	0.76137	0.690921	0.708256	0.654437	1.10897	0.755169	0.727376	0.795521	0.907815	0.473383	0.794288	0.776185	0.599866	0.656382	0.93861	0.758393	0.607529	0.521268	0.603677
1RT118H16_D_D08	1.77054	2.18866	2.89271	2.72377	2.65345	2.88353	2.59023	2.71594	3.62351	2.84833	2.61344	1.79653	3.99791	3.48435	2.62632	2.39763	2.77036	3.00578	3.08362	3.17777	2.41345	2.27019	2.46181	2.2128	2.96729	2.80577	2.60951	2.76448	2.20735	2.7879	1.46353	2.82796	3.01049	2.79601	3.51752	2.89988	3.00595	2.5311	1.98248	2.35453
1RT118I08_C_E04	1.07508	1.61428	1.59047	1.78512	1.83408	2.52479	1.42897	1.35163	1.5599	1.09677	0.999713	0.847915	1.28384	1.33102	NA	1.98925	2.00868	2.05452	1.82627	1.66353	1.48561	1.15074	1.47796	1.52871	1.66272	1.7364	1.69097	1.64639	1.82481	1.63866	1.01036	2.0661	1.97247	1.43577	1.73216	1.55171	2.06983	1.52401	0.957788	1.29858
1RT118J04_D_E02	0.652551	0.756041	1.0236	1.03184	1.01797	1.46982	1.25713	0.889997	0.905249	0.817625	0.929428	0.576896	0.793791	0.840061	1.06492	1.15565	0.916199	1.08312	1.1899	0.869954	0.777701	0.739811	1.33043	1.18426	0.849675	1.08226	0.741711	0.887321	1.09313	1.30059	0.585471	1.2173	1.02388	1.11797	1.21619	1.30662	1.00351	0.837334	0.81707	0.813515
1RT118K04_C_F02	12.8832	15.4987	18.2326	16.6589	24.254	28.3431	12.7354	18.9317	16.6566	15.5024	14.6309	10.411	13.7978	16.484	NA	18.0507	20.3691	20.2721	17.016	16.7871	16.8752	15.229	13.8534	16.3182	16.0681	22.1601	20.5747	22.8423	13.4869	20.9705	18.5175	15.2042	19.1417	18.2353	15.388	19.6049	21.1251	18.4788	10.8745	15.9707
1RT118K14_C_F07	0.535531	0.564271	0.767213	0.733347	0.706167	0.92533	0.719844	0.861808	0.685757	0.613565	0.735324	0.506161	0.762802	0.650523	1.5741	0.80928	0.582108	0.777317	0.689	0.585598	0.738982	0.620008	1.23635	1.08968	0.914972	0.801599	0.663379	0.61955	0.85301	1.04	0.608676	1.04077	0.810946	0.749051	0.86361	0.664548	0.819002	0.668508	0.728428	0.773292
1RT118M16_C_G08	1.78397	2.01673	1.84177	2.09424	2.99315	2.97135	1.61316	2.68145	2.79817	2.08227	2.11128	1.64782	2.11559	2.28557	NA	2.21257	2.1617	2.27577	2.28516	2.10269	1.91673	1.68054	1.75456	1.93848	2.31705	2.59602	3.56171	2.677	1.76995	1.88154	2.02141	1.99614	2.27049	1.75221	2.11775	1.92702	2.58306	2.43566	1.57115	1.66065
1RT118O10_C_H05	0.63134	0.784311	1.40842	0.800238	0.842007	0.923625	1.08187	0.899558	1.12827	0.951386	1.01431	0.757063	0.945888	0.817782	2.00482	1.21984	0.747807	0.796989	0.961269	1.11024	0.973815	0.657396	1.08062	1.47872	0.963867	1.19845	1.10585	1.30009	0.932833	1.12829	0.593791	1.39353	2.64767	2.63692	4.14654	3.58794	3.11314	1.86001	1.18705	1.32848
1RT119A11_A_A06	0.492946	0.838047	0.691598	0.564601	0.760813	0.70266	0.46522	0.546023	0.782863	0.568651	0.566293	0.42953	0.599662	0.518269	NA	0.738501	0.634633	0.856928	0.62267	0.564577	0.755624	0.598307	0.609862	0.797589	0.618356	0.800695	1.57301	0.665636	0.554413	0.682598	0.580265	0.652859	0.86593	0.449876	0.731082	0.80412	0.821391	0.685747	0.500099	0.488676
1RT119A15_A_A08	0.639983	1.43105	1.11502	0.760743	1.01235	1.26329	1.01482	1.09869	0.854291	1.00656	1.10398	0.660952	1.07709	0.783789	1.70581	1.46856	0.681033	0.851625	1.02133	0.947224	0.889224	1.01005	1.35029	1.3401	0.984165	1.07791	0.762386	1.17451	0.768568	1.04342	0.6233	1.29245	1.13554	1.30687	1.13136	1.02146	1.06368	0.857079	0.818423	0.735069
1RT119B15_B_A08	11.6544	7.99937	7.57251	10.1018	11.2526	11.3108	11.9219	13.0263	6.79717	8.99252	7.8259	6.88882	8.62024	7.77769	8.41703	11.748	11.8428	9.08688	8.79673	10.4018	10.3591	12.056	11.452	12.8181	13.0165	10.5119	10.9735	13.5828	6.63994	8.74409	9.78812	8.21105	10.315	10.8078	10.6244	7.88575	11.0602	10.8507	11.7661	11.0777
1RT119B17_B_A09	1.79278	0.790233	0.654097	0.71841	0.810301	0.825331	0.840527	0.819046	0.626574	0.613877	0.725234	0.591305	0.612882	0.616811	0.609899	0.771836	0.714234	0.723046	0.700006	0.850829	0.820919	0.773864	0.685359	0.745955	0.889722	1.26941	0.792532	0.90494	0.602323	0.719151	0.739559	0.860306	0.797759	0.818965	0.990892	0.895867	0.837278	0.84626	0.733443	0.886264
1RT119C21_A_B11	0.384186	0.316585	0.361277	0.38029	0.412986	0.336115	0.570921	0.603187	0.403622	0.389202	0.429162	0.446579	0.467356	0.420208	0.373676	0.514329	0.472731	0.358242	0.42366	0.451956	0.409643	0.487437	0.546209	0.55163	0.399794	0.402215	0.414787	0.472983	0.379627	0.34901	0.351791	0.407583	0.444045	0.434306	0.503917	0.406608	0.330973	0.476036	0.489184	0.535246
1RT119D16_D_B08	1.58884	1.61561	1.13938	1.58446	1.64885	1.35983	1.94576	1.74029	1.95356	2.47768	2.76679	2.93748	3.56425	3.23337	1.11893	1.32718	1.77402	1.48463	1.37242	1.45821	1.5187	1.54451	1.48135	1.53695	1.50377	1.61182	1.36877	2.0604	1.43773	1.04872	1.30085	1.33299	1.96988	2.10528	1.88529	1.93042	1.66384	1.75582	2.18519	1.81329
1RT119E04_C_C02	3.51457	1.99899	1.53562	1.53533	1.99705	1.37099	2.48732	2.73812	1.35902	1.61937	1.39123	1.55399	1.84961	1.59142	1.85249	1.81912	1.91223	1.25404	1.77901	1.87399	2.65843	2.61672	1.80251	3.23818	2.29819	1.66147	2.1834	2.15287	1.90895	3.32857	0.845989	1.45374	1.65034	1.79541	2.21016	2.00236	2.52485	2.588	2.20964	2.03173
1RT119E07_A_C04	0.607336	0.625745	0.659299	0.540171	0.630886	0.432667	0.805725	0.66229	0.603667	0.492359	0.476316	0.464254	0.610016	0.491815	0.566459	0.897419	0.584731	0.618294	0.484687	0.617367	0.54116	0.86658	0.683372	0.435201	0.720291	0.71024	0.672709	0.850051	0.599603	0.568197	0.769035	0.573432	0.705483	0.774126	0.738182	0.738278	0.697215	0.662066	0.597632	0.714414
1RT119E14_C_C07	1.12155	0.774288	0.937929	1.16214	0.942668	0.926158	1.06698	1.46694	0.851824	0.88683	0.992322	0.779641	0.810945	0.848853	0.731065	0.967792	0.930669	0.930787	0.819638	0.944992	1.0586	0.976922	1.20085	1.14761	1.43912	0.922363	0.945821	1.27271	1.08884	0.905547	0.760852	0.987286	0.994525	1.22104	1.44494	1.01046	1.31378	1.14096	1.27657	1.21238
1RT119E15_A_C08	1.8774	1.6457	1.27451	2.09846	2.2182	2.04721	2.29681	2.14161	1.50855	1.86046	1.48813	1.49653	1.76926	1.50624	1.22728	1.13181	2.0822	2.03689	1.83792	2.53837	2.3719	2.45819	2.20082	2.01745	2.23427	2.12425	1.99836	2.82742	1.55211	1.29674	0.641606	2.26592	2.43651	2.32315	2.24566	1.44394	1.9998	2.04679	1.7039	1.97959
1RT119F02_D_C01	8.9928	6.63338	6.2067	7.01724	8.04748	7.11527	9.98558	9.11797	5.34795	6.74793	4.71159	5.31948	6.29699	4.62609	7.32141	7.33919	6.88721	6.81742	6.11796	7.281	8.78209	8.39539	7.33847	9.22996	8.53698	7.12998	7.42726	8.67275	6.68654	7.10858	5.87586	6.37834	8.02287	6.9739	8.36311	5.30111	7.73458	8.07569	8.05167	6.67035
1RT119F11_B_C06	8.24497	5.45356	4.0883	6.77775	7.34715	6.8516	7.27104	8.27836	4.67491	5.34848	4.4442	4.88682	6.18395	5.1434	5.59863	7.00676	6.46262	6.40815	6.21261	7.03916	7.14846	7.74665	6.90644	7.52157	7.52927	6.78241	6.41467	8.50011	5.1319	6.13939	4.9131	6.13131	5.9675	6.57552	6.88241	5.00744	6.18216	6.92742	6.76718	6.69613
1RT119F13_B_C07	0.63952	0.787383	0.542513	0.889275	0.857879	0.869574	1.05341	0.975588	0.934743	0.813837	0.609785	0.701583	0.7023	0.765019	0.789606	0.838626	0.831938	0.938632	0.882851	0.795396	1.15322	0.73097	1.07821	0.97829	1.05348	0.83141	0.974886	0.950412	0.794389	0.604681	0.592178	0.832963	0.879916	1.00712	1.23234	0.88966	0.936211	1.0665	1.05615	0.779924
1RT119F17_B_C09	2.28496	1.47482	1.04545	1.54566	1.73804	1.72224	1.61805	1.34051	1.46883	1.58654	1.27291	1.46056	1.29164	1.2553	1.43071	1.44033	1.77248	1.50749	2.00268	1.85853	1.72535	1.64272	1.45875	1.49962	1.59936	1.74235	1.42574	1.91633	1.38268	1.19577	0.721986	2.01661	1.32552	1.49725	1.39935	1.13996	1.84799	1.57697	1.26871	1.43145
1RT119G15_A_D08	4.29722	4.06524	3.5816	3.13169	3.73344	3.576	3.65677	3.48003	3.57564	3.46486	3.24008	3.56033	3.23976	2.82519	3.16457	2.89654	3.11436	2.81996	3.53516	3.115	2.99232	2.92149	3.47431	4.4486	2.99625	3.19231	3.15084	3.76433	3.2246	2.50356	1.78379	3.08504	2.96863	3.1756	2.5954	2.39247	3.54392	3.71927	3.71954	3.60115
1RT119G24_C_D12	3.02392	2.21828	1.63364	2.31113	2.54721	2.33945	2.46214	2.39702	2.23067	2.13568	2.22772	2.06487	2.54238	2.10195	1.79465	1.6325	2.54822	2.14218	2.0305	2.11036	2.30882	2.26304	1.96355	2.12813	2.21437	2.1914	1.93558	2.14315	2.30862	1.40063	0.715391	2.59302	2.21769	2.33006	2.45391	2.00558	2.42126	2.39127	2.03152	2.10292
1RT119H14_D_D07	2.63199	3.1543	2.71881	2.24523	3.48865	2.64458	2.67956	3.15672	1.95437	1.78669	2.17497	1.47686	NA	NA	2.8985	2.78816	2.05506	2.20843	2.37876	2.4056	2.50552	NA	2.65804	3.08799	NA	NA	NA	3.02541	2.20631	2.23536	2.173	2.28689	NA	2.92563	2.27118	1.52909	NA	NA	NA	NA
1RT119I06_C_E03	0.551869	0.485778	0.366681	0.549712	0.565708	0.705725	0.546246	0.54969	0.547424	0.511944	0.41822	0.51666	0.546449	0.484253	0.45775	0.653809	0.476789	0.596904	0.671031	0.727297	0.515224	0.532844	0.440797	0.547884	0.636644	0.503244	0.575316	0.89274	0.422535	0.628457	0.371605	0.726778	0.560249	0.507548	0.634	0.416231	0.629377	0.670057	0.543813	0.607797
1RT119I19_A_E10	NA	NA	NA	NA	NA	NA	NA	NA	NA	NA	NA	NA	NA	NA	NA	NA	NA	NA	NA	NA	NA	NA	NA	NA	NA	NA	NA	NA	NA	NA	NA	NA	NA	NA	NA	NA	NA	NA	NA	NA
1RT119J06_D_E03	0.450753	0.439862	0.519883	0.555868	0.554042	0.514304	0.653106	0.643605	0.53866	0.480987	0.488732	0.481846	0.471088	0.53672	0.461824	0.797197	0.558625	0.596433	0.533476	0.687498	0.631051	0.599383	0.60886	0.475315	0.520701	0.609832	0.607587	0.65133	0.500107	0.539681	0.435202	0.616257	0.521227	0.58341	0.609964	0.580177	0.575603	0.561593	0.524594	0.552937
1RT119J17_B_E09	NA	NA	NA	NA	NA	NA	NA	NA	NA	NA	NA	NA	NA	NA	NA	NA	2.63234	NA	NA	NA	NA	NA	NA	NA	NA	NA	NA	NA	NA	NA	NA	NA	NA	NA	NA	NA	NA	NA	NA	NA
1RT119M07_A_G04	0.844418	0.881631	0.671454	0.979278	1.02584	0.918907	0.859708	1.16016	0.777955	0.739978	0.82898	0.829545	0.88399	0.884505	0.88594	1.06548	1.0068	0.870748	0.773815	0.871254	0.844607	0.811447	0.892905	0.939109	0.991955	0.930022	0.905279	1.08516	0.713821	0.699914	0.78156	0.912809	0.713208	0.774261	0.868397	0.700788	0.849469	0.851367	0.875294	0.942225
1RT119M11_A_G06	0.588236	0.636269	0.462532	0.507302	0.508555	0.608515	0.683451	0.64394	0.537555	0.525523	0.647431	0.448253	0.557292	0.527965	0.622469	0.762325	0.409193	0.644515	0.558392	0.607311	0.599298	0.604575	0.621811	0.693148	0.62778	0.543896	0.441144	0.589426	0.555091	0.593825	0.608536	0.604104	0.560982	0.605	0.513257	0.583684	0.517255	0.560067	0.61401	0.677443
1RT119M19_A_G10	1.61632	1.15134	0.961746	1.3712	1.31454	1.31546	1.14261	1.18679	1.32036	1.36295	1.43391	1.61748	1.8639	1.39069	1.30082	1.11519	1.11294	1.22306	1.52039	1.28831	1.1759	1.22453	1.11972	1.14286	1.1993	1.34777	1.12339	1.51435	1.16889	0.981003	0.690513	1.44855	1.24827	1.19341	1.05927	1.09956	1.43551	1.3104	1.15813	1.36723
1RT119N10_D_G05	2.03357	1.90444	1.37498	1.66457	1.4683	1.2498	1.49226	1.64665	1.73369	1.15039	1.49365	1.28367	1.20955	1.45124	1.98042	1.73321	1.32612	1.79626	1.54822	1.801	1.52713	1.66781	1.52603	1.70527	2.19089	1.70866	1.58713	2.12164	1.91072	1.3003	1.7281	1.496	1.39456	1.60445	1.75761	1.3757	1.83589	1.81766	2.03317	1.844
1RT119N14_D_G07	1.27774	1.54653	1.34689	1.05348	1.11837	0.876475	1.27972	1.15335	0.937614	0.92369	0.793976	0.717247	0.706615	0.65289	1.29632	1.17987	1.03591	0.704764	1.0636	0.981776	1.10829	1.31782	0.869674	1.16923	1.01957	0.861613	0.903236	0.739342	0.972034	1.46991	1.79017	1.21679	1.19495	1.17828	0.983184	0.882324	0.840595	0.716685	1.00051	0.840926
1RT119O07_A_H04	2.26883	2.31114	1.91031	1.78293	1.95657	1.52449	2.42192	2.11854	1.81313	1.66934	1.51048	1.3396	1.42215	1.17532	1.55146	1.82648	1.5153	1.02971	1.88538	1.48177	1.88741	2.01777	1.25798	1.6353	1.18919	1.66911	1.7602	1.51557	1.62184	1.8033	2.73405	1.46995	1.2282	1.54172	1.566	1.76379	1.82747	1.46253	1.87064	1.51734
1RT120A22_C_A11	2.11416	1.69814	1.45217	1.28394	1.32576	1.34509	1.95407	1.19559	1.14022	1.25317	0.990278	0.894792	0.943749	1.1276	1.53354	1.24633	1.00061	1.28447	1.15529	1.07695	1.35669	1.52374	1.11919	1.0367	1.056	0.911735	1.06529	1.16666	1.38458	1.56902	2.28745	1.36279	1.44433	1.50656	1.15443	1.14808	1.20058	1.16298	1.22321	1.35588
1RT120B14_D_A07	1.79888	2.43953	1.32043	1.20127	1.47158	1.36699	1.8061	1.63022	1.37798	1.56826	2.44657	1.79005	2.15983	1.91441	1.26191	1.25675	1.21047	0.99137	1.5369	1.26281	1.32961	1.67587	1.62273	2.33799	1.68436	1.46906	1.46677	1.33942	1.289	1.562	2.04976	1.30352	1.76541	1.59034	1.57918	1.85827	1.40183	1.47629	1.71302	1.98228
1RT120C15_A_B08	1.43979	1.39053	1.638	1.251	1.59034	1.2117	1.84855	1.1611	0.894645	1.19393	0.704646	0.719743	0.762654	0.916951	1.85894	1.21766	1.40092	1.21074	1.19062	1.24048	1.24445	1.66685	0.958251	0.948154	0.911384	1.05899	1.13878	1.18257	1.44954	1.53446	NA	1.44496	1.19441	1.19444	1.0186	1.14177	0.850301	1.12505	1.12055	1.04247
1RT120C23_A_B12	1.59433	1.76534	1.33423	0.896787	0.8561	1.0463	1.04149	1.43669	1.14691	0.846962	1.34603	0.804253	0.722252	0.898444	1.24406	1.89951	0.731919	0.788717	0.877896	1.37073	1.17934	1.28575	1.29188	1.55449	1.21789	1.11001	1.02837	1.40105	1.40012	1.66504	2.81425	1.25106	1.75731	1.44704	1.22149	1.87264	1.20803	1.15598	1.30112	1.6425
1RT120E17_A_C09	0.781251	1.07506	0.894577	0.766361	0.910491	0.771575	0.914827	0.867771	0.821536	0.716328	0.659011	0.683168	0.605103	0.751885	1.34973	0.862314	0.524166	0.713063	0.760852	0.734444	0.758475	0.769298	0.672907	0.929151	0.835253	0.785921	0.706628	0.770654	0.709745	1.04321	1.6242	0.901118	1.17612	1.06346	0.606522	0.657326	0.951633	0.75823	0.809887	0.81573
1RT120G12_C_D06	1.3201	1.02336	0.932209	0.936015	0.917817	0.872428	1.06803	0.765176	0.751754	0.86968	0.699827	0.837251	0.67992	0.682295	1.29347	1.02452	1.01878	1.04308	0.803813	0.895019	0.861573	0.937481	0.750079	0.882017	0.863992	0.851633	0.845153	0.783358	1.0242	2.12434	2.83883	1.19269	1.10987	1.30761	0.814651	0.982345	0.803397	0.693226	0.805428	0.938336
1RT120G22_C_D11	1.76355	1.22262	0.968486	0.606215	0.8469	0.612241	0.944035	0.816446	0.866681	0.912575	1.31871	0.6281	0.862269	0.600543	1.3425	1.30551	0.675972	0.464387	1.01962	0.991925	1.18652	1.00818	1.14773	0.922233	1.14734	0.959315	0.860619	0.869482	0.860923	0.885824	1.36188	0.760002	1.05609	1.01194	1.69395	1.48592	1.07613	0.966791	0.843736	1.06632
1RT120I03_A_E02	1.48894	1.59199	1.27744	1.26958	1.31064	1.49278	1.36025	1.16349	1.30454	1.45335	1.45409	1.37582	2.03302	1.81027	1.28509	1.14071	1.06682	1.15596	1.31191	1.27469	1.11543	1.1629	1.32013	1.48645	1.06482	1.1121	0.969161	1.23692	1.52718	1.42836	1.78608	1.55427	1.61301	1.41524	0.986827	0.923521	1.26296	1.21903	1.32846	1.65083
1RT120K08_C_F04	1.83259	2.15097	1.97337	1.38087	1.78994	2.00274	1.65043	1.55555	1.81874	1.76955	1.95778	1.94124	1.59826	2.08135	1.20821	1.60452	1.27747	1.26592	1.74563	1.30353	1.41525	1.42412	2.08345	1.56771	1.58513	1.66358	1.92414	2.20202	1.67617	1.54567	2.7901	2.09617	1.79479	1.98786	6.40114	5.5466	1.88429	2.0706	2.20649	2.20347
1RT120K22_C_F11	1.64976	1.31603	1.01766	0.982154	1.26356	1.59287	1.24389	0.944186	0.875746	1.0713	0.732205	0.874454	0.75239	0.716656	0.899864	0.915469	0.955653	0.909291	1.47474	1.0471	1.00765	1.08665	1.05889	0.991272	1.25943	1.38013	1.37906	1.42266	0.951265	1.00446	1.45146	1.33524	1.01143	1.20055	1.13942	1.01621	1.03212	0.955686	0.732859	0.817743
1RT120M06_C_G03	1.16363	1.33396	0.8788	0.797298	0.921071	0.841323	0.907758	0.831759	0.889334	0.890446	0.779591	0.827818	0.858241	0.844953	0.78995	0.709904	0.728344	0.862995	0.846513	0.919775	0.862196	1.00939	0.870039	1.01134	0.858493	0.951714	1.2266	1.11542	0.828955	1.00772	1.54742	0.784942	0.915446	0.958204	0.721569	0.743748	1.14127	0.891467	0.69242	0.825323
1RT120M24_C_G12	NA	NA	NA	NA	NA	NA	NA	NA	NA	NA	NA	NA	1.70948	1.75471	NA	NA	NA	NA	NA	NA	NA	NA	1.95785	2.69658	NA	NA	NA	NA	NA	NA	NA	NA	NA	NA	2.03231	NA	NA	NA	2.09497	NA
1RT120N05_B_G03	0.956209	0.825293	0.908457	0.805883	0.82391	0.704485	0.898336	1.03556	1.00141	1.02662	0.93477	0.996719	0.940254	1.01963	1.12444	1.04049	0.753798	0.626711	0.831521	0.585193	0.897196	0.804515	0.740015	1.37395	0.74596	0.854942	1.09357	0.977241	0.954573	0.611912	0.645376	0.908564	0.683544	0.859427	0.691657	0.982759	0.98187	0.86228	0.823506	0.779727
1RT120N11_B_G06	1.51319	2.00812	1.54545	1.35001	1.3254	1.37522	1.34348	1.26873	1.12647	1.29092	1.13043	1.10844	1.06291	1.06135	1.16013	1.22322	1.10459	1.09429	1.47179	1.34774	1.2855	1.21747	1.19817	1.15331	1.36558	1.52154	1.32795	1.13136	0.97851	1.1502	1.53302	1.69247	1.33609	1.19125	1.35333	1.07106	1.25427	1.21244	1.11192	1.10512
1RT120N16_D_G08	0.994677	1.22514	1.45175	1.05443	1.00733	0.986156	1.20496	0.929309	1.25043	1.14005	0.848056	1.00793	0.966717	0.997148	1.11097	1.12783	1.10299	0.944139	1.47971	1.00967	1.17249	1.1193	0.903704	1.41833	0.988674	1.36775	1.11218	1.25101	1.09523	1.03889	1.21878	1.32276	1.06447	1.08223	1.07862	1.2374	1.84541	1.31643	1.08223	1.10173
1RT120N17_B_G09	0.89858	0.757814	0.494805	0.651552	0.512756	0.651097	0.594681	0.479922	0.57284	0.555043	0.403321	0.445633	0.463156	0.467512	0.652711	0.600869	0.532893	0.516164	0.577103	0.635661	0.544625	0.666565	0.552024	0.538728	0.516771	0.634207	0.527363	0.621612	0.508899	0.583427	0.946431	0.742549	0.551685	0.563385	0.572035	0.655272	0.631045	0.631463	0.562604	0.545596
1RT121A02_C_A01	0.82182	0.775796	0.699326	0.767515	0.938234	1.01134	0.904594	0.822238	1.05945	1.10578	1.0157	1.18802	1.4146	1.14955	1.04708	0.981827	0.87379	0.807694	0.935013	0.955693	0.871579	0.810921	0.830097	1.1887	0.903018	1.05792	1.02595	1.15979	0.84991	0.984834	0.384633	0.912422	1.20999	0.769405	0.922199	0.937423	1.06012	1.01771	0.883475	1.12693
1RT121A08_C_A04	1.26443	1.20728	0.757862	0.637682	0.621843	0.598663	0.618645	0.552842	0.567359	0.448894	0.507847	0.542522	0.488389	0.463163	0.833124	0.872162	0.651601	0.573331	1.31955	0.68533	0.627052	0.66966	0.800597	0.80602	0.683107	0.595747	0.679106	0.668011	0.734915	0.67988	0.841702	0.916682	0.75958	0.773615	1.23598	1.29976	0.655967	0.602773	0.548032	0.819549
1RT121A11_A_A06	1.89208	1.75945	1.83222	1.86908	1.64755	1.60387	1.77605	1.47109	1.70834	1.94935	1.61337	1.60214	1.45527	1.64428	1.80427	1.77308	1.4591	1.86438	2.173	1.58142	1.64589	1.96681	1.49271	1.5497	1.76505	1.83011	1.73063	1.87249	2.19277	1.409	0.924723	2.12004	1.49006	1.40686	1.89724	1.48513	2.07541	1.4167	1.74843	1.68872
1RT121A24_C_A12	3.4801	3.1961	3.17493	3.99569	3.18653	3.08483	2.98323	2.91608	3.22781	3.3384	1.661	2.33667	2.28777	2.42957	3.24328	2.81977	3.1313	3.28907	3.5535	3.18141	2.59839	2.73598	3.2732	3.24478	2.94184	3.17185	2.86658	2.58738	4.30868	2.45332	2.38857	4.09437	2.49585	3.45514	2.77019	2.99532	3.12762	2.93707	2.4404	2.72617
1RT121B08_D_A04	1.64163	1.61727	1.55601	1.91017	1.84545	1.73254	1.67932	1.65694	1.3341	1.72279	1.16108	1.51492	1.31558	1.33645	1.36833	1.44284	1.51269	1.66375	1.60317	1.6214	1.39289	1.69877	1.78068	1.51099	1.51981	1.84047	1.95426	1.93921	1.76909	1.29649	0.806106	1.7591	2.01394	1.75856	1.63829	1.51683	2.1123	1.53771	0.989834	1.98456
1RT121B10_D_A05	0.624688	0.473741	0.588515	0.52472	0.477501	0.668313	0.618044	0.647421	0.503261	0.566665	0.532443	0.472193	0.501865	0.54461	0.567803	0.935173	0.506347	0.427729	0.588411	0.589956	0.571494	0.567365	0.727436	1.05309	0.678855	0.437504	0.376074	0.518545	0.562357	0.707588	0.601834	0.529185	0.571054	0.555528	0.539503	0.596069	0.592923	0.570898	0.564919	0.403773
1RT121C10_C_B05	0.660297	0.635158	0.989223	0.592531	0.621045	0.882825	0.728716	0.757381	1.14	1.02815	1.19317	1.34745	0.989039	1.16398	0.84583	0.912055	0.623226	0.665429	0.61968	0.737404	0.547316	0.854611	0.767455	0.782319	0.85738	0.730631	0.992204	0.855096	0.704949	0.596594	0.758733	0.610063	0.682723	0.823379	0.915973	1.05076	0.808348	0.810698	0.880047	0.719503
1RT121D09_B_B05	1.1129	1.20542	1.55679	1.54218	1.5244	1.45761	1.4858	1.30475	1.48945	1.5531	1.20487	1.68394	1.1629	1.61917	1.39532	1.65121	1.02389	1.42635	1.09565	1.02272	1.19714	1.28543	1.3723	1.49432	1.63291	1.30523	1.33185	1.36951	1.23517	1.27486	1.45193	1.5147	2.41723	1.02154	1.19243	1.41393	1.35395	1.44065	1.30174	1.42904
1RT121E14_C_C07	1.44357	1.41816	1.77347	1.99736	1.88947	2.08559	1.73953	1.32611	1.62124	2.02609	2.24743	2.89134	2.20662	2.35756	0.942099	1.04341	1.40029	1.51122	1.5963	1.51085	1.12902	1.32579	1.69514	1.24313	1.97612	2.06758	2.04963	2.33976	1.19148	1.1143	0.712986	1.42221	1.56471	1.43722	1.48537	1.34758	1.69596	1.63527	1.64599	1.52609
1RT121E17_A_C09	1.82523	1.56673	1.54229	1.7597	1.79104	1.64517	1.46154	1.67972	1.28931	1.7768	1.44838	1.58219	1.1332	1.51648	1.68618	1.50205	1.82181	1.51088	1.55691	1.4923	1.5912	2.46925	1.5542	1.97111	1.5902	1.59929	1.72091	1.49618	1.73449	1.20153	1.29548	1.98744	1.14054	1.43394	1.42111	1.72267	1.70531	1.38624	1.29877	1.23882
1RT121F09_B_C05	1.24761	1.50772	1.6745	1.70509	1.75631	1.91155	1.58616	1.37153	1.11091	1.34043	1.13158	1.00757	1.19664	1.42985	0.868357	1.11987	1.26854	1.54901	1.71217	1.50366	1.24998	1.29794	1.5763	1.28242	1.61159	1.86124	1.7391	1.58545	1.43303	1.28531	0.647361	1.5081	1.83918	1.55884	1.6623	1.58943	1.58649	1.60134	1.22459	1.42098
1RT121F22_D_C11	NA	NA	NA	NA	NA	NA	NA	NA	NA	NA	NA	NA	NA	NA	NA	NA	NA	NA	NA	NA	NA	NA	NA	NA	NA	NA	NA	NA	NA	NA	NA	NA	NA	NA	NA	NA	NA	NA	NA	NA
1RT121G11_A_D06	1.80192	1.87632	2.4049	2.84639	2.61725	2.69587	2.59857	2.39163	1.97741	2.51659	1.59144	2.11682	1.42985	2.04332	1.49347	1.39881	1.95642	2.62557	2.49997	2.42196	2.61883	2.49521	2.96396	2.26718	2.74743	3.12776	3.54827	3.05443	2.01212	1.93654	0.572817	2.22965	3.6233	2.39995	2.45569	2.2376	2.38237	2.09018	2.12087	2.08909
1RT121G15_A_D08	0.798873	0.552076	0.74713	0.665865	0.758175	0.821677	0.821162	0.639461	0.720819	0.794824	0.796863	0.920333	0.655213	0.784277	0.702132	0.826463	0.653349	0.85532	0.791516	0.572757	0.613561	0.728492	0.727724	0.767169	0.572026	0.816541	0.748392	0.703107	0.564449	0.738655	0.534713	0.886245	0.826474	0.923296	0.719318	0.795794	0.933265	0.853657	0.757908	0.690222
1RT121H04_D_D02	1.24795	1.18971	1.30269	1.57043	1.49011	1.44947	1.43883	1.17356	1.34221	1.66597	1.2254	1.5276	1.15948	1.23856	1.16354	1.19652	1.41056	1.4604	1.58258	1.32079	1.29084	1.20409	1.38862	1.25933	1.36707	1.24387	0.98396	1.19076	1.67863	0.943725	1.13341	1.53464	1.45154	1.2316	1.20131	1.32802	1.4497	1.33719	1.34133	1.01587
1RT121H12_D_D06	1.10791	0.664439	0.999917	1.16288	1.0004	1.00096	0.87104	0.9517	0.873026	0.931307	0.72254	0.938215	0.787273	1.05573	0.974075	1.01265	0.940864	0.934354	1.06888	1.00903	0.992662	0.977366	1.07191	0.965307	0.999028	1.01632	1.13721	0.882445	1.05687	0.993256	0.94886	1.07082	1.10088	0.957617	0.978124	0.89016	1.07347	0.956655	0.722198	0.945601
1RT121H24_D_D12	1.67023	1.72329	1.6722	1.58936	1.76489	1.88778	1.55031	1.59862	1.30815	1.36357	1.46009	1.16998	1.11909	1.09781	1.509	2.08192	1.48916	1.91065	1.90876	1.81705	1.4986	1.37988	1.52515	1.33551	1.49402	1.61827	1.62457	1.55882	2.1369	1.64103	1.64309	1.61044	1.38527	1.81011	1.54376	1.52158	1.63042	1.77235	1.42652	1.28067
1RT121I06_C_E03	0.636693	0.734056	0.819811	0.834882	0.711503	0.717351	0.77199	0.692312	0.717157	0.759368	0.705452	0.733395	0.564851	0.733222	0.996147	0.720818	0.676921	0.734288	0.933648	0.595772	0.747233	0.712681	0.793279	0.773698	0.620958	0.725305	0.56212	0.530517	0.509528	0.731805	0.732444	0.770087	0.67809	0.704067	0.673893	0.634997	0.676144	0.669322	0.571721	0.571259
1RT121I16_C_E08	NA	NA	NA	NA	NA	NA	NA	NA	NA	NA	NA	NA	NA	NA	NA	NA	NA	NA	NA	NA	NA	NA	NA	NA	NA	NA	NA	NA	NA	NA	NA	NA	NA	NA	NA	NA	NA	NA	NA	NA
1RT121J10_D_E05	0.877949	1.20566	1.41112	1.41442	1.44681	1.71878	0.996728	1.05664	0.996696	1.05119	1.14033	1.29468	1.03654	1.02433	1.38252	1.6867	1.19926	1.3402	1.43975	1.28712	1.0889	1.13048	0.974863	1.11439	1.15638	1.25344	0.938032	0.996139	0.965257	1.24394	1.04066	1.32825	1.11984	1.44282	1.02689	1.64229	1.38612	1.17694	0.956	1.02971
1RT121J15_B_E08	0.945676	1.25876	1.31889	1.07219	1.0528	1.11077	1.06718	1.21581	0.796482	0.906056	0.985619	0.932872	1.06225	0.845893	1.21623	1.51223	0.73313	1.12564	1.27097	1.22171	1.1066	1.21412	1.51154	1.08206	0.967629	1.02571	1.04447	1.18726	1.00065	1.09853	1.73015	1.0606	1.15548	1.25458	0.924686	1.42567	0.746993	0.934581	0.965167	1.25548
1RT121J18_D_E09	0.401966	0.406971	0.412548	0.538414	0.458545	0.386027	0.436155	0.490781	0.41835	0.412735	0.370827	0.451407	0.271255	0.408207	0.419608	0.531542	0.483177	0.551853	0.555129	0.394689	0.396752	0.721499	0.395508	0.424435	0.376911	0.465104	0.358023	0.361265	0.488957	0.465379	0.76295	0.516199	0.605978	0.545533	0.474991	0.510491	0.455214	0.463208	0.349489	0.40459
1RT121K09_A_F05	0.733522	1.06555	0.90703	0.772288	0.85577	0.932611	0.770091	0.874295	0.617975	0.776162	0.835282	0.716327	0.802962	0.71089	0.998555	1.46589	0.741253	0.926682	0.964686	0.880646	0.78752	1.15892	0.929015	1.31112	0.9216	0.906533	0.719157	0.82445	0.67164	1.25608	1.17913	0.750443	1.03605	1.0055	0.703949	1.49329	0.76086	0.785391	0.80712	0.786225
1RT121K21_A_F11	NA	NA	NA	NA	NA	NA	NA	NA	NA	NA	NA	NA	NA	NA	NA	NA	NA	NA	NA	NA	NA	NA	NA	NA	NA	NA	NA	NA	NA	NA	NA	NA	NA	NA	NA	NA	NA	NA	NA	NA
1RT121L02_D_F01	1.28574	1.11875	1.30178	1.31627	1.10629	1.45331	1.17774	1.03581	0.956567	0.832882	1.12128	1.32437	0.941971	0.954857	1.30851	1.26584	1.21316	1.38452	1.48005	1.46992	0.996328	1.17987	1.27227	1.07591	1.47704	1.11797	1.24022	1.08469	0.822903	1.37554	0.877041	1.30025	1.45623	1.0233	0.871858	1.72904	0.949739	1.21338	0.949068	1.15086
1RT121L13_B_F07	1.32065	1.38113	2.59517	1.91752	1.60084	1.90574	1.83461	1.79696	2.31527	2.31817	2.20306	2.36892	1.48309	1.91242	1.5299	1.33228	1.47701	1.96033	1.72267	1.6684	1.86803	2.63662	2.11901	2.29769	2.01038	1.98811	1.92116	1.90016	1.41412	1.33178	1.41528	1.58982	1.55011	2.03338	1.37573	1.6571	1.65671	1.87363	1.54496	1.9946
1RT121L21_B_F11	1.13555	1.33303	1.26027	1.06681	0.97897	1.18508	1.06397	1.24929	1.41354	1.46877	1.68576	1.83301	1.78732	1.63993	0.82957	1.33072	1.15326	0.823086	1.18285	1.10425	1.28852	1.59656	1.25609	1.0581	1.26629	0.970803	1.1383	0.837769	1.0858	1.14481	1.35838	1.10111	1.0474	1.20995	1.04534	1.40813	1.29652	1.1775	1.03292	0.986222
1RT121M11_A_G06	1.74932	1.54691	1.67583	1.90845	1.81947	2.25204	1.77739	2.09886	1.55806	1.57698	1.31543	1.63674	1.41972	1.45715	2.34524	4.09287	1.78488	2.38064	1.9133	2.31762	2.03841	2.73371	2.06858	1.65519	2.13562	1.72952	2.00845	1.98666	1.57291	2.62992	1.7929	1.85908	1.60784	1.59223	1.55623	2.74232	2.15659	1.88163	1.57709	1.53612
1RT121M19_A_G10	NA	NA	NA	NA	NA	NA	NA	NA	NA	NA	NA	NA	NA	NA	NA	NA	NA	NA	NA	NA	NA	NA	NA	NA	NA	NA	NA	NA	NA	NA	NA	NA	NA	NA	NA	NA	NA	NA	NA	NA
1RT121N04_D_G02	4.67747	5.91321	5.39951	5.69115	5.04793	6.67181	4.65081	4.69272	5.59869	4.36407	7.42637	3.7097	7.6904	7.60389	4.68747	3.61198	5.19976	5.37785	5.19628	5.18052	4.35998	4.54969	4.6654	4.20392	5.31295	4.48083	3.55731	4.58848	4.91155	6.43139	1.82465	4.89799	5.19566	5.24054	4.47802	5.88655	4.95363	4.08274	4.77939	5.0932
1RT121N08_D_G04	1.5023	1.47643	1.53263	1.67329	1.29739	1.40551	1.36308	2.40841	1.30047	1.08235	1.22259	0.802676	1.05716	1.07268	1.7996	1.2852	1.67306	1.84865	1.56459	1.52319	1.56038	1.61667	1.70694	1.48399	1.11012	1.20958	1.18166	0.940168	1.57326	1.53825	1.2916	1.63479	1.59541	1.44603	1.47893	1.39227	1.50918	1.13101	1.59413	1.00526
1RT121O03_A_H02	2.61283	NA	NA	2.67411	NA	NA	2.26925	2.9644	2.18871	NA	2.31635	1.5826	1.99964	1.81764	3.05656	3.10857	3.08977	3.18342	NA	2.79901	2.82243	NA	NA	NA	2.47981	NA	2.39936	2.4682	2.79387	4.22933	3.89661	NA	NA	NA	2.01633	2.53946	NA	NA	2.78257	2.22823
1RT121O16_C_H08	1.28094	1.38745	1.78325	1.72904	1.4542	1.44642	1.61405	0.744757	1.76564	1.50588	1.38646	1.22775	1.55767	1.46925	1.31142	1.71287	1.63774	1.73107	1.74918	1.51045	1.65837	1.67444	2.1041	2.28357	1.54707	1.47124	2.08127	1.63277	1.81638	1.59436	2.02836	1.91717	1.57842	1.74295	1.82151	1.90343	1.57482	1.47764	1.28963	1.37736
1RT121P18_D_H09	0.991009	1.01866	1.2245	1.14856	1.31231	1.58015	0.820697	0.935965	0.914607	1.06931	0.82485	0.703998	0.851828	0.847326	0.907064	1.06591	1.02551	1.14495	1.37059	1.27835	0.988868	0.76781	1.15916	1.03229	1.06727	0.993278	1.00671	1.24166	1.01319	1.07773	0.900652	1.17541	0.827202	0.910221	0.915414	1.05911	1.07755	1.01224	1.02248	0.913366
1RT122E13_A_C07	0.921059	0.868152	0.940254	1.20073	1.24042	1.31518	1.09404	1.40887	1.08236	0.875663	0.922487	0.755129	0.750929	1.08442	1.0273	1.39741	1.19518	1.81602	1.17538	1.4628	1.15155	1.05332	1.25405	1.05098	1.19454	1.0491	1.42842	0.838821	1.13064	1.08674	1.40037	1.4803	0.81246	1.10661	0.921645	0.799117	1.26826	1.09771	0.824653	0.868337
1RT122E14_C_C07	1.31072	1.43004	1.77017	1.86364	1.8094	1.87969	1.33978	1.58368	1.26324	1.14144	1.2699	1.24928	1.21097	1.1971	0.792554	0.939754	1.09127	1.14836	1.47041	1.15902	1.39881	1.30463	1.97473	2.00134	1.25598	1.44375	1.23742	1.51798	1.03465	1.1341	2.53304	1.12014	0.94543	0.912229	1.04694	1.38143	1.50624	1.14936	1.31944	1.19248
1RT122F07_B_C04	0.794799	0.555923	0.908101	0.814728	0.847059	0.955365	0.750028	1.3015	0.942578	0.901989	1.09653	1.3373	1.16912	1.17411	0.799421	0.708567	0.888876	1.0037	0.796936	0.95739	0.895486	0.86698	0.885051	0.701004	0.784446	0.833684	0.881056	0.840837	0.759694	0.807702	0.807127	1.05452	0.631166	0.770696	0.74934	0.783133	0.891637	0.804231	0.864165	0.706222
1RT122G23_A_D12	0.97918	0.916679	1.01597	0.979973	1.10128	1.19644	1.02378	1.14601	0.802032	0.842413	0.680007	0.762123	0.751505	0.873696	1.10008	0.924312	1.08749	1.24792	1.36785	1.18111	1.00087	1.20484	1.11053	1.00489	1.16868	1.13391	0.980327	0.970932	0.959751	1.07443	1.07358	1.61964	1.00237	1.22259	1.00904	1.47379	1.14066	1.24641	1.06725	0.932032
1RT122J24_D_E12	2.8967	4.22245	4.83522	5.27156	3.72291	3.70105	3.5282	2.59413	4.02018	3.62945	3.74057	3.03038	2.51515	3.3858	3.32908	2.30298	3.98695	4.30605	3.88506	5.04513	3.18467	3.0083	3.55108	3.00464	2.97842	3.11552	3.22479	3.07646	3.66425	3.87904	2.35398	3.79996	4.59258	3.82462	3.66735	3.14673	3.79051	3.09149	3.43064	3.28134
1RT122N13_B_G07	0.750424	0.962514	0.968941	1.08785	0.855477	1.06308	0.692558	1.01149	0.880648	0.816814	0.62354	0.726362	0.660476	0.602834	0.776819	0.935637	0.920008	1.16684	1.13659	1.14966	0.975503	0.85721	0.948495	0.833762	0.781991	0.822506	0.895468	0.716584	0.897256	1.01811	0.959492	1.16623	0.72425	0.78741	0.756853	0.876957	0.894748	0.812364	0.828787	0.749541
1RT122N23_B_G12	0.436184	0.510218	0.684417	0.623871	0.702928	0.745089	0.655259	0.651903	1.03964	1.04634	0.724748	0.52575	0.831816	0.66219	0.721039	0.906563	0.771587	0.647952	0.701749	0.72805	0.847687	0.679327	0.591989	0.644168	0.663001	0.697785	0.683449	0.618699	0.739104	0.577609	0.290261	0.671717	0.777903	0.779028	0.531975	1.19789	0.785287	0.686203	0.479052	0.526759
1RT122P02_D_H01	NA	NA	NA	NA	NA	NA	NA	NA	NA	NA	NA	NA	NA	NA	NA	NA	NA	NA	NA	NA	NA	NA	NA	NA	NA	NA	NA	NA	NA	NA	NA	NA	NA	NA	NA	NA	NA	NA	NA	NA
1RT122P13_B_H07	0.829994	1.22569	1.03124	0.992864	1.07359	0.963705	1.02317	1.00868	2.02349	1.73816	1.70674	1.56722	1.86025	2.19192	0.96585	1.30198	0.953293	0.927418	0.823735	0.946816	1.05622	1.07449	1.1577	1.05431	0.981804	1.10739	1.29502	1.08827	0.838302	0.949737	0.998406	1.00258	1.26719	0.786336	1.15759	1.55553	1.28995	1.31148	1.06705	1.1476
1RT123A19_A_A10	NA	NA	NA	NA	NA	NA	NA	1.10291	NA	NA	NA	NA	NA	NA	NA	NA	NA	NA	NA	NA	NA	NA	NA	NA	NA	NA	NA	NA	NA	NA	NA	NA	NA	NA	NA	NA	NA	NA	NA	NA
1RT123C02_C_B01	1.58191	1.70236	2.04801	1.92409	1.80786	2.13311	1.58786	2.44284	2.48641	2.11324	1.99925	1.79593	1.91239	2.26484	2.20005	1.67627	2.48372	2.48152	1.67367	1.92357	2.28561	1.67248	1.76568	2.12207	1.74795	NA	2.06689	2.58069	1.82578	2.20836	1.38458	1.77334	2.7085	2.02045	1.94041	3.4497	1.88288	2.33731	1.74256	1.63786
1RT123C19_A_B10	0.982669	1.08114	1.28073	1.07551	1.04338	1.17208	1.06205	0.883998	0.952971	0.967124	1.1286	0.928349	0.905281	0.954096	1.53428	1.27689	1.01365	1.15222	1.00289	1.14092	1.23114	1.32682	1.19784	1.38697	1.18268	1.07325	0.988912	1.11093	1.10449	1.30865	1.41013	0.910834	1.55101	1.04718	1.18361	1.52199	1.17466	0.935574	0.980075	0.846638
1RT123D07_B_B04	0.758166	0.766238	1.29331	0.810032	0.807245	1.03689	0.910565	0.890518	0.689791	0.852493	0.620884	0.751796	0.702484	0.806505	0.872163	1.23118	0.774804	0.919297	0.921068	0.925699	0.861368	0.747672	1.01909	1.30854	0.934072	0.905703	0.773879	0.921335	0.728209	1.16067	1.44792	0.828918	1.00409	1.14523	0.9887	1.30006	0.836142	0.913488	0.777079	0.747763
1RT123D09_B_B05	1.42993	2.10645	1.60056	1.07129	1.24425	1.22185	1.17034	1.11664	1.44045	1.31336	1.96058	1.12375	1.27963	0.971194	1.949	1.09928	1.23277	1.42059	1.25873	0.986643	4.91662	1.27982	1.29957	1.42185	1.19185	1.30625	2.73599	1.2824	1.04054	1.05371	3.67716	1.12064	1.59986	1.06405	0.925604	1.44222	1.18764	0.852428	0.781673	0.862088
1RT123E18_C_C09	0.395686	0.480103	0.706772	0.530831	0.568997	0.581005	0.696108	0.818875	0.593584	0.483688	0.563841	0.518408	0.603246	0.535146	0.622318	0.717447	0.554428	0.62763	0.520665	0.602744	0.665608	0.459277	0.81938	0.828928	0.668248	1.06541	0.738681	0.886421	0.617664	0.620004	0.550344	0.47893	0.594021	0.542135	0.645228	0.903751	1.4182	1.20391	0.5898	0.731973
1RT123E19_A_C10	0.496408	0.776387	0.965552	0.748085	0.924321	1.01966	0.85038	1.07096	0.824783	0.597337	1.03268	0.582227	0.788017	0.770367	1.16409	1.01726	0.733897	0.873824	1.05242	0.643774	0.996805	0.790938	1.01058	1.06696	0.912915	1.0683	0.809971	0.957076	0.637057	0.963322	1.29876	0.860495	1.20455	0.952014	1.01065	0.944418	0.893226	0.74063	0.780272	0.636751
1RT123F05_B_C03	0.59928	0.736959	0.782633	0.638855	0.772199	0.930286	0.692716	0.818378	0.775441	0.653309	0.698785	0.567295	0.652516	0.752474	0.624838	0.630993	0.684485	0.925319	0.817136	0.741185	0.683514	0.706481	0.809456	0.877657	0.679888	0.794514	0.864006	0.845467	0.7294	0.822741	0.672979	0.874113	0.89918	1.04039	1.23106	1.20507	1.24845	1.04038	0.697482	0.691096
1RT123F18_D_C09	1.00841	1.83886	2.656	2.28571	2.47981	2.66889	2.19697	2.52357	2.83146	2.82359	3.16924	2.25762	4.121	3.40763	1.66295	1.64278	1.61632	2.16484	2.16016	2.46937	2.07373	1.85826	2.01142	1.81272	2.38211	2.37205	2.07161	2.8855	1.60903	2.25729	1.05847	2.05484	2.47816	1.66494	2.50954	2.78115	2.76898	2.05239	1.83763	2.08293
1RT123G03_A_D02	13.0786	9.09959	9.19209	9.99696	13.3317	13.8787	16.1118	15.7881	9.55957	NA	8.78968	9.62899	NA	NA	9.48451	19.5034	14.0723	14.6072	7.13136	13.233	14.099	NA	16.3482	12.6561	16.3277	NA	12.5319	NA	8.67982	9.56412	4.96364	7.71957	NA	10.5782	16.4782	8.65607	10.7521	17.7895	NA	12.7388
1RT123G14_C_D07	12.8013	5.97448	8.21659	9.06929	9.38923	9.80023	12.3546	13.2901	9.64232	NA	8.18693	9.25039	NA	NA	8.52399	12.8187	11.9898	11.9604	5.07471	9.18065	10.8734	NA	12.8428	14.8936	14.9043	NA	NA	NA	8.90781	10.1633	4.57147	6.75451	8.81123	7.45156	10.337	7.25581	NA	NA	10.7056	NA
1RT123H24_D_D12	2.59448	1.90027	2.54906	1.83776	2.29243	2.98213	2.69307	3.11492	1.85807	NA	2.2549	1.59759	1.75455	1.45204	2.31359	3.41461	2.44864	1.91135	1.47812	2.77671	2.78198	NA	4.16394	3.12144	4.37257	2.83877	1.66106	3.20332	1.52601	1.69054	1.91469	1.91929	1.96194	2.50459	3.00071	1.98883	2.537	3.2602	2.01419	2.45111
1RT123J20_D_E10	1.5686	1.16712	1.09913	1.39568	1.23391	1.67333	1.66422	1.84871	1.51185	NA	2.0561	1.77437	1.95796	1.68846	1.96055	1.33927	1.32051	1.60744	0.929481	1.57679	1.37959	NA	1.82451	1.867	1.60105	1.73304	1.61543	1.96764	1.38392	1.11329	1.29014	0.759325	1.67781	1.62572	1.85693	1.47823	1.80553	1.76446	1.79925	1.88254
1RT123K12_C_F06	0.718748	0.781138	1.08983	0.739776	0.837154	0.836276	0.975963	1.08119	0.710909	NA	0.904563	1.01862	0.801154	0.652764	1.13102	1.1753	0.941405	0.970373	0.55316	0.76351	0.96832	NA	1.04606	1.38072	1.16423	0.994834	0.699171	1.75855	0.830651	0.858789	1.07181	0.700465	1.23785	1.08943	1.04843	1.11222	0.797883	1.20464	0.875505	1.17611
1RT123L16_D_F08	1.10441	1.17439	0.96533	1.04762	1.0824	1.32264	1.49295	1.73241	1.04203	NA	1.30434	1.04647	1.17251	0.932845	1.39119	1.62078	1.43342	1.23855	0.827384	1.42349	1.41393	NA	1.74895	2.06663	1.65267	1.49946	1.20444	1.60903	0.927735	0.834437	1.57069	0.800853	1.53137	1.2503	1.20697	1.31637	1.42988	1.27208	1.43767	1.34975
1RT123N12_D_G06	1.08513	1.12763	1.02298	1.01211	1.11791	1.24652	1.32471	1.59638	1.26925	NA	1.1464	1.39469	1.65537	1.04522	1.22619	1.71764	1.40994	1.24444	0.673282	1.28807	1.10213	NA	1.6893	1.47953	1.52793	1.28744	0.936915	2.63611	0.984543	1.35351	1.62857	1.17287	1.28446	1.61331	1.47646	1.75386	1.52354	1.90379	1.34544	1.28537
1RT124A13_A_A07	1.9996	1.6434	0.657271	0.672984	0.99098	1.06376	1.32443	0.944579	0.832586	NA	0.973695	0.818686	0.809107	0.820251	2.17366	1.56548	1.05746	1.03652	0.659881	1.07327	0.895637	NA	1.25579	1.06517	0.956588	0.956178	0.944681	1.04704	1.10995	0.941646	1.34062	1.63862	1.06141	1.10404	1.17851	0.897817	0.81768	0.871792	0.945239	1.0337
1RT124B03_B_A02	1.88688	1.7607	1.85969	1.59648	1.94661	1.63168	2.34782	2.24864	1.59703	NA	2.20192	1.90864	4.25282	2.64834	1.52304	2.04097	1.74009	1.80116	0.847551	1.36718	2.25548	NA	2.72227	2.38533	4.04452	3.35474	2.89196	4.21452	1.56711	1.90194	1.39913	1.40523	2.14432	2.24664	2.788	1.85661	2.33252	3.29454	2.9575	3.08965
1RT124B11_B_A06	2.16554	1.9513	1.8392	2.21602	2.03841	1.98574	2.52182	3.04572	1.65244	NA	2.65156	1.74303	1.51073	1.4516	2.72176	1.84373	2.54042	2.40603	1.65209	2.23423	2.48526	NA	3.23883	3.1364	2.67715	2.0046	2.16505	3.09703	2.52018	2.2521	2.48164	16.1465	2.88965	2.50766	2.51715	2.59791	2.10322	2.37347	2.36669	2.15715
1RT124B22_D_A11	1.5677	1.857	1.50663	1.61763	1.59813	1.51659	1.87654	2.18941	1.15382	NA	NA	1.51449	NA	NA	2.12111	2.28935	1.5016	1.87846	0.790755	1.42142	1.79623	NA	2.287	1.91425	NA	NA	NA	NA	1.43389	1.81185	3.49295	1.28565	1.83084	1.69536	1.84817	1.76324	NA	NA	NA	NA
1RT124D01_B_B01	1.92972	1.688	1.11125	1.60973	1.99977	2.08833	2.08056	2.61809	1.51684	NA	1.49669	1.35716	1.31822	1.12684	1.46012	1.96307	2.08046	1.70555	1.63795	2.15423	2.08231	NA	2.37311	1.73205	2.33863	1.6669	1.69605	2.23702	1.4877	1.71976	1.66874	1.20782	1.85166	1.88207	1.99257	1.37844	1.68264	1.91825	1.73671	2.02868
1RT124E01_A_C01	1.00933	2.27426	0.845585	1.14071	1.1338	1.05779	1.19027	1.18941	1.13567	1.05018	0.962497	1.40617	1.15364	1.09615	1.08638	0.992519	1.13327	1.02441	1.15873	1.35928	1.20257	1.45081	1.18294	1.39185	1.30256	1.26787	1.3158	1.49845	0.958264	1.00965	1.20478	1.35512	1.31927	1.48123	1.55013	1.14859	1.25399	1.36348	1.50091	1.3974
1RT124E04_C_C02	2.06208	1.59575	1.74082	2.4074	2.20862	2.31759	2.81354	1.84752	1.89727	1.9212	1.82574	1.72587	2.2493	1.87124	1.81502	1.78036	3.10881	2.13129	2.11719	2.25263	2.0163	2.47131	2.11204	2.27504	2.63634	2.09024	1.52594	2.58395	1.40673	1.97679	3.32137	2.36247	2.58196	2.42234	2.50801	2.30392	2.09034	2.10862	2.36037	2.31878
1RT124F06_D_C03	0.553224	0.984764	0.514002	0.548376	0.549835	0.619287	0.82425	0.683593	0.741131	0.829895	1.05815	1.33526	1.02718	0.9448	0.748068	0.790075	0.740397	0.54876	0.693934	0.675269	0.618992	0.800049	0.598171	0.750978	0.628607	0.581255	0.653198	0.737251	0.754502	0.658028	0.813092	0.562554	0.686388	0.831947	0.702404	0.729738	0.662499	0.863062	0.970236	0.855237
1RT124F16_D_C08	NA	NA	NA	NA	NA	NA	NA	NA	NA	NA	NA	NA	NA	NA	NA	NA	NA	NA	NA	NA	NA	NA	NA	NA	NA	NA	NA	NA	NA	NA	NA	NA	NA	NA	NA	NA	NA	NA	NA	NA
1RT124F23_B_C12	0.970748	0.745063	0.797681	0.939776	0.968405	0.863943	1.05865	1.19353	0.945641	0.866838	0.793638	0.944247	0.912666	0.796517	0.774953	0.984676	0.941781	0.676328	0.87829	0.789449	0.732483	1.05728	0.981057	1.16681	1.23055	1.00204	1.2042	1.31912	0.779228	0.702259	0.883678	0.939687	1.51832	1.77167	1.96849	1.41245	1.27674	1.22834	1.26759	1.06736
1RT124G08_C_D04	0.827149	1.253	0.736275	0.914305	0.874213	0.942188	1.11403	1.18442	0.770609	0.873693	0.687835	0.779476	0.641402	0.77486	0.854757	0.912244	0.988841	0.765304	0.883508	0.948748	1.08264	1.08361	1.04458	1.08148	0.925838	1.02282	0.758088	1.00381	0.775329	0.851406	1.85441	0.882187	1.14031	0.853519	0.863979	0.990445	0.879728	1.1387	1.05362	1.03855
1RT124G20_C_D10	1.10991	1.01073	1.09143	0.990112	0.797566	0.96747	1.18722	1.13334	1.1188	1.16512	1.27651	1.37798	1.00743	1.01426	1.04174	1.01684	1.1279	1.10731	1.30911	1.2188	1.18245	1.34114	1.03851	0.980998	1.35492	1.38657	1.18693	1.29405	0.846278	1.01405	1.27258	1.16566	1.2589	1.27144	1.36291	1.20251	1.14951	1.49342	1.30142	1.29698
1RT124H13_B_D07	3.68768	3.75011	2.48333	2.40027	3.00984	2.94809	3.10866	3.72091	2.16463	2.29266	2.34057	2.73824	2.8238	2.63202	2.1636	2.56846	3.02193	2.27837	3.2836	2.94168	2.58855	3.3434	2.98507	3.19737	2.7141	2.81377	2.0659	2.38576	2.10862	2.16394	2.64113	2.95347	3.02582	2.66881	2.67429	2.29728	2.86379	2.97707	2.87147	2.62931
1RT124H16_D_D08	1.56205	1.15963	0.821726	0.66659	1.16799	0.647558	1.05078	0.843685	0.727416	0.678647	0.720645	0.684757	0.769415	0.599894	1.07782	0.954263	0.903991	0.848229	1.23946	1.06443	1.32453	1.10769	1.17873	1.09041	1.02041	1.41696	0.942258	1.11594	0.998188	0.790734	1.04134	0.907475	0.768634	0.822038	0.977944	0.931469	1.1564	1.03485	0.934115	0.839168
1RT124I03_A_E02	8.066	6.11883	4.91293	5.61744	6.5073	6.35472	6.69344	5.8917	3.97292	4.44206	2.52062	3.29254	2.95949	2.96009	5.98017	5.67061	6.8186	6.30012	5.46373	6.43212	5.15052	6.50377	5.44094	5.93668	4.61611	5.00476	4.1183	4.77752	5.33544	4.72941	5.31267	5.94355	5.41945	5.65086	5.41563	3.69932	5.04919	5.1462	4.75345	5.34286
1RT124I16_C_E08	2.96177	1.93438	2.02905	2.30168	2.11487	1.65734	2.39504	2.41517	1.46614	2.06588	1.53571	1.57573	1.23209	1.19304	2.33363	2.27427	2.31473	2.19283	2.38552	2.37874	2.18406	2.31112	2.00074	2.0545	2.10778	2.05212	1.9696	1.81281	2.15198	1.86757	1.41112	1.83706	1.73744	2.11438	2.51438	2.07032	2.32423	2.41005	2.23588	1.89532
1RT124I19_A_E10	1.9442	1.69457	2.33237	1.90901	NA	NA	NA	NA	1.93683	NA	NA	NA	NA	NA	NA	NA	1.77849	1.7439	NA	NA	NA	NA	NA	NA	NA	NA	1.45955	2.03345	2.14929	1.67486	1.76444	NA	NA	NA	NA	NA	NA	NA	NA	NA
1RT124J09_B_E05	1.53114	1.83362	1.29724	1.91621	2.12181	1.81148	2.23516	1.98573	2.19572	1.90326	2.07775	1.9638	1.59646	1.93181	1.28772	1.56591	2.15449	1.6242	1.97311	2.1017	1.91395	1.72956	1.80572	2.15596	2.18466	2.28144	2.498	2.44391	1.65232	1.57805	1.52812	1.97	2.41436	2.04757	1.8517	1.95479	1.9979	2.02085	1.92698	1.89616
1RT124J12_D_E06	NA	NA	NA	NA	NA	NA	NA	NA	NA	NA	NA	NA	NA	NA	NA	NA	1.38241	NA	NA	NA	NA	NA	NA	NA	NA	NA	NA	NA	NA	NA	NA	NA	NA	NA	NA	NA	NA	NA	NA	NA
1RT124J24_D_E12	0.86604	0.937771	0.784168	0.654372	1.17894	1.08815	0.978943	1.06472	0.751063	0.682329	0.723316	0.658928	0.696381	0.760068	1.00782	1.18935	0.745722	0.749549	0.909834	0.788638	0.753477	0.862162	0.743616	1.09193	0.83381	0.867021	0.915454	0.958623	0.785374	0.82204	0.758401	0.817577	0.880608	0.950321	0.957779	0.978082	0.889632	0.880797	0.731396	0.711462
1RT124L20_D_F10	1.61711	1.31963	2.1058	1.09078	NA	NA	NA	NA	1.15849	NA	NA	NA	1.09597	0.965267	1.82978	2.07264	1.07399	1.43279	NA	1.69962	1.71213	NA	NA	NA	NA	NA	1.15303	1.4403	1.43668	2.1913	1.70862	NA	NA	NA	1.49304	1.67757	NA	NA	1.15862	NA
1RT124O24_C_H12	0.838828	0.761789	0.664581	0.647283	0.899477	0.702312	0.89622	0.6402	0.729058	0.576205	0.521688	0.661097	0.615423	0.662013	0.822296	0.97645	0.718311	0.642878	0.66987	0.764956	0.717268	0.805569	0.919238	0.893967	0.751699	0.759224	0.710752	0.677728	0.81925	0.754169	0.852836	0.846641	0.797042	0.826979	0.824407	0.60132	0.684016	0.859758	0.758636	0.629251
1RT124P09_B_H05	NA	NA	NA	NA	NA	NA	NA	NA	NA	NA	NA	NA	NA	NA	NA	NA	NA	NA	NA	NA	NA	NA	NA	NA	NA	NA	NA	NA	NA	NA	NA	NA	NA	NA	NA	NA	NA	NA	NA	NA
1RT125B13_B_A07	3.01814	2.39543	2.14786	2.28241	2.68813	2.56495	2.88914	2.76902	2.24257	1.7775	1.31662	1.4589	1.53449	1.40456	1.83728	1.90822	2.51695	1.82826	2.70496	2.55923	2.26396	2.66045	3.00031	2.533	2.64602	2.31995	2.47887	2.32329	3.379	2.16011	1.29612	3.01909	1.94661	2.37802	2.55919	2.15186	2.92995	2.04042	2.27432	2.03093
1RT125B15_B_A08	NA	NA	NA	NA	NA	NA	NA	NA	NA	NA	NA	NA	NA	NA	NA	NA	NA	NA	NA	NA	NA	NA	NA	NA	NA	NA	NA	NA	NA	NA	NA	NA	NA	NA	NA	NA	NA	NA	NA	NA
1RT125E09_A_C05	2.02898	2.13058	2.01571	2.14505	2.3761	2.24941	2.46382	2.1073	2.21157	1.78171	1.76422	1.76912	1.42438	1.59095	1.56766	1.7166	2.12868	1.98268	2.93266	2.661	2.18941	2.00212	2.14489	2.29392	1.83631	1.65012	1.64615	2.43776	2.51877	2.72712	1.87117	2.60966	2.29834	2.17522	2.42857	1.82484	1.75447	1.87611	2.27569	1.79709
1RT125F04_D_C02	NA	NA	NA	NA	NA	NA	NA	NA	NA	NA	NA	NA	NA	NA	NA	NA	NA	NA	NA	NA	NA	NA	NA	NA	NA	NA	NA	NA	NA	NA	NA	NA	NA	NA	NA	NA	NA	NA	NA	NA
1RT125F06_D_C03	1.58515	1.56582	2.24735	0.924862	1.18549	1.00531	1.54372	1.01638	1.04348	0.880689	0.774186	0.825061	0.818991	0.760356	1.75462	1.40061	1.13747	0.827398	5.35285	1.02845	1.63286	1.0411	1.5573	1.04177	1.03495	0.904231	0.837771	0.969235	2.08234	1.03349	1.82857	1.05543	1.00432	0.780088	1.20199	1.30183	0.912433	1.00386	0.930167	3.19403
1RT125G07_A_D04	4.42071	4.15939	5.6863	5.10865	4.34755	5.16207	3.8249	3.56545	3.48266	3.05145	1.63618	1.71041	1.99377	2.56616	3.56948	3.68386	4.77156	3.71768	5.41653	4.72409	4.44924	3.79842	3.43178	3.86563	4.73071	4.72438	3.96056	3.50831	5.70498	3.99475	2.58271	6.72605	4.04181	4.67371	3.96174	4.19696	4.42694	3.98727	2.54496	3.2043
1RT125G21_A_D11	1.49725	1.29017	1.29668	1.40059	1.4595	1.50666	1.36424	1.10317	1.20761	1.08067	1.01928	1.07454	1.41013	1.21749	1.32721	1.24692	1.13243	1.0679	1.53025	1.53508	1.25026	1.00544	1.14104	1.19567	1.5103	1.8016	1.50543	1.67773	1.4813	1.11616	0.71138	1.66679	0.987003	1.15777	1.36404	1.18844	1.52952	1.27971	1.1054	1.30979
1RT125H11_B_D06	2.29399	2.43508	3.24678	2.19876	2.43167	3.03056	3.01714	3.2683	2.62035	2.27344	1.94402	2.29391	2.02277	2.24849	2.86223	2.91431	1.88156	1.85226	3.10205	2.67578	2.11243	2.67501	2.77122	2.81762	3.15231	2.94565	2.38409	2.35302	2.72407	2.67631	1.81525	3.0221	2.5622	2.85235	2.52302	2.53422	3.30528	2.82081	2.31347	3.17355
1RT125H14_D_D07	1.9603	NA	NA	NA	NA	NA	NA	NA	NA	NA	NA	NA	NA	NA	NA	NA	1.726	NA	NA	NA	NA	NA	NA	NA	NA	NA	NA	NA	NA	NA	NA	NA	NA	NA	NA	NA	NA	NA	NA	NA
1RT125H21_B_D11	0.963915	1.04895	1.03596	1.00478	1.11475	1.21198	1.36146	1.2812	1.01681	0.809691	0.824168	1.00904	0.950568	0.924696	1.74128	1.4023	0.853383	0.944722	1.00586	1.12431	1.0567	1.29827	0.993141	1.39838	0.964242	1.35152	0.857329	1.16026	1.14405	1.15796	1.26011	1.92242	1.28477	1.58649	1.25395	1.20485	0.98887	1.18089	1.05288	1.52864
1RT125I14_C_E07	2.16058	2.40684	3.73155	3.97374	2.41601	2.13111	2.85059	2.94658	5.309	4.80969	5.53859	5.16043	6.2067	6.0542	3.07526	2.71233	3.76093	3.2674	2.64288	2.50966	2.54819	1.98822	2.69659	2.91957	2.93013	NA	NA	2.67375	4.13571	2.45866	1.55574	3.37895	3.50813	3.05996	3.35454	3.16496	3.31643	3.28078	3.1849	3.13905
1RT125M11_A_G06	3.04082	2.87338	3.50069	2.8172	3.1705	4.16927	3.65113	2.85732	3.25293	2.84019	3.10886	3.23752	4.26112	3.88142	3.28344	3.80172	2.73233	2.48506	4.01505	4.1182	3.09679	3.27731	2.66449	2.64826	2.79898	2.73877	2.55066	3.19318	2.98065	3.61913	2.4775	4.26765	3.15557	3.44665	3.15689	2.9383	3.22395	3.40074	2.75964	3.2737
1RT125M14_C_G07	1.61012	1.21644	1.72452	1.77694	1.8142	1.73198	1.80866	1.40916	2.1064	2.01635	2.07687	1.97952	1.83104	2.22563	1.69485	1.38927	1.53738	1.40203	1.92354	1.74342	1.60411	2.04284	1.85577	1.37591	1.48542	1.89323	1.86091	1.89434	1.8851	1.3856	0.907296	1.55943	1.74731	2.05518	1.73107	2.00393	1.67381	1.82087	1.84939	1.92218
1RT125N15_B_G08	7.04939	5.71173	7.74918	5.94478	6.3631	6.02652	6.51563	6.43136	28.6189	15.6389	20.8988	21.2139	22.7807	25.7723	7.86812	10.265	5.91343	5.98084	9.40956	6.56736	6.26838	5.8899	5.5704	6.19381	5.57565	5.80162	4.77153	4.26832	7.29691	7.43026	9.89033	9.23254	5.92519	5.68798	6.64046	6.37251	8.76982	10.0055	10.4667	10.4764
1RT125O03_A_H02	1.14342	1.24246	1.38674	1.49188	1.26474	1.30896	1.56943	1.68753	1.58577	1.63975	1.62237	1.81491	1.44815	1.86186	1.58799	0.915242	1.33919	1.20229	1.66964	1.65105	1.36794	1.31054	1.35982	1.57893	1.39576	1.33402	1.44711	1.17592	1.31078	1.29972	0.950844	1.36526	1.53778	1.95683	2.25329	2.04375	1.56008	1.36509	1.45023	1.69169
1RT126B12_D_A06	0.770593	0.925205	0.861946	0.749849	0.821605	0.837779	0.829087	0.891811	1.31123	0.822895	1.04557	0.863684	0.904774	1.17556	1.34843	1.42424	0.790172	0.846544	1.12606	0.855164	1.02462	0.843383	0.842707	0.670935	0.746321	0.679141	0.686361	0.701977	0.737499	0.998472	1.39344	1.27292	1.01669	0.945275	0.855803	0.780302	0.711257	1.07797	0.803116	1.05124
1RT126C22_C_B11	1.45193	1.19167	1.49518	1.44229	1.60619	1.28554	1.65489	1.45526	2.78698	2.18589	2.95558	2.70518	3.1082	3.2902	1.63659	1.51038	0.982002	1.28623	1.53997	1.5228	1.36955	1.42851	1.15891	1.37499	1.46901	1.43546	1.5082	1.23719	1.55816	1.16209	0.93005	1.51345	1.43175	1.55629	1.5828	1.9108	1.67243	1.9624	1.77949	2.15338
1RT126D16_D_B08	8.201	8.61235	8.81323	13.6289	8.67276	9.10371	7.88203	8.58819	8.06251	7.45768	3.07861	4.56083	3.34765	4.51381	6.85783	6.19097	10.8036	10.2656	11.433	8.32319	9.10334	8.35915	9.00718	8.21633	7.49796	9.25567	7.52968	7.10433	11.4809	8.18179	9.01185	13.0534	8.90306	11.3889	8.57058	9.93964	8.24154	7.3033	5.27803	5.17093
1RT126D23_B_B12	2.2699	2.02287	2.83935	3.47938	2.41988	2.03825	1.94124	1.97334	1.9978	2.05169	1.02209	1.56387	1.55893	1.64048	1.73081	2.16739	2.66347	2.73815	3.20596	2.21051	2.12107	2.09886	1.88661	1.93577	2.35168	2.37478	2.50737	2.25837	3.02422	1.77913	1.42088	3.0762	2.42306	1.96712	2.18942	3.03328	2.4851	2.0272	1.64327	1.56591
1RT126E11_A_C06	0.771396	0.755322	1.01492	0.915175	0.768611	0.83442	0.852768	0.926308	0.797654	0.665086	0.7068	0.580458	0.504335	0.695985	0.482957	1.04217	0.912648	0.830724	0.98224	0.79626	0.786491	0.691345	0.681662	0.773532	0.76626	0.803619	0.919312	0.704171	0.783854	0.574331	0.838252	1.03529	0.876842	0.855876	0.852859	0.719185	0.845479	0.750211	0.604756	0.653682
1RT126E18_C_C09	2.78808	NA	NA	2.64113	NA	NA	NA	NA	NA	NA	NA	NA	NA	NA	NA	3.53116	1.61247	NA	NA	NA	NA	NA	NA	NA	NA	NA	NA	NA	2.63234	NA	NA	NA	NA	NA	NA	NA	NA	NA	NA	NA
1RT126E19_A_C10	0.472215	0.336058	0.417852	0.511575	0.40821	0.450229	0.486219	0.382692	0.35633	0.460015	0.375638	0.403983	0.32759	0.387459	0.54468	0.759247	0.400571	0.38196	0.345597	0.435895	0.328853	0.451768	0.384813	0.421317	0.332524	0.370244	0.380139	0.597533	0.387072	0.439956	0.560909	0.449836	0.359017	0.438812	0.496392	0.35637	0.335047	0.459141	0.330379	0.374376
1RT126F02_D_C01	2.26675	2.28512	2.30782	2.44656	2.15406	2.84536	2.72351	2.02803	2.7669	2.37145	1.45048	2.08721	1.9487	2.07829	3.46497	3.14959	2.18138	2.45263	2.41882	1.96304	2.26515	2.28676	2.9486	1.80453	1.87193	2.22468	2.4851	1.80871	3.07681	2.87457	1.90131	2.42927	2.54673	2.49672	1.82659	2.34884	2.70838	2.46616	2.24135	2.11087
1RT126F11_B_C06	1.43677	1.29611	1.23182	1.39941	1.4461	1.32232	1.73222	1.49087	1.24551	1.52533	1.00676	1.22847	1.08695	1.18716	1.61161	2.18868	1.71072	1.73441	1.56335	1.34366	1.40705	1.91529	1.29716	1.70385	1.48	1.6343	1.55895	1.6531	1.77715	1.84625	1.61683	1.54287	1.25767	1.44945	1.29098	1.5492	1.4886	1.17371	1.0885	1.10603
1RT126F14_D_C07	2.6478	2.23163	2.66272	2.61753	2.21605	2.17263	3.04666	2.12724	3.83885	4.86123	5.1235	6.26454	4.32507	4.79109	2.51633	1.64855	2.17528	2.55142	2.59143	2.66852	2.45768	2.31735	3.18452	2.7095	2.39022	2.88021	2.56146	2.65049	2.55429	2.26226	1.97562	2.82521	3.4173	2.59961	2.37609	2.47459	3.36797	2.67217	3.59953	2.93922
1RT126G07_A_D04	0.693577	0.646364	0.605769	0.47211	0.533461	0.561671	0.553763	0.662458	0.510474	0.575884	0.496628	0.528918	0.496799	0.47411	0.49238	1.15283	0.553384	0.522946	0.590546	0.525703	0.577745	0.591773	0.494003	0.621068	0.558463	0.531714	0.631059	0.533933	0.498347	0.690821	0.70073	0.585619	0.574287	0.599228	0.59718	0.605832	0.536006	0.532133	0.48162	0.551013
1RT126G15_A_D08	0.906023	1.22318	0.979521	0.867824	0.944479	0.939945	1.04829	0.98438	1.09113	1.02735	0.931556	0.942841	0.763659	0.964724	0.989636	1.20924	0.882882	0.765157	0.969066	0.836876	1.07655	1.29688	1.32684	1.44177	1.12749	1.03795	1.16961	1.0859	1.05305	1.30413	1.43662	1.25162	1.03906	0.916118	0.887741	0.983001	0.974195	1.06411	1.06455	1.01462
1RT126G23_A_D12	0.715803	0.846043	0.78369	0.743143	0.640548	0.593806	0.848566	0.891243	0.662435	0.85922	0.707573	0.849065	0.581543	0.795123	0.814725	1.23247	0.75932	0.636583	0.793368	0.71687	0.70532	0.762939	0.937903	0.862314	0.724044	0.636291	0.797143	0.675871	0.955182	0.833385	0.881164	0.734615	0.758317	0.829344	0.696776	0.899153	0.761188	0.798543	0.599816	0.739418
1RT126H22_D_D11	0.633787	0.898591	0.904774	1.08528	0.95226	0.822014	0.98644	0.999219	0.644737	0.660055	0.609513	0.703225	0.706179	0.751231	0.791279	0.645905	0.999196	0.859522	0.835043	0.867705	0.922049	0.761561	0.861939	0.846691	0.766792	1.14062	1.11324	0.703882	0.949909	0.836272	0.808095	1.17964	1.19247	1.08615	1.10012	1.15048	0.806043	0.82394	0.751172	0.748546
1RT126H23_B_D12	2.98837	3.03063	3.38736	4.59794	2.7341	3.67065	2.6742	2.94905	2.46046	2.17683	1.59096	1.87327	1.59002	1.90796	3.17417	3.92606	3.37005	4.33901	4.39771	3.32626	3.35497	2.99328	3.70754	2.99405	3.02562	2.32438	3.1886	2.44084	3.94124	2.88787	2.39952	4.10223	2.57678	2.29666	2.94967	3.35606	2.96519	3.42633	1.76514	2.2291
1RT126I01_A_E01	1.23385	1.37874	1.18055	1.56948	1.36902	1.34793	1.20318	0.975841	1.00213	1.23669	1.23667	1.3484	1.38268	1.26357	1.30666	1.40033	1.31809	1.48765	1.3717	1.34337	1.34847	1.20109	1.03954	1.05008	1.18399	1.29415	1.26436	1.22959	1.46281	1.09225	0.970318	1.23335	1.02986	1.01424	0.973945	1.29264	1.38339	1.27752	1.05053	1.1519
1RT126I03_A_E02	0.775569	0.729065	0.562927	0.786619	0.712673	0.786106	0.56477	0.64545	0.779885	0.697133	0.724106	1.17048	0.784001	0.842273	0.677509	1.02223	0.708917	0.88438	0.750877	0.658411	0.828803	0.658103	0.859167	0.734108	0.628736	0.644598	0.861465	0.694929	0.980741	0.702437	0.770537	1.01935	0.708755	0.880161	0.85131	0.981941	0.749277	0.830405	0.630199	0.651553
1RT126J06_D_E03	2.28719	3.07171	4.07914	5.70904	4.57567	3.96072	3.71558	4.5065	4.29518	4.61777	2.67656	4.59043	2.96228	3.41859	2.27503	2.2551	5.22813	6.02207	4.42745	4.41447	3.6044	3.58471	3.71293	2.91168	3.88892	4.23532	4.44545	4.01067	4.99584	3.26681	0.874011	4.56969	4.12867	4.86008	2.87661	3.73765	3.14586	2.79235	3.13469	3.46952
1RT126J14_D_E07	1.30107	1.38711	1.29391	1.88714	1.29891	1.7928	1.49369	1.56341	1.56496	1.56627	0.973935	1.48645	1.26757	1.6683	1.36412	2.2562	1.30719	1.74841	1.65616	1.53176	1.71903	1.22047	1.92686	1.46954	1.54195	1.32163	1.56365	1.55488	1.66534	1.51966	1.50442	1.63735	1.09961	1.24141	1.33121	1.79026	1.52231	1.66993	1.33261	1.17942
1RT126K02_C_F01	0.591436	0.7749	0.657417	0.961779	0.764599	0.900998	0.698922	0.644244	1.05656	0.843721	0.810412	0.948373	0.953881	0.754208	0.82163	0.94781	0.820309	1.14956	0.869935	0.8696	0.820106	0.904199	1.021	1.03543	0.98588	1.06161	1.36122	0.834435	0.870536	0.71254	1.32466	0.966517	1.16007	1.32772	1.35886	1.47978	1.32961	1.0209	0.808234	0.927657
1RT126K08_C_F04	0.968024	1.06182	1.00723	1.44678	0.919593	1.33691	0.983849	1.07778	1.32445	1.18243	1.54478	1.95645	1.31589	1.65776	0.800454	1.21691	1.08183	1.4209	1.45404	1.61323	1.09489	0.981561	1.26343	1.10775	1.24466	1.20548	1.32304	1.12524	1.04619	0.986317	0.478528	1.23394	0.984535	0.98529	1.38419	1.29567	1.43478	1.32101	1.25088	1.11505
1RT126K12_C_F06	0.861409	0.917261	1.23855	0.939591	0.880755	0.918379	0.883879	0.739246	0.688309	0.773356	0.669695	0.800558	0.68552	0.836171	1.0586	1.25477	0.954617	1.0093	1.18916	0.892986	1.08864	0.712537	1.0601	1.07835	0.954568	0.875343	1.06196	0.847514	1.23643	0.746687	1.50172	0.934799	1.13344	0.945798	0.90737	0.994762	0.951387	0.925908	0.714296	0.794357
1RT126K21_A_F11	2.01946	2.49757	3.23677	4.74866	2.99791	3.20704	2.9042	3.05761	3.53665	3.30504	3.72567	4.19997	3.8112	5.01941	1.59068	1.98532	3.0246	3.90784	3.38481	4.24627	3.17829	3.09109	3.68426	3.75991	3.7867	4.31685	4.80977	4.75178	2.97271	1.97869	0.537909	3.097	2.00259	2.01791	2.65893	2.45414	2.67217	2.8958	2.83008	2.93633
1RT126L07_B_F04	1.69739	1.6802	1.06539	1.20559	1.05681	1.45791	0.781601	1.14549	1.10776	1.01687	1.26669	1.3984	1.12028	1.23668	1.12832	2.86683	1.03284	1.26126	1.47364	1.3948	1.06249	1.22576	1.73146	0.946712	1.19482	1.0233	1.23604	1.12633	1.52104	0.898383	1.01231	1.15783	0.957639	1.01834	0.942387	1.08322	1.19119	1.27427	1.0575	1.15848
1RT126M09_A_G05	1.93482	2.06588	2.23605	2.60296	1.99538	2.75529	1.5639	1.84266	2.42595	2.25154	2.27351	3.24049	2.22525	2.60886	2.63171	3.22789	1.93482	2.49136	2.52831	2.34025	1.96153	1.78407	2.08859	2.11325	2.19318	2.80098	2.54932	2.32483	1.99289	1.69924	0.889151	2.23195	1.49204	1.62666	1.98561	2.22134	2.53489	2.53844	2.05847	2.23571
1RT126M23_A_G12	7.1367	8.7376	10.6943	11.8643	8.4286	8.52562	8.25895	7.98444	7.60898	8.90095	5.26359	8.01637	6.8326	5.85521	7.4274	9.66475	7.3012	9.57946	8.15596	7.68242	6.39614	6.97923	5.95624	5.36099	6.31054	5.61211	6.25852	5.06417	9.55698	8.46119	7.23311	8.6147	7.52471	7.61101	6.05378	7.96542	6.52482	7.08436	6.74101	6.26812
1RT126N03_B_G02	0.752462	0.947593	1.20459	1.41801	1.33915	1.77893	1.25791	1.34657	0.960563	1.17282	1.0005	0.935593	0.954287	1.00395	1.22426	1.34631	1.6793	1.50414	1.6272	1.68866	1.33754	1.16208	1.78817	1.30671	1.51566	1.58055	1.48323	1.49347	1.47228	1.313	0.97078	1.79289	1.51921	1.30385	1.20493	1.31664	1.61211	1.35868	1.09513	1.31037
1RT126N20_D_G10	0.458188	0.537714	0.508708	0.523791	0.601709	0.573201	0.5762	1.04505	0.540228	0.579291	0.570824	0.630947	0.565901	0.43948	0.629096	0.734182	0.516155	0.653493	0.632524	0.720846	0.46039	0.716826	0.601291	0.434876	0.482774	0.570622	0.498577	0.524164	0.498605	0.476168	0.666104	0.555474	0.622821	0.407463	0.533045	0.593324	0.579658	0.57777	0.522175	0.647608
1RT126O17_A_H09	7.16689	7.4143	8.17524	8.37547	8.46298	11.0509	6.04009	8.08828	5.52052	7.10537	6.7425	5.23335	4.69367	5.5355	8.38432	8.73315	7.40114	7.97946	8.11985	9.10061	7.33706	6.71912	8.55147	8.77846	8.14719	7.95866	6.63619	8.36551	5.51928	8.11175	6.61236	7.14539	6.72107	6.76022	6.94481	7.22789	8.84151	7.2139	6.39182	7.57046
1RT126P17_B_H09	1.40946	1.37758	1.23666	1.71163	1.52599	2.41362	1.34248	1.83147	1.64387	1.71861	1.5919	1.5052	1.26507	1.63278	1.68719	2.04522	1.92252	1.85735	1.55542	2.20641	1.51201	1.48025	2.42528	2.13925	1.9454	1.91721	1.6716	1.89659	1.12227	1.79283	1.44071	2.4745	1.35746	1.45655	1.72216	1.58772	1.56046	1.73046	1.38753	1.5107
1RT126P20_D_H10	0.81228	0.804517	0.747594	1.11331	0.827559	1.16337	0.962401	1.12544	0.609026	0.523874	0.527609	0.643073	0.631955	0.682472	1.01196	1.12419	0.904376	0.956887	0.898041	1.18186	0.780885	0.777553	1.22031	0.977094	0.861482	0.823688	0.955705	0.694586	1.04913	0.874894	0.817136	1.16927	0.913835	0.758244	0.809172	0.711275	0.866666	0.841302	0.669627	0.734347
1RT127A04_C_A02	1.13392	1.00339	1.10847	1.10887	1.22688	1.2944	0.878663	1.15748	1.16208	1.10955	1.17468	0.747136	0.864137	1.11157	1.4186	1.02903	1.1799	1.38596	1.27012	1.15361	1.10339	1.04953	1.38895	1.33951	1.25219	1.02783	1.0948	1.10321	1.08446	1.86884	1.08447	1.28274	0.963461	1.14	1.27331	1.58042	1.07568	1.06555	0.939458	1.06695
1RT127A05_A_A03	0.934158	1.13687	0.991686	1.37796	1.69955	1.45393	1.26732	NA	0.938097	1.02512	0.900967	0.8704	0.857654	0.704629	1.00426	1.42528	1.26488	1.30236	1.34208	1.46843	1.26288	1.33862	1.3981	1.48133	1.243	1.59182	1.16727	1.20078	1.1458	0.986724	0.906361	1.21466	1.21907	1.36893	1.68607	1.35487	1.11374	0.878285	1.01303	1.1396
1RT127A13_A_A07	1.04257	1.2743	1.08441	1.29902	1.37642	2.04884	0.86408	1.31184	0.981872	1.32798	0.724924	0.730118	0.721085	0.853007	1.21522	1.22116	1.45281	1.36114	2.07654	1.60628	1.20663	1.07581	1.20389	1.07909	0.987357	0.914103	0.835848	0.903101	0.970808	1.37181	2.20604	1.54333	1.21876	1.20026	1.25088	1.41723	1.36852	1.14752	1.01762	0.952278
1RT127C02_C_B01	3.25075	NA	NA	NA	NA	NA	NA	2.82184	3.2057	NA	3.19939	NA	NA	NA	NA	4.17962	2.92763	NA	NA	4.06266	NA	NA	NA	NA	3.26276	NA	NA	NA	3.67573	NA	NA	NA	NA	NA	NA	2.99773	NA	NA	NA	NA
1RT127C09_A_B05	0.416797	0.497484	0.499936	0.527393	0.436044	0.461415	0.373977	0.432826	0.549521	0.740159	0.468597	0.476876	0.426084	0.473523	0.391486	0.547778	0.505867	0.56373	0.489314	0.468289	0.496643	0.405891	0.419356	0.483869	0.516255	0.512173	0.545799	0.4478	0.409122	0.330043	0.291253	0.460913	0.495705	0.352666	0.456543	0.414582	0.563338	0.467283	0.423504	0.396292
1RT127G10_C_D05	2.24985	2.98525	2.58036	3.10558	2.24918	1.99209	1.77316	NA	2.26376	2.24872	2.1446	2.15937	2.05477	2.14206	2.53811	1.98993	3.73208	4.09326	2.1592	2.71368	2.3192	2.1897	2.21408	2.1579	2.44548	1.93844	2.17817	1.82222	3.19332	2.64134	1.92701	2.11102	1.98941	2.17088	1.72843	2.4793	2.17891	2.15477	2.34168	2.36377
1RT127G13_A_D07	0.995101	1.11747	1.23068	0.872653	1.02725	1.31938	1.06493	1.3949	1.15587	1.03488	0.981352	0.895162	0.872258	1.1182	1.75837	1.51295	1.06882	1.09502	1.09041	1.19019	0.898479	1.475	1.01843	1.2884	1.21507	1.14231	1.31754	1.3069	1.14428	1.43146	0.798015	1.19381	1.2944	0.963526	1.46478	1.47271	1.4251	1.25962	1.1481	1.16099
1RT127H14_D_D07	1.2315	1.45027	1.42545	1.4531	1.85097	1.79116	1.40556	1.80573	1.61653	1.81903	1.8995	1.30246	1.83279	1.72325	1.61704	1.49453	1.18926	1.68331	1.7973	1.62851	1.62674	1.17747	1.38044	1.58348	1.57628	2.02313	1.64847	1.92144	1.745	1.46465	1.29754	1.83636	2.42597	2.37269	2.23675	2.5516	2.44393	1.77867	1.60162	1.64152
1RT127H17_B_D09	1.1827	1.55291	1.37071	1.4053	1.99154	1.78131	1.39817	1.67133	1.33679	1.19931	1.13015	1.07293	1.03347	1.28607	1.33196	1.82817	1.49774	1.68775	2.2469	1.83286	1.32706	1.44814	1.37898	1.10903	1.485	1.79043	1.47388	1.67949	1.24982	1.23297	1.55937	1.7316	1.67675	1.34663	1.29791	1.64957	1.58146	1.68339	1.2936	1.47206
1RT127I07_A_E04	NA	NA	NA	NA	NA	NA	NA	NA	NA	NA	NA	NA	NA	NA	NA	NA	NA	NA	NA	NA	NA	NA	NA	NA	NA	NA	NA	NA	NA	NA	NA	NA	NA	NA	NA	NA	NA	NA	NA	NA
1RT127I21_A_E11	NA	NA	NA	NA	NA	NA	NA	NA	NA	NA	NA	NA	NA	NA	NA	NA	NA	NA	NA	NA	NA	NA	NA	NA	NA	NA	NA	NA	NA	NA	NA	NA	NA	NA	NA	NA	NA	NA	NA	NA
1RT127K06_C_F03	0.794292	1.05715	1.46982	1.60761	1.5607	1.10928	1.08246	1.25589	1.17223	1.24054	0.847549	0.635788	1.04867	1.25078	0.95686	0.875686	1.634	2.10988	1.33711	1.38365	1.46558	1.27751	1.0062	1.37558	1.42006	1.52592	1.73418	1.44643	1.29947	1.19055	0.789726	1.30994	1.0647	1.29424	1.10372	1.01461	1.18334	1.06281	0.962017	1.14251
1RT127L19_B_F10	NA	NA	NA	NA	NA	NA	NA	NA	NA	NA	NA	NA	NA	NA	NA	NA	NA	NA	NA	NA	NA	NA	NA	NA	NA	NA	NA	NA	NA	NA	NA	NA	NA	NA	NA	NA	NA	NA	NA	NA
1RT127L24_D_F12	0.685673	0.585733	0.686718	0.724355	0.778756	0.64699	0.802059	0.801386	0.741647	0.707273	0.670638	0.544253	0.764333	0.782572	0.69113	0.864458	0.663174	1.14319	0.903006	0.959235	0.961721	0.725156	1.00302	0.927101	0.965139	0.969061	1.04848	0.949034	0.817155	0.751869	0.728219	1.06473	0.852369	0.935582	1.09803	1.01364	1.04702	0.980532	0.737711	0.790203
1RT127M08_C_G04	3.84689	4.05838	5.32467	4.72803	3.98259	3.49372	4.00042	4.13313	3.94781	3.85552	4.18337	3.88031	4.01726	NA	3.04485	3.65516	4.39632	5.48581	4.70382	4.19636	3.65983	3.67318	4.11221	4.71571	3.38369	NA	NA	4.17793	4.20479	5.85721	5.27293	4.04229	4.5828	4.19436	2.46064	NA	NA	3.85596	2.54024	3.85833
1RT127M16_C_G08	1.22415	0.94271	1.35484	1.23031	1.32701	1.14678	1.103	1.45758	1.3107	1.21152	1.28624	0.99028	1.06864	1.23804	1.26225	1.28989	1.22684	1.48223	1.18014	1.25523	1.42524	1.41991	1.32738	1.12442	1.2444	1.33338	1.47506	1.18356	1.87001	1.30536	1.53453	1.22195	1.12335	1.5048	1.41228	1.4816	1.22936	1.33063	1.13134	1.25871
1RT127M20_C_G10	1.10418	1.17977	1.33631	0.98784	1.05307	1.23676	0.817518	1.13978	1.07289	0.977683	1.03291	0.677711	0.827516	0.884892	1.3246	1.5089	0.938384	0.998959	1.22539	1.30412	1.06171	1.24825	1.42139	1.29504	1.10039	0.974073	1.27401	1.04005	1.02196	1.08183	1.52685	1.41799	1.32768	1.05146	1.45353	1.52461	1.61907	1.33198	1.08637	1.18923
1RT127N02_D_G01	7.96103	8.25554	6.29699	3.9361	5.49784	5.20448	3.55095	3.86043	4.48429	4.29505	3.70909	2.82255	3.55148	4.32344	7.46329	6.10087	4.06819	4.71903	3.02926	3.30435	3.16259	3.17767	2.91316	2.65556	3.24064	3.44383	3.36797	3.46482	6.35619	6.75276	7.26027	4.11843	5.46792	4.71706	5.47679	5.13292	3.77614	3.83022	3.87267	4.24275
1RT127O04_C_H02	21.7872	14.6559	17.8609	19.7137	24.9163	23.2296	30.5837	32.5598	15.0455	NA	17.3713	18.8922	20.3256	17.0661	21.0835	20.8142	32.9694	26.8083	13.0343	37.5462	25.1354	NA	40.9906	45.9813	34.4227	25.5135	23.6512	37.2247	17.9105	17.9421	14.1418	19.2874	25.4929	24.9107	34.6818	19.3746	19.4693	34.141	28.3689	29.2619
1RT127O11_A_H06	7.57815	4.73403	6.01059	5.67379	5.80058	7.02396	7.77874	8.79012	5.23852	NA	4.20708	5.00923	3.73155	3.09853	6.54448	4.30566	7.06597	5.84751	4.06155	5.88335	6.51235	NA	9.20946	8.25963	8.31726	6.8584	6.88535	8.7487	4.78745	5.36098	4.46489	4.4152	5.86946	5.87384	7.24866	4.98081	5.90274	7.14274	7.10072	6.5647
1RT127O12_C_H06	1.6484	1.63909	1.44353	1.85844	1.86555	2.0227	1.96404	1.95804	1.41173	NA	1.15444	1.37456	1.44219	1.42404	1.89077	1.88145	2.34038	2.00994	1.29451	2.28984	2.03472	NA	2.22631	1.85042	2.57757	1.93928	3.4175	3.10044	1.18551	1.24102	1.53025	1.47168	2.66436	2.25904	3.35092	2.39949	1.96356	2.97146	2.46987	1.81266
1RT127O13_A_H07	0.990432	0.848496	0.896659	0.747343	0.923133	1.04301	1.40441	1.0699	1.10901	NA	1.03629	0.988197	1.32406	1.12995	0.920188	0.933675	0.772168	0.908098	0.647229	1.21092	1.07123	NA	1.11597	1.4272	1.32435	1.20377	1.15382	2.19606	0.789456	0.971083	1.06054	0.837705	0.945996	1.519	1.30738	1.04222	1.1713	1.08572	1.34189	1.27013
1RT127P08_D_H04	1.35735	1.33365	0.978397	1.50995	1.25443	1.65634	1.2254	1.41178	1.54501	NA	1.21074	1.45425	1.23939	1.28803	1.12268	1.58071	1.74241	1.32579	0.884968	1.40946	1.27743	NA	1.27787	1.32309	1.44197	1.11663	1.41265	1.63335	1.06181	1.053	1.68662	1.14778	1.74615	1.39083	1.64956	1.05233	1.36689	2.02991	1.40668	1.52136
1RT128A17_A_A09	1.12129	1.19411	0.929862	1.19354	1.21311	1.56747	1.4954	1.44297	1.44403	NA	1.76012	2.64546	2.29477	1.58577	1.06892	0.80164	1.62566	1.39891	0.801965	1.56716	1.42621	NA	1.12573	1.24243	1.54936	1.5557	1.34559	1.86834	1.12526	0.970223	0.704841	1.11539	1.63984	1.47941	1.99029	2.13742	1.79979	2.02852	2.26974	1.82967
1RT128A22_C_A11	1.6318	0.853	0.950387	1.24305	1.1936	1.27788	1.20894	1.21899	1.31886	NA	1.06831	1.66074	1.39478	1.05776	1.20608	1.04767	1.11596	1.26613	0.815102	1.32935	1.23244	NA	1.50356	1.39993	1.76563	1.5668	1.31151	2.22309	0.919452	0.74574	0.761179	1.01307	1.07404	1.10913	1.39658	0.891243	1.11641	1.68801	1.56102	1.15057
1RT128B03_B_A02	2.12983	1.89828	2.1109	2.64478	2.75808	2.89646	3.70432	3.8064	4.50256	NA	13.0743	13.2452	13.8845	11.7123	1.55306	1.11389	1.79997	1.57516	1.36188	1.87932	1.61582	NA	1.6413	2.12705	1.84438	1.73985	1.75028	2.05692	1.68356	1.64745	0.602134	2.05841	3.08137	3.26922	4.70952	3.99049	3.41065	4.30668	5.9146	4.91514
1RT128D07_B_B04	0.76689	0.748558	0.459914	0.59096	0.701793	0.605025	0.759765	0.817028	0.714489	NA	0.811938	0.848673	1.36242	0.967278	0.688566	0.677272	0.606729	0.614098	0.400515	0.724218	0.6676	NA	0.651978	0.687425	0.696083	0.645368	0.648765	0.973721	0.652343	0.636922	0.781721	0.548077	0.713367	0.550779	1.02466	0.694073	0.941085	1.09747	0.998391	0.851408
1RT128D12_D_B06	0.797816	0.696203	0.591953	0.604371	0.724544	0.722425	0.837224	0.881513	0.818229	NA	0.886178	0.961819	0.884376	0.841969	0.604416	0.817055	0.699294	0.671465	0.48485	0.731693	0.845305	NA	0.760868	0.898176	0.758421	0.683521	0.926357	0.878454	0.604236	0.526667	0.513951	0.582469	0.713524	0.798948	1.02574	0.728179	0.826412	0.944166	0.878283	0.825916
1RT128D14_D_B07	5.8173	3.09982	3.1256	3.46699	4.08214	4.26722	4.44466	5.90951	1.9801	NA	1.74043	2.23447	2.77479	2.02436	3.63665	4.5696	5.42355	4.11648	2.96714	4.40507	4.61017	NA	4.49186	4.5934	3.95086	3.56353	3.52051	4.89281	4.01279	4.19425	7.16202	3.42935	4.31151	4.78579	4.92321	3.71694	4.05317	4.64335	3.40473	4.04811
1RT128E05_A_C03	3.00018	1.7472	2.32814	2.19755	2.55919	2.63698	2.44862	3.57457	1.72687	NA	1.7703	1.92327	2.32261	1.55865	1.98223	1.72648	3.16342	2.68937	1.93236	2.7239	2.49	NA	3.12571	3.16733	2.2362	2.54397	2.15164	2.38438	2.15819	1.87756	1.61095	1.87299	2.43494	2.27901	2.32783	1.97568	1.91381	2.47359	2.50948	2.11994
1RT128E17_A_C09	1.66838	1.62279	1.5891	1.37554	NA	NA	NA	2.01529	1.46844	NA	NA	NA	NA	1.52165	2.14305	2.31814	1.85763	1.53615	NA	1.6676	1.80558	NA	1.84373	NA	1.49286	NA	NA	1.73171	2.2645	1.50908	1.9544	NA	NA	NA	1.42463	NA	NA	NA	NA	NA
1RT128F03_B_C02	1.53895	1.48466	1.29554	1.13658	1.55803	1.4439	1.47457	1.5443	1.2627	1.0739	1.17636	1.27568	1.53523	0.932118	1.21386	1.57464	1.41602	1.43812	1.43282	1.28677	1.59409	1.5749	1.42109	1.35405	1.61984	1.46658	1.61364	1.77665	1.2766	1.28012	1.08705	1.29904	1.32479	1.60657	2.09938	1.39933	1.69022	1.70921	1.68659	1.6064
1RT128F06_D_C03	1.08382	1.63235	1.31106	1.45851	1.27037	1.07053	1.92003	1.51207	1.2777	1.2681	1.13252	1.23285	1.20386	1.01365	1.62952	1.83384	1.15114	0.94018	1.31793	0.983196	1.13321	1.6359	1.07318	2.09073	1.2392	1.42494	NA	1.17687	1.25733	2.11699	1.71488	1.4202	1.23265	1.69904	1.23548	1.5509	1.48659	1.2473	1.36818	1.04826
1RT128F13_B_C07	0.469337	0.422058	0.532063	0.484245	0.391643	0.435916	0.520334	0.5428	0.477594	0.386099	0.464785	0.443875	0.453375	0.40198	0.43169	0.589616	0.453402	0.346563	0.458344	0.434462	0.478609	0.480831	0.470143	0.62896	0.490983	0.453236	0.444023	0.531996	0.44508	0.346265	0.330315	0.388236	0.520772	0.535416	0.468883	0.409999	0.473037	0.469341	0.504364	0.554254
1RT128F18_D_C09	1.2791	1.42933	1.61652	0.898782	1.80206	1.78252	2.33195	2.09348	1.5193	1.75734	1.72519	1.94503	1.81983	1.58409	1.37183	1.42856	1.70048	1.41575	1.57023	1.7534	1.84489	1.98989	1.84924	1.9853	2.06459	1.94925	2.05735	1.96167	1.90513	2.19242	1.00334	1.59024	1.62853	2.12033	1.79783	1.60426	1.67604	1.68979	1.97282	2.1228
1RT128G03_A_D02	1.62768	1.792	1.7707	1.86014	1.89074	1.92917	2.04631	2.00673	1.56065	1.74844	1.7217	1.99216	1.6384	1.71232	1.5136	1.3185	1.75841	1.74794	1.60401	1.81591	1.779	2.03543	1.75556	2.05539	1.98529	1.64725	1.83212	2.01192	1.99505	1.14038	1.08902	1.70278	1.63762	2.05873	2.06822	1.45283	1.84475	1.94345	2.15881	1.84174
1RT128H23_B_D12	1.454	0.988554	1.39947	1.99826	1.43656	0.94012	1.436	1.52941	1.01053	NA	1.15713	1.54079	1.2372	0.786737	1.70946	1.53312	1.27415	0.905696	1.01663	0.967878	1.21774	1.25532	1.46511	1.59938	1.07085	1.27821	NA	1.6271	1.50065	1.40197	2.00035	1.34421	NA	2.06944	1.30551	1.58988	1.54306	1.3275	1.0161	NA
1RT128I09_A_E05	23.9333	19.5642	17.3573	18.8573	21.5804	17.3511	20.5527	24.323	16.4946	20.103	19.7803	19.7819	15.2085	17.3923	19.6738	17.0832	19.8353	17.8894	17.6785	19.9672	19.1961	22.6576	23.3084	25.7854	20.9344	18.7635	22.2957	23.7483	18.5554	16.8365	16.4166	15.8631	18.9485	20.8886	25.9905	17.6105	20.8286	19.2091	24.2614	21.8775
1RT128I22_C_E11	1.54292	1.32956	1.21097	14.1453	1.53898	1.3836	1.70165	1.67749	1.32856	1.48824	0.982315	1.05409	0.998396	1.0065	0.968633	1.82431	1.48338	1.27606	1.53803	1.50096	1.33664	1.59613	1.50433	1.86408	1.22794	1.39071	1.24639	1.22518	1.39235	1.61175	1.04539	1.59121	1.43788	1.60862	1.38077	1.2436	1.52101	1.38439	1.3577	1.36818
1RT128J01_B_E01	2.77975	2.49283	1.78912	1.97697	2.55002	2.31399	2.22178	2.52545	1.76285	1.4815	1.4733	1.69868	1.46707	1.69307	2.42479	2.42754	2.3699	2.11075	2.15725	2.45247	2.54661	2.29427	2.34054	2.27279	2.79411	2.51136	2.58083	2.67895	2.23674	1.72367	1.0762	2.21106	2.0157	2.30971	4.08189	1.92638	3.71459	3.16618	3.40894	2.59716
1RT128J07_B_E04	21.4225	16.489	16.8904	1.79254	20.3314	18.8738	24.1904	21.9693	17.7089	22.1681	11.9021	18.2459	NA	10.9627	15.4936	24.5134	20.1053	20.5315	19.7465	20.7858	22.9469	29.8425	21.9768	24.2997	13.281	17.0659	NA	15.6376	21.4758	18.5939	12.1246	20.8816	NA	20.3281	17.0494	11.0665	17.9721	19.0033	20.0598	20.2855
1RT128J14_D_E07	0.962919	0.693063	0.735969	0.794152	0.938604	0.788895	0.926862	1.00416	0.740623	0.773167	0.76999	0.83898	0.802164	0.650817	0.619726	0.748979	0.938055	0.787975	1.0927	1.04594	0.901401	0.833924	0.919044	0.850126	1.06506	0.871036	0.803714	1.06698	0.773827	0.798731	0.470688	0.72645	0.844835	0.860349	1.15705	0.846527	1.00023	0.920092	0.927581	0.96742
1RT128J24_D_E12	2.56291	NA	NA	2.30051	NA	NA	NA	3.36602	NA	NA	NA	NA	NA	NA	2.2349	NA	2.05029	1.84046	NA	2.28208	NA	NA	NA	NA	NA	NA	NA	NA	2.70735	2.63767	2.51846	NA	NA	NA	NA	NA	NA	NA	NA	NA
1RT128L06_D_F03	2.18544	1.50156	1.74314	1.66636	2.26987	1.6882	2.03289	1.6538	1.60409	1.55231	2.03882	1.58386	1.75556	1.59567	1.49859	1.44796	1.67972	1.42185	1.8339	1.82654	1.65559	1.71895	1.75921	1.85754	1.5354	1.60891	1.76611	1.76029	1.66111	1.83093	1.32376	1.95722	1.6657	1.68484	1.87471	1.33951	1.82091	1.79761	1.78609	1.87387
1RT128L16_D_F08	NA	NA	NA	NA	NA	NA	NA	NA	NA	NA	NA	NA	NA	NA	NA	NA	NA	NA	NA	NA	NA	NA	NA	NA	NA	NA	NA	NA	NA	NA	NA	NA	NA	NA	NA	NA	NA	NA	NA	NA
1RT128O05_A_H03	0.61932	0.572061	0.690589	0.518352	0.74754	0.745442	0.84244	0.949	0.722519	0.692867	0.553802	0.552169	0.619693	0.543081	0.5785	1.1648	0.559787	0.65062	0.784835	0.669515	0.833081	1.3493	0.689907	0.795362	0.726384	0.678688	0.647728	0.685646	0.602733	0.462712	0.57212	0.583997	0.658596	0.746821	0.710196	0.796998	0.607725	0.643979	0.664624	0.653255
1RT128P04_D_H02	0.783554	1.17629	0.972145	1.05574	1.35695	1.02312	1.74804	1.60651	1.15359	0.976567	1.13625	0.981355	1.02761	0.830013	1.34878	1.41799	1.56896	1.13487	1.32376	1.10334	1.501	1.76323	1.21977	1.44597	1.2961	1.21574	1.1675	1.47173	1.0897	1.42144	1.10898	1.25504	1.55783	1.92134	1.22881	1.39992	1.30937	1.38208	1.45793	1.32061
1RT128P16_D_H08	1.32094	1.80746	1.43505	1.5156	1.60404	1.09312	1.76207	1.58701	1.17655	1.04234	1.20822	1.07336	1.08158	1.01625	1.49079	1.81457	1.56248	1.32779	1.54046	1.4239	1.95738	1.59301	1.54294	1.73705	1.21099	1.51073	1.51483	1.26969	1.76457	1.49699	1.52302	1.55617	2.18503	1.68154	1.47746	1.51445	1.70077	1.59423	1.65016	1.46188
1RT129B17_B_A09	0.943592	0.866222	0.96241	0.860466	1.22418	0.682989	1.08227	1.14313	0.812187	0.90766	0.938736	0.542645	0.753202	0.693428	0.860015	1.26004	0.85307	0.731429	1.14815	0.886584	1.16965	0.970302	0.894978	1.02511	1.00692	0.85251	0.937359	0.895011	0.931227	0.80858	0.818669	0.870419	0.794243	0.857604	1.07809	0.901705	1.02375	0.833741	0.81505	1.05688
1RT129F17_B_C09	0.669587	0.741085	0.597623	0.473613	0.896647	0.747938	0.69565	1.1169	0.667386	0.766978	0.666798	0.576758	0.648364	0.642447	0.65215	1.202	0.632058	0.56161	0.844357	0.778187	0.864039	0.954701	0.989683	0.929494	0.804004	0.918823	0.603213	0.82213	0.850223	0.958093	0.557862	0.673487	1.17128	0.823217	0.853021	0.731077	0.864037	0.690987	0.784917	0.991654
1RT129F24_D_C12	0.867786	0.744424	0.719118	0.631431	0.812307	0.782372	0.948176	0.869036	0.898515	0.69628	0.972193	0.814409	0.646085	0.779349	0.758899	0.961325	0.742056	0.621748	0.673152	0.687928	1.00688	0.786944	0.87155	0.820276	0.890391	0.977034	0.823157	0.725825	0.861922	0.766933	0.731007	0.630899	0.739143	0.787872	0.856821	0.901001	1.54966	1.39178	0.895313	0.802943
1RT129G04_C_D02	0.944972	0.960698	0.866186	0.701446	1.05545	0.856231	1.01948	1.01912	0.94474	1.08679	1.00928	0.993117	0.816553	0.895707	0.679913	1.16642	0.897334	0.716364	1.49962	0.952612	0.891557	1.07273	0.807018	1.02598	0.72263	0.907632	0.836087	0.791121	0.856939	0.74244	1.18259	0.925081	1.02805	0.962918	1.10058	1.06773	0.875892	0.931164	1.06549	1.13594
1RT129G21_A_D11	0.902173	0.823949	1.14149	0.610675	0.929824	0.73084	1.01105	1.01974	0.821143	0.899223	1.39946	0.757449	0.660762	0.704337	0.920772	1.34268	0.797712	0.717838	1.99431	0.773528	0.921645	1.05306	0.864109	0.778891	0.862916	0.694982	0.764045	0.87772	1.17796	1.00984	0.892722	0.659687	0.615563	0.762517	0.939651	1.02194	0.782653	0.811038	0.827122	1.11191
1RT129H23_B_D12	1.53601	1.90663	2.67575	2.10117	2.14786	1.87603	2.46732	2.21162	1.89366	1.90981	1.35006	1.40159	2.08747	1.96888	1.80324	1.5164	2.35961	2.15274	2.12586	1.98608	1.92862	2.04624	2.20552	2.34073	2.43195	2.28615	2.11489	1.7797	2.89271	2.1687	1.58218	2.23726	2.34929	1.86991	1.65603	2.13858	2.21854	1.82803	1.84565	1.88189
1RT129I14_C_E07	1.7134	1.65634	1.56482	1.73287	1.81676	1.48916	1.7579	1.69811	1.54182	1.4444	1.12183	1.16512	1.51655	1.33889	1.5057	1.61172	1.44723	1.34169	2.14538	1.8049	1.74696	1.10886	1.48527	1.61696	1.91093	1.81403	2.05375	1.59828	1.66359	1.37947	1.08198	1.80288	1.31183	1.40356	1.95614	1.88529	1.89286	1.80954	1.24558	1.6171
1RT129I16_C_E08	NA	NA	NA	NA	NA	NA	NA	NA	NA	NA	NA	NA	NA	NA	NA	NA	NA	NA	NA	NA	NA	NA	NA	NA	NA	NA	NA	NA	NA	NA	NA	NA	NA	NA	NA	NA	NA	NA	NA	NA
1RT129J16_D_E08	0.658103	0.703995	0.621298	0.582688	0.696542	0.618926	0.631735	0.474392	0.68408	0.528312	0.592398	0.537444	0.685233	0.565706	0.668787	0.882059	0.447956	0.515569	0.911061	0.71703	0.718371	0.620278	0.575356	0.722737	0.620222	0.779174	0.705172	0.597074	0.609591	0.579063	0.503286	0.598095	0.629325	0.550118	0.70175	0.658387	0.804395	0.784627	0.570877	0.591368
1RT129J18_D_E09	NA	NA	NA	NA	NA	NA	NA	NA	NA	NA	NA	NA	NA	NA	NA	NA	NA	NA	NA	NA	NA	NA	NA	NA	NA	NA	NA	NA	NA	NA	NA	NA	NA	NA	NA	NA	NA	NA	NA	NA
1RT129K20_C_F10	2.31943	2.4724	1.56119	1.61025	2.15059	1.47448	2.12845	1.77435	2.25651	1.30493	1.27232	1.21399	1.48953	1.49053	2.2225	2.03092	1.36209	1.40819	2.55377	1.71671	3.39085	1.79535	1.81346	1.68805	2.39392	2.34126	2.11999	2.16992	1.93979	1.25404	1.15011	1.72773	1.8492	1.66244	1.81708	2.02019	3.54973	2.44022	1.82901	2.01867
1RT129L03_B_F02	0.977331	1.59401	1.55337	1.15172	1.46081	1.61624	1.71088	1.51318	1.45734	1.24343	1.44242	1.41095	1.43337	1.25991	1.84806	1.16935	1.49596	1.0769	1.66874	1.16145	1.81945	1.82056	1.64635	2.42977	1.64569	2.41027	1.81765	1.84155	1.8054	1.36461	1.43735	1.99528	3.85	3.87518	3.68602	3.37293	2.51552	2.02499	1.3856	1.37796
1RT129M12_C_G06	0.665755	1.01787	0.642566	0.566846	0.732637	0.66771	0.787856	0.776039	0.802791	0.593108	0.612525	0.681324	0.590209	0.575526	0.878276	0.888684	0.465158	0.458549	1.03563	0.68104	1.12698	0.870224	0.734907	0.700386	0.843408	0.856128	1.02381	0.843304	0.942841	0.65897	0.46187	0.805183	0.703457	0.59521	0.655035	0.854737	1.04014	0.84336	0.787567	0.60343
1RT129M18_C_G09	1.17546	2.22407	2.40337	2.45115	2.1496	1.98732	2.9155	2.39289	2.51982	2.50151	2.32561	2.22349	2.36339	3.22017	2.38491	1.65678	2.75717	2.02884	2.27421	2.15336	2.33001	2.80353	2.6698	2.04224	2.49912	NA	2.78988	2.66447	3.96103	1.84557	3.93435	3.33829	3.30726	3.07107	2.88924	3.03602	NA	2.26456	2.56517	2.80938
1RT129N21_B_G11	0.717322	0.666114	0.621611	0.488792	0.540988	0.613684	0.68955	0.59805	0.706576	0.571197	0.686639	0.653119	0.780808	0.675498	0.771387	1.02034	0.614248	0.532386	0.70539	0.657218	0.633514	0.747975	0.641056	0.663169	0.714587	0.760382	0.696357	0.547142	0.784481	0.405519	0.4758	0.72505	0.653685	0.469655	0.640668	0.781533	0.769097	0.568248	0.538339	0.623003
1RT129O08_C_H04	2.18328	1.97378	2.14867	1.81766	1.82587	1.96586	2.40971	1.62393	3.60187	2.95285	3.37211	3.10937	4.52803	NA	2.76488	2.02815	1.94336	1.74213	NA	2.05099	1.88805	NA	2.1355	2.39345	1.46215	NA	NA	1.70003	1.85805	2.50207	2.02481	2.29283	NA	1.93147	1.75854	2.50887	2.09273	2.25699	2.58611	2.32973
1RT129O10_C_H05	0.585654	0.413275	0.455575	0.522487	0.507298	0.431822	0.500029	0.441262	0.552187	0.448555	0.51832	0.515528	0.596208	0.501982	0.476219	0.586129	0.481569	0.394885	0.523328	0.485052	0.497738	0.653344	0.44113	0.635279	0.586719	0.69619	0.605074	0.579814	0.514789	0.409113	0.346156	0.440021	0.485093	0.447165	0.598821	0.631208	0.472133	0.611625	0.532649	0.553959
1RT129O11_A_H06	4.97161	4.80702	5.92632	6.60461	4.75012	4.68024	4.74605	4.78254	3.96719	3.6182	1.9499	3.244	2.49968	2.81594	4.24194	4.89815	6.03233	5.68849	6.81327	5.39123	4.21427	4.75608	4.6965	4.85835	4.74095	4.45964	4.19105	2.97817	7.72894	5.14958	4.03645	7.02468	4.40403	5.25609	4.22061	4.57206	4.50443	4.1683	3.00861	2.35826
1RT129O12_C_H06	1.55938	1.88804	1.63626	1.55108	2.0709	1.97575	2.19247	1.91013	1.58535	1.53116	1.52695	NA	1.59607	1.66789	2.5843	2.15894	1.75185	2.06634	2.36574	2.04419	1.96008	1.76261	2.15745	2.15887	1.84164	NA	2.11811	1.94528	1.76801	2.24754	2.16521	2.18552	2.12408	2.30576	1.53976	1.94742	2.1674	2.03571	2.08931	2.12365
1RT129O13_A_H07	1.90629	1.66085	1.75455	1.53769	1.40333	1.44143	1.68409	1.50904	1.53468	1.4891	1.03945	1.41742	1.12279	1.26605	1.37874	2.47279	1.52784	1.46634	1.54552	1.46474	1.78935	1.57227	1.4121	1.50406	1.40365	1.3653	1.64443	1.296	1.72799	2.30855	2.49015	1.67817	1.47754	1.53554	1.1902	1.33979	1.55228	1.48663	1.17449	1.16841
1RT129P01_B_H01	1.03663	0.66459	0.831816	0.997814	1.11104	0.983811	1.20948	0.807366	1.4997	1.99284	1.55109	2.26376	1.51734	1.89835	0.847733	0.811525	0.801368	0.826724	0.886194	0.818998	0.849188	0.72534	1.01494	1.10105	1.30748	1.58682	1.49258	1.52869	0.658389	0.764889	0.620489	0.733043	0.758821	0.971392	1.01334	1.11588	1.33844	1.13188	1.5744	1.42664
1RT129P09_B_H05	0.750572	0.661964	0.655665	0.61258	0.712056	0.667369	0.558199	0.58064	0.624091	0.790954	0.960474	1.53792	1.77017	1.56659	0.690424	0.774796	0.545654	0.644356	0.571385	0.55875	0.590966	0.824051	0.633569	0.6659	0.725496	0.790671	0.730899	0.720156	0.646729	0.774644	0.925888	0.82726	0.642821	0.711406	0.746838	0.8362	1.12731	1.21526	1.16113	1.04449
1RT130D04_D_B02	3.7465	4.3908	4.31634	3.7737	4.04019	3.50774	3.988	3.25012	12.7148	15.9477	15.2199	24.2657	16.7616	18.5552	3.80578	2.39473	3.06624	3.27036	3.42241	3.47246	3.15639	2.75701	3.9066	3.25978	3.32086	4.01948	3.77248	3.56701	4.08833	3.36406	1.04112	3.60371	4.67408	4.52931	3.59754	3.77024	5.57034	6.46922	8.678	7.48117
1RT130D18_D_B09	1.29043	1.00453	1.0135	1.14698	1.09579	1.08477	1.18853	0.940737	0.946055	0.953507	0.787306	0.967194	0.962622	0.965894	0.969279	1.0486	0.874291	1.12192	1.03538	0.897565	0.993272	1.12961	0.927548	1.08097	0.85266	0.844468	0.988485	0.82163	1.27827	0.684651	0.803477	1.19161	0.868708	0.909273	0.826112	0.899981	0.863289	0.954023	0.938363	0.816053
1RT130E19_A_C10	NA	NA	NA	NA	NA	NA	NA	NA	NA	NA	NA	NA	NA	NA	NA	NA	NA	NA	NA	NA	NA	NA	NA	NA	NA	NA	NA	NA	NA	NA	NA	NA	NA	NA	NA	NA	NA	NA	NA	NA
1RT130F06_D_C03	0.580702	0.425345	0.717027	0.467778	0.570358	0.510614	0.610078	0.55582	0.771854	0.900784	1.05726	0.621592	0.520548	0.633271	0.649793	0.730117	0.498515	0.435779	0.544887	0.487871	0.602123	0.583782	0.823619	0.56405	1.19268	0.884585	0.628852	0.772502	0.495736	0.748006	0.554982	0.599214	0.520465	0.605544	0.807112	0.552282	0.579248	0.623092	0.449879	0.47219
1RT130F18_D_C09	4.23517	5.63704	8.26011	9.32294	8.57826	6.64789	9.53718	8.05711	7.99199	12.2415	9.24891	12.7089	6.85514	9.78871	5.08577	4.02371	6.52485	9.29509	7.39358	6.91987	7.76844	8.6466	9.04756	10.3208	7.8251	8.13395	11.2242	8.53627	6.83822	4.6974	1.76091	6.69821	10.0516	9.47962	6.33331	9.17495	5.52346	5.8917	8.58424	8.13913
1RT130H24_D_D12	2.49345	2.40992	2.91137	2.51147	2.91518	3.15488	2.51725	1.92896	2.39859	2.67236	2.10946	2.3938	2.19831	2.20219	3.03812	2.45586	2.00541	2.37161	2.95702	2.8031	2.1096	2.60914	2.47543	2.53989	2.83052	3.00818	2.89478	2.61419	1.89101	2.28185	1.02658	2.52682	2.38057	2.48196	2.2758	1.97932	2.31517	2.37879	2.34022	2.25692
1RT130I15_A_E08	1.2082	1.0394	1.11888	1.52225	1.51989	1.46079	1.38725	1.06637	1.91654	2.01356	2.85787	2.27036	2.04637	1.89008	1.42623	1.17084	1.27521	1.55667	1.2122	1.23567	1.14676	1.21987	1.41336	1.13996	1.35184	1.38477	1.98187	1.32842	1.22761	1.19101	0.964686	1.37074	1.58737	1.50618	1.5452	1.34949	1.76765	1.23249	1.8665	1.70159
1RT130L08_D_F04	3.73172	3.77213	3.10495	3.49657	3.03392	3.43673	2.30251	1.99504	1.56914	1.58977	1.40515	1.5517	1.33667	1.58008	4.77848	4.23565	3.68343	3.53972	2.90461	2.78544	2.70928	2.84898	2.3117	2.30811	2.15762	2.24023	2.15906	2.16539	2.52308	2.24643	1.25644	2.15606	2.55585	2.35311	2.49584	2.37778	2.49809	2.56867	2.19247	2.50088
1RT130L20_D_F10	1.45567	1.71142	NA	2.18609	NA	NA	NA	1.85808	1.85984	NA	NA	2.14481	NA	1.83142	NA	2.96633	1.702	1.85507	NA	2.83941	2.38376	NA	NA	2.25432	2.03987	NA	1.74599	1.70712	3.2889	NA	1.66746	NA	NA	NA	2.24456	1.83585	1.95197	NA	NA	NA
1RT130M01_A_G01	0.767809	0.794997	0.764333	1.01532	0.867964	1.01779	0.861336	0.747907	0.739926	0.763873	0.691509	0.844219	0.660619	0.756363	0.762222	0.694779	0.811318	0.931853	1.02308	0.92611	0.766557	0.676408	0.846418	0.940584	0.932086	0.974298	0.853072	0.890475	0.873234	0.756807	0.60157	0.790326	0.797382	0.700978	0.793063	0.739661	0.804843	0.95047	0.729852	0.752121
1RT130N16_D_G08	7.92251	10.1665	NA	15.2756	NA	NA	NA	NA	NA	NA	NA	NA	NA	NA	8.2486	10.374	13.4699	13.5556	NA	12.1825	NA	NA	NA	NA	NA	NA	10.0053	NA	16.1146	9.46536	3.7729	NA	NA	NA	11.3545	NA	NA	NA	NA	NA
1RT130N17_B_G09	1.31888	1.4911	2.27965	1.83282	1.37901	1.61848	1.94739	1.47329	1.72822	2.05387	1.8737	1.92873	1.51864	1.85812	1.39828	1.81401	1.58022	2.01239	1.97931	1.8071	1.87346	1.72581	1.71452	1.7908	1.93509	1.54158	1.54659	1.63681	1.6999	2.48306	1.81345	1.62458	1.8344	1.70325	1.23287	1.74197	1.51417	1.91543	1.79498	1.66211
1RT130N18_D_G09	NA	NA	NA	NA	NA	NA	NA	NA	NA	NA	NA	NA	NA	NA	NA	NA	NA	NA	NA	NA	NA	NA	NA	NA	NA	NA	NA	NA	NA	NA	NA	NA	NA	NA	NA	NA	NA	NA	NA	NA
1RT130N21_B_G11	1.8599	2.08642	2.99905	2.16199	1.84979	1.88286	2.21617	1.81458	1.90326	1.98299	1.63009	1.75711	1.65616	1.45551	2.23147	3.27623	1.85132	2.50666	1.91539	1.7756	1.54574	2.21712	2.18148	1.88798	2.03357	1.62645	2.02889	1.58839	2.54736	3.02194	4.61947	2.1717	1.969	2.48727	1.61924	2.27017	1.90023	2.07146	1.56504	1.73885
1RT130N22_D_G11	NA	NA	NA	NA	NA	NA	NA	NA	NA	NA	NA	NA	NA	NA	NA	NA	NA	NA	NA	NA	NA	NA	NA	NA	NA	NA	NA	NA	NA	NA	NA	NA	NA	NA	NA	NA	NA	NA	NA	NA
1RT130P01_B_H01	NA	NA	NA	NA	NA	NA	NA	NA	NA	NA	NA	NA	NA	NA	NA	NA	NA	NA	NA	NA	NA	NA	NA	NA	NA	NA	NA	NA	NA	NA	NA	NA	NA	NA	2.24781	NA	NA	NA	NA	NA
1RT130P19_B_H10	3.761	3.92057	2.2194	1.70325	1.64801	2.10486	2.10128	1.81779	1.43065	1.69122	1.55642	1.58891	1.27207	1.09205	2.12602	7.51092	1.69739	1.78155	1.90749	2.08574	1.72136	2.02192	1.70644	1.89888	1.90965	2.10799	1.53332	1.21212	2.00241	2.31313	1.43094	1.47839	1.88966	1.46701	1.71663	1.70074	2.41432	1.86131	1.59255	1.45332
1RT131A18_C_A09	1.37393	1.08141	0.691296	0.698279	0.680424	0.880753	0.628839	0.78742	0.768481	0.761567	0.780856	0.818507	0.76134	0.915612	0.711376	1.3404	0.672932	0.846399	0.807334	0.834718	0.724681	0.714422	0.891363	0.65903	0.881226	0.727675	0.905623	0.829975	0.687837	0.769225	0.776921	0.819044	0.888127	0.807688	0.757357	0.745971	0.877899	0.933202	0.813917	0.652
1RT131A22_C_A11	1.48472	2.03753	3.08067	2.17053	2.29833	2.07346	1.9102	1.85322	3.5831	3.03	NA	4.84456	NA	NA	2.52229	2.86383	1.58888	1.83059	3.26265	2.08674	2.41151	NA	2.02705	2.23121	1.76337	NA	NA	1.98452	3.21749	3.1468	1.70499	2.4309	NA	2.39411	1.97426	2.49342	NA	NA	2.94209	NA
1RT131B15_B_A08	0.702612	0.626677	1.03347	0.75704	0.870515	0.858395	0.767687	0.82719	0.933422	0.878607	0.823548	0.772512	0.838511	0.95024	0.885546	1.18627	0.901995	1.31157	0.922007	1.1347	0.841981	0.911896	0.784858	0.920038	0.920341	1.00678	0.963197	0.977841	0.867086	0.995959	0.795346	0.955266	0.873591	0.798401	0.837142	1.13843	0.930861	0.832573	0.817274	0.813331
1RT131E23_A_C12	1.706	2.3998	1.713	1.92264	1.94437	1.88655	1.4095	1.73583	1.14151	1.6085	1.34886	1.35536	1.29218	1.26475	1.66096	1.76505	1.5738	1.71108	2.23465	1.71564	1.54689	2.10405	1.97999	1.5228	2.10502	2.41807	1.91387	1.92776	1.67446	1.75639	1.8551	1.671	1.65921	1.45444	1.58982	1.40267	2.18211	1.98419	1.90139	1.90823
1RT131G13_A_D07	1.37295	1.93264	2.39117	2.44532	2.66411	2.4291	2.8662	1.91347	2.29683	2.78586	2.91453	2.31409	2.17693	2.51083	1.31033	1.6472	2.77255	2.87339	2.2423	2.32269	2.28782	2.24459	2.98231	2.18398	3.34409	3.66838	4.02225	4.45296	2.11009	1.77713	0.895863	2.06131	2.17756	2.62931	2.31737	2.63883	1.9584	1.85708	2.38658	2.26074
1RT131G14_C_D07	0.964816	0.980702	0.930586	0.833852	0.73624	1.02983	1.04294	1.04464	1.05385	0.899013	0.819135	0.857567	0.933482	0.820426	0.931855	1.13368	0.865766	0.998532	0.976937	1.06669	1.01815	1.54327	1.33542	1.33114	1.07145	0.909296	0.783793	0.83681	0.881168	0.966229	1.38005	0.962144	1.11598	0.925403	0.919702	1.12564	0.947118	0.887725	0.763335	0.860568
1RT131H22_D_D11	0.676257	0.783303	0.879879	0.901369	0.96607	0.908985	0.885004	0.805146	0.928293	0.793577	1.00653	1.3661	1.35576	1.49397	0.984421	0.901975	1.01459	0.983158	1.04679	1.05999	0.869056	1.02154	1.09879	1.03889	1.13998	1.15579	1.14535	1.03873	0.817527	1.06254	0.697588	1.10282	0.879384	0.898305	1.082	1.22058	0.904047	0.896516	0.97294	0.905686
1RT131J24_D_E12	1.05126	1.42341	1.18822	1.36147	1.51029	1.47158	1.14366	1.36376	1.56146	1.46217	1.25081	1.32341	1.19606	1.36554	1.11556	1.49533	1.62794	1.67516	1.7744	1.43166	1.36284	1.47301	1.59067	1.46681	1.79815	1.63031	1.49105	1.38151	1.2426	1.46388	1.79931	1.34805	1.0774	1.28768	1.27952	1.23263	1.60196	1.46149	1.41311	1.24675
1RT131K20_C_F10	1.42627	3.97666	NA	1.80043	NA	NA	NA	1.78518	2.05913	NA	1.99115	NA	NA	NA	2.42742	2.51426	1.78726	2.02691	NA	1.58425	1.74638	NA	NA	NA	NA	NA	1.81971	2.50048	2.12412	2.71901	NA	1.69853	NA	NA	1.79555	1.67197	NA	NA	NA	1.96459
1RT131L06_D_F03	1.70053	1.27715	1.66507	1.8093	1.72722	1.59365	1.59101	1.74587	1.50093	1.57652	1.74555	1.393	1.37071	1.99916	1.59295	1.96233	1.84546	2.03863	1.98014	1.82376	1.75489	1.67945	2.30806	1.73155	2.06175	1.79709	1.88678	1.77265	1.55687	1.42673	1.28758	1.75272	2.08996	1.76557	1.52873	1.92895	1.94844	1.80658	1.6394	1.50989
1RT131L10_D_F05	2.32211	3.3475	2.6683	2.92731	2.61016	2.61465	2.5144	3.20569	2.56178	3.65427	3.20273	3.24763	3.29599	3.46359	2.50677	1.7899	2.22218	2.47581	2.40808	2.43916	2.33393	2.96167	2.67894	2.0818	2.74229	2.47093	2.3194	2.45129	2.56513	2.41686	3.17237	2.32991	2.62776	2.13838	2.73143	2.54224	2.32271	2.57779	3.32008	2.74741
1RT131L17_B_F09	0.521019	0.640637	0.862877	0.788372	0.708596	0.820448	0.609066	0.611672	0.6116	0.630202	0.588076	0.618823	0.577427	0.659682	0.644016	0.691625	0.563038	0.836254	0.71106	0.725781	0.669122	0.69465	0.681984	0.575539	0.640751	0.654517	0.740658	0.639087	0.548072	0.613247	0.374852	0.77023	0.625391	0.760451	0.683592	0.75587	0.804255	0.751868	0.670172	0.672548
1RT131M07_A_G04	2.94184	3.73399	3.94268	3.43335	4.00622	3.73451	3.12613	3.97321	2.69383	3.88907	2.99248	2.79216	2.29256	2.75381	4.25854	1.96465	3.49696	4.22189	4.11035	3.43108	3.76991	3.86969	3.5184	3.30958	3.54436	4.07436	3.57055	4.50115	3.61601	3.28872	2.06995	3.34611	4.11947	3.8183	4.62628	4.32726	3.87507	3.66533	2.749	3.64715
1RT131M15_A_G08	8.09776	10.009	9.97377	9.23188	11.1194	12.7731	8.45816	11.2387	10.407	8.504	11.3995	5.52297	7.72368	7.8099	11.3598	9.25067	9.05329	13.74	10.8439	12.9655	10.5352	8.16553	8.59723	9.41984	11.2304	8.71241	9.69259	11.8049	7.26767	12.9589	16.1314	9.70909	9.63121	9.15137	7.94271	10.4149	10.6349	9.35605	7.89838	9.81654
1RT131M18_C_G09	0.770144	0.994961	0.778667	0.741312	0.84216	0.772623	0.656385	NA	0.679318	0.724452	0.728797	0.536226	0.606626	0.773616	0.807593	0.995777	0.617686	0.877327	1.13379	0.864977	0.894283	0.965544	0.794911	1.10489	1.07104	0.845195	0.775425	0.965462	0.928114	0.894171	1.05242	0.815553	0.752491	0.705181	0.780937	0.844928	1.05931	0.918625	0.679788	0.742635
1RT131O12_C_H06	1.33114	1.3529	1.12569	1.56454	1.58523	2.13398	1.22702	1.45724	1.49228	1.03512	1.08847	0.751308	1.07548	1.06684	1.32036	1.40979	1.26884	1.57279	1.67172	1.8557	1.51547	1.02647	1.0591	1.33693	1.47738	1.45015	1.66641	1.37515	0.923032	1.59569	1.40805	1.76959	1.45519	1.47052	1.37281	1.45164	1.49645	1.5922	0.932846	1.01275
1RT131P09_B_H05	NA	NA	NA	NA	NA	NA	NA	1.47394	NA	NA	NA	NA	NA	NA	NA	NA	NA	NA	NA	NA	NA	NA	NA	NA	NA	NA	NA	NA	NA	NA	NA	NA	NA	NA	NA	NA	NA	NA	NA	NA
1RT131P19_B_H10	1.84592	NA	NA	2.14234	NA	NA	NA	2.30297	2.25254	NA	NA	NA	NA	1.80817	NA	2.74186	2.44331	NA	2.2446	2.12455	2.18307	NA	NA	NA	1.8037	NA	2.12691	NA	1.63909	NA	NA	NA	NA	NA	1.76133	1.86431	2.10791	1.99501	NA	NA
1RT132F15_B_C08	1.06043	1.55916	1.43337	1.10032	1.10681	0.985698	1.19702	0.980651	1.24302	1.0131	1.40687	1.18877	1.25687	1.35785	1.20327	1.44554	1.1581	1.29606	0.896914	1.14638	1.17497	1.27955	1.16377	1.51165	1.51447	1.2508	1.26682	1.26734	1.46473	1.7378	1.78201	1.10612	1.52282	1.34451	1.22441	1.26558	1.09686	1.11056	1.01908	1.17312
1RT132F18_D_C09	1.00156	1.0451	0.947434	0.925572	1.0625	1.0273	0.759608	0.941872	0.969069	0.914561	1.23239	1.02375	1.06268	1.00442	1.21704	1.19625	0.936598	1.0779	0.907625	0.923643	1.13423	1.04545	0.882633	1.01774	1.36087	1.21489	1.33051	1.1027	1.06077	0.872057	0.899586	1.01679	0.834776	1.07271	1.01496	1.24739	1.26717	1.257	0.979126	1.04718
1RT132G01_A_D01	0.995869	1.10369	1.50487	1.31887	1.55296	1.42676	1.42774	1.1519	1.47027	1.50942	1.26456	1.14451	1.02932	1.37829	1.15459	1.81648	1.39822	1.72365	1.43131	1.32967	1.33874	1.54277	1.2716	1.38263	1.49975	1.49482	1.68169	1.53236	1.1815	1.47064	1.32438	1.20426	1.26694	1.28825	1.53758	1.29204	1.96735	1.60592	1.39291	1.28965
1RT132G15_A_D08	1.01221	1.1378	1.47124	1.52099	1.67943	1.77938	1.3526	1.07514	1.32638	1.33269	1.73748	1.09165	1.58005	1.76828	1.02968	1.03389	1.49959	1.62711	1.54742	1.55204	1.31683	1.36322	1.33716	1.32406	1.44073	1.40374	1.49796	1.50688	1.26556	1.03547	0.791363	1.58681	1.57093	1.62324	1.20448	1.4121	1.40049	1.64363	1.34791	1.42379
1RT132H01_B_D01	1.30167	1.88384	1.50015	1.62644	1.87391	1.49933	1.55985	1.78125	1.80667	1.88495	1.55273	1.57848	1.75401	1.99414	1.50939	1.33791	1.50424	1.76516	1.91818	1.68926	1.63516	1.39824	1.69365	1.72579	1.79161	1.6982	1.79116	1.97348	1.45799	1.36873	0.931634	1.6304	1.46123	1.36115	1.73496	1.5869	1.85524	1.564	1.46983	1.88539
1RT132H05_B_D03	1.61058	1.93361	1.26507	1.01042	0.970553	1.06712	0.930234	0.876562	0.841448	0.747486	0.683285	0.608592	0.750145	0.785948	0.95726	1.56681	0.973275	1.04559	0.858185	1.15709	0.912311	0.916656	0.748515	0.932196	0.884989	0.789303	0.865321	0.96233	0.821574	1.31429	0.844892	0.99992	0.82768	0.904109	0.997819	0.830901	1.00372	0.866625	0.691129	0.781539
1RT132H22_D_D11	1.34674	1.34771	2.1747	1.38212	1.76989	1.20998	1.41426	NA	1.2243	1.1636	1.00698	0.875772	1.22284	1.44422	1.48593	1.32005	1.6771	1.61365	3.48851	2.08417	1.65935	1.56401	1.49763	1.40459	1.46179	1.61987	1.8391	1.5044	2.13418	1.27831	1.28095	1.81028	2.00597	1.70877	2.06334	1.78488	1.63486	1.60286	1.39927	1.57495
1RT132I07_A_E04	4.55342	2.28627	1.79138	2.94635	3.49308	3.23529	3.39027	3.8364	2.08678	2.33724	1.63297	1.61902	2.09487	2.04657	2.34231	2.68747	4.18434	2.83769	2.62783	3.34595	3.05477	3.3861	3.29399	3.57765	3.9254	3.08463	3.09159	3.17608	1.9884	2.02917	1.3501	2.6349	2.84814	3.51021	3.45522	2.08246	3.01495	3.6544	2.82174	2.68961
1RT132I09_A_E05	1.07157	0.86874	0.683372	0.870278	0.964867	0.994146	1.48968	1.13646	0.945333	1.12135	0.885643	0.977024	1.07077	0.87402	0.761394	0.850094	1.03834	0.884919	0.730117	0.976797	1.23797	1.18585	1.10491	1.38764	1.23169	1.13679	1.22245	1.49312	0.928282	0.874353	0.792478	0.971887	1.1075	1.18979	1.34928	1.06463	1.08729	1.2455	0.977443	0.972978
1RT132J15_B_E08	1.6075	1.07028	0.726308	1.22596	1.31089	1.5154	1.39373	1.31521	1.42503	1.59398	1.64065	1.87257	2.40061	1.96131	0.834378	0.937366	1.35134	1.32612	1.1994	1.3249	1.32042	1.41574	1.36602	1.42362	1.90029	1.42157	1.65341	1.84085	1.18883	0.861036	0.594891	1.23448	1.32024	1.68581	1.46924	1.12511	1.42007	1.95233	1.63508	1.38391
1RT132J18_D_E09	1.23356	0.954772	0.767361	1.04543	1.30429	1.21408	1.26486	1.42465	0.812038	1.04754	0.7566	0.850463	0.845914	0.891983	0.717237	0.999474	1.08367	1.02951	0.80491	0.916241	0.955201	0.987104	0.832852	0.958124	1.06687	1.11531	1.01281	1.05683	0.914023	0.791056	0.744482	1.03619	1.36748	1.3165	1.50338	0.95445	1.07223	1.08408	0.97935	1.16151
1RT132M06_C_G03	1.89133	1.32381	1.22955	1.48203	1.68888	1.6469	1.89417	1.85461	1.14535	1.41203	0.989835	1.12624	1.41726	1.41054	1.35117	1.93553	1.7868	1.24357	1.44539	1.44198	1.6986	1.7264	1.70436	1.56269	1.98756	1.61329	1.39965	1.88672	1.21475	1.45441	1.79672	1.38775	1.47407	1.9738	2.24232	1.26135	1.55934	1.65548	1.32878	1.43043
1RT132M07_A_G04	0.408781	0.403571	0.384377	0.343594	0.406824	0.478214	0.561317	0.477802	0.438746	0.642373	0.532138	0.415729	0.412191	0.38534	0.418186	0.494973	0.39464	0.357746	0.367577	0.377626	0.524356	0.408525	0.456398	0.489556	0.456377	0.454406	0.413924	0.578506	0.401558	0.404123	0.456014	0.432149	0.474376	0.430923	0.512434	0.441455	0.422973	0.418477	0.463256	0.51128
1RT132M18_C_G09	0.784009	0.683993	0.445553	0.595761	0.664151	0.613358	0.614579	0.558497	0.476298	0.564945	0.453945	0.486487	0.586648	0.546061	0.573248	0.846463	0.569638	0.514469	0.541186	0.55583	0.575789	0.526425	0.63076	0.595556	0.792154	0.755897	0.738844	0.787569	0.420038	0.467503	0.538915	0.58127	0.537207	0.692289	0.722147	0.516014	0.597386	0.651798	0.675704	0.609944
1RT132N03_B_G02	1.16079	0.959904	1.22751	1.20985	1.35588	1.20823	1.30943	1.56533	1.16808	1.80351	1.34815	1.61849	1.63584	1.792	0.841513	1.00653	1.2237	1.17608	1.04044	1.13445	1.37647	1.29758	1.31257	1.48061	1.71491	1.36241	1.57556	1.31284	1.14958	0.761157	0.706278	1.0272	1.67147	1.34483	1.78864	1.36443	1.41928	1.46667	1.4775	1.39348
1RT132N07_B_G04	2.04055	1.33989	0.948806	1.52476	1.81367	1.88978	1.76942	1.8677	1.05719	1.43946	1.10847	1.19893	1.32434	1.36304	1.53749	1.65631	1.60574	1.62755	1.57108	1.70955	1.85683	2.09038	1.75606	1.55889	1.94977	1.97543	1.61039	1.90341	1.1229	1.13292	0.768516	1.48247	1.43851	1.84699	1.91583	1.13121	1.92114	2.08394	1.39641	1.30719
1RT132N09_B_G05	1.7788	0.935226	0.669442	0.666173	0.640822	0.765687	0.992869	0.923829	0.666692	0.687343	0.73837	0.570614	0.63907	0.60721	0.69175	1.30397	0.812759	0.760718	0.629225	0.797082	0.852856	1.00173	0.805351	0.807726	0.853337	0.686349	0.624339	0.835874	0.605378	0.647376	0.687826	0.693623	0.831907	0.635741	0.964661	0.68077	0.719919	0.815293	0.743325	0.821462
1RT132O11_A_H06	2.43838	1.37446	1.04097	1.45085	1.38712	1.47906	1.50615	1.62784	0.961126	1.29207	0.880582	0.976836	1.35326	1.14936	0.864312	2.0446	1.47526	1.33509	1.30608	1.59803	1.64129	1.65388	1.33999	1.31709	1.997	1.74295	1.59014	1.67304	1.28364	0.816238	0.619154	1.46126	1.78402	1.70781	2.08111	1.21094	1.59645	1.85651	1.53093	1.42457
1RT132O14_C_H07	1.98698	1.26624	0.925296	1.30871	1.66145	1.39591	1.58492	1.47555	0.964056	1.36563	0.950869	1.04086	1.07684	1.0724	1.0588	1.24574	1.62982	1.42602	1.46811	1.5436	1.6086	1.61711	1.21092	1.57938	1.44653	1.32797	1.26819	1.56677	1.12592	1.14589	0.554714	1.34288	1.18729	1.34117	1.75707	1.13691	1.377	1.49004	1.34579	1.26496
1RT132O17_A_H09	1.33349	1.03336	0.895339	1.10984	1.19213	1.09553	1.09762	1.21758	0.943349	0.986585	0.693417	0.880612	0.833064	0.838046	0.880426	0.891529	1.21693	1.04146	1.43405	1.3401	1.45614	1.30637	0.945983	1.06208	1.27563	1.36332	1.30957	1.19775	1.01599	0.875648	0.801091	1.59805	1.34885	1.24055	1.51127	1.19456	1.29918	1.24293	0.943843	0.908008
1RT132P02_D_H01	2.71203	2.25466	NA	NA	NA	NA	NA	NA	NA	NA	NA	NA	NA	NA	NA	NA	NA	NA	NA	NA	NA	NA	NA	NA	NA	NA	NA	NA	NA	NA	1.377	NA	NA	NA	NA	NA	NA	NA	NA	NA
1RT132P07_B_H04	0.899934	1.06376	0.811599	0.892725	0.948214	0.942781	0.897348	0.827496	1.08662	1.17032	1.10326	1.37522	1.21162	1.21618	0.835412	0.850876	0.838348	0.756219	0.914891	0.949944	0.776099	0.855569	0.790505	0.775405	0.845379	0.89431	0.952289	1.0426	0.729884	0.892374	0.730678	0.967597	0.822841	0.892595	0.885117	0.770833	0.869533	1.02283	0.829111	0.977305
1RT132P11_B_H06	0.868678	0.829625	1.52603	1.49732	1.73253	1.78596	2.18104	1.87568	1.6089	1.30175	1.96975	1.74186	1.79681	1.47035	1.37036	2.97704	1.703	1.55337	2.03539	1.825	1.94683	2.40384	2.17194	2.65369	NA	1.86434	1.5012	1.65216	1.2857	1.99285	0.396816	2.02151	2.45544	2.39161	2.13254	1.42599	1.78424	1.53565	NA	2.00894
1RT132P21_B_H11	1.12661	1.0006	0.944954	1.22699	1.019	0.997044	1.14417	1.27079	1.24787	1.29661	1.18011	1.69816	1.34689	1.50913	0.86526	0.989498	1.1449	1.3769	1.181	1.12138	1.08146	1.03792	1.06487	1.18319	1.35864	1.36019	1.5061	1.15245	1.0252	0.971914	0.881734	0.984463	1.10389	1.28104	1.13488	0.732323	0.899749	1.0639	1.09295	1.1124
1RT133A16_C_A08	0.654407	0.894639	1.33268	1.2566	NA	NA	NA	1.96305	NA	NA	NA	NA	NA	NA	2.25302	1.7979	1.32182	1.63584	NA	NA	1.72921	NA	1.91399	2.18299	NA	NA	NA	NA	1.35511	3.29745	0.828548	NA	NA	NA	1.44944	NA	NA	NA	NA	NA
1RT133B04_D_A02	1.0075	0.739376	0.725069	0.861459	0.805366	0.817284	0.685187	0.836563	0.896496	0.993012	0.992526	0.95288	1.13077	1.07062	0.55849	1.03833	0.772588	0.923669	0.833958	0.776361	0.740604	0.764047	0.672634	0.973058	0.761004	0.774568	0.818737	0.809927	0.739892	0.673437	0.903671	0.889621	0.878811	0.895604	0.864336	0.799791	0.778464	0.878086	0.902711	0.813155
1RT133B09_B_A05	0.475192	0.696074	1.15794	0.800855	1.00202	0.955157	1.594	1.34285	1.02644	0.830081	1.14783	0.960085	1.10705	0.949859	1.6037	1.54078	1.21903	0.83642	0.8046	1.10606	1.20559	1.05682	1.11849	1.31562	1.17824	0.978701	1.17651	1.2128	1.29225	1.36064	0.401928	0.937413	1.29575	1.44844	1.34793	1.20164	1.28008	0.996055	1.22186	1.57327
1RT133D09_B_B05	3.28194	2.56056	2.95722	3.62996	3.13911	3.0793	3.69768	3.32663	3.66251	3.72891	4.0158	7.07586	4.50572	4.22084	2.3598	2.13474	3.30659	2.73414	2.63922	2.90615	3.05856	3.09856	3.05305	3.90221	3.94404	3.86038	3.94014	3.97562	2.53822	2.29807	1.37917	2.99309	3.51235	2.64452	3.45857	2.24439	3.03875	3.35449	3.74003	3.31504
1RT133D13_B_B07	0.389154	0.349535	0.626899	0.58857	0.738359	0.636066	1.32756	0.938863	1.04893	0.750239	0.829148	0.707137	0.678463	0.833752	0.809688	1.43268	0.697394	0.51463	0.83279	0.829095	0.763599	0.900505	1.19673	1.07134	0.851935	0.940637	0.840023	1.02917	0.781451	0.917102	0.247298	0.802042	1.08967	0.936337	1.06521	0.911426	1.04475	1.04652	1.0242	1.06844
1RT133D19_B_B10	0.864549	0.789592	0.712076	0.76442	0.884374	0.886833	0.938497	0.701432	0.926075	1.08403	0.833173	1.18663	1.03089	1.17047	0.701288	1.03626	0.652808	0.837342	0.813629	0.890208	0.743143	0.859175	0.866326	0.718725	0.849495	0.849796	1.20004	1.05835	0.622534	0.693591	0.683985	0.802368	0.818474	0.828661	0.974707	0.826323	0.941846	1.06327	0.938865	1.01104
1RT133E08_C_C04	3.6821	2.70425	NA	NA	NA	NA	NA	NA	NA	NA	NA	NA	NA	NA	NA	NA	NA	NA	NA	NA	NA	NA	NA	NA	NA	NA	NA	NA	NA	NA	NA	NA	NA	NA	NA	NA	NA	NA	NA	NA
1RT133E13_A_C07	3.83434	3.4199	3.55577	3.69218	3.33364	3.95389	3.755	3.04264	2.66247	2.48226	2.05338	1.50833	1.645	2.06239	2.68485	3.89573	3.52859	3.26072	3.94045	3.61684	2.9582	5.01634	2.7514	2.93633	3.11551	3.6122	2.90194	2.15644	3.85214	3.12887	1.867	5.29456	3.13959	2.92803	2.87958	3.27618	3.74655	3.3429	2.47628	2.68052
1RT133F19_B_C10	2.25327	1.57798	1.91303	1.63145	1.69073	1.85263	1.61753	1.49245	1.93138	1.82785	1.76165	1.38635	1.38136	1.73483	1.50188	1.47648	1.39466	1.94288	1.97396	1.96158	1.53119	1.53242	2.55877	1.84487	1.76743	1.95219	1.80738	2.02061	2.02991	1.75585	1.78543	1.85353	1.4544	1.62232	1.73443	1.37934	1.84187	1.66031	1.77761	1.83324
1RT133G21_A_D11	5.28524	4.4655	5.42829	4.51522	5.44931	6.20231	5.83857	4.87743	4.22605	3.73427	3.59523	2.90992	3.15899	3.4446	5.28442	6.0822	3.95917	3.65015	6.46509	5.56326	4.52878	5.54144	5.00119	5.34725	5.28593	5.8363	4.64051	4.28379	4.62738	4.91455	6.71169	6.62528	3.8938	4.3013	3.77298	4.08492	5.81053	5.19135	4.2264	4.83709
1RT133H21_B_D11	1.4594	1.16869	1.29487	1.33379	1.5403	1.42981	1.50548	1.71607	1.60058	1.53706	1.51276	1.40864	1.16413	1.65059	1.26648	1.4135	1.38296	1.19963	1.55864	1.72317	1.5116	1.44436	1.8302	1.42056	1.41391	1.41459	1.6915	1.44566	1.73923	1.27778	1.33127	2.10499	1.73176	1.55294	2.07635	1.78563	1.69753	1.7863	1.50517	2.00302
1RT133J11_B_E06	2.19553	2.0899	2.95198	2.26843	2.5607	2.30942	2.98917	2.5272	2.18157	2.34183	2.03972	1.60073	1.76647	2.21986	2.9461	2.1075	2.6064	2.59233	2.0539	2.0937	2.6665	3.49832	2.22845	2.76691	2.4973	2.38018	2.75565	2.07847	2.41969	2.33388	3.02608	3.24166	2.59386	2.85494	2.1954	2.64656	2.06688	2.05343	2.07948	2.75387
1RT133J19_B_E10	2.373	1.784	1.76237	1.88081	2.08672	2.46722	2.32356	2.73402	1.71223	2.07202	1.54976	1.78766	1.59486	1.60946	2.52401	2.45099	1.59237	1.65242	2.06315	2.57078	2.63886	1.7237	4.17091	2.19678	1.85884	2.31041	2.38841	2.75361	2.80762	2.17482	2.34638	2.51426	2.35378	2.20005	3.18239	1.9732	1.86262	2.46443	1.94527	2.73401
1RT133L15_B_F08	1.30368	1.19143	1.3333	0.870994	0.972048	1.06511	1.30052	1.36096	0.895193	0.89861	1.11035	0.91069	1.05603	1.08394	1.12702	1.53937	1.0497	1.11829	1.03406	1.13678	0.927366	1.44738	1.40339	1.30974	1.21584	1.13814	1.20801	1.07929	1.1086	1.01892	1.87389	1.47919	1.46687	1.30029	1.43647	1.43628	1.26173	1.19889	1.123	1.17814
1RT133L21_B_F11	NA	3.00342	2.43497	2.66501	2.44529	NA	2.25412	2.60521	1.88613	NA	1.81537	1.83066	1.53227	1.7103	3.01745	2.89408	2.63619	2.37677	1.93999	2.27366	2.26038	1.6633	3.33762	2.219	2.49414	NA	NA	2.2079	NA	2.99092	NA	2.60173	2.1581	2.04496	2.47732	1.92139	NA	NA	2.10407	2.17729
1RT133L22_D_F11	3.82766	3.46484	3.26184	3.07924	3.63699	3.72411	3.45704	3.7316	2.03803	2.32395	1.82807	1.6536	1.90445	2.32932	3.87371	3.64987	3.27718	3.68419	4.43682	3.77714	4.17115	5.5038	4.21442	4.28041	4.05097	5.14422	5.20917	4.97777	4.02757	4.18635	2.14725	5.84693	4.99698	5.18422	4.68903	4.20478	3.72584	3.52012	3.35891	3.31114
1RT133M20_C_G10	2.74657	2.89714	3.35515	3.16437	3.82616	3.85933	4.34037	3.48423	2.66795	3.07085	2.49104	2.62646	2.11705	2.78973	3.36899	2.56174	3.16634	3.37574	3.47102	3.5781	4.05218	3.99567	3.15601	4.14063	3.34012	3.7501	4.36344	3.66992	3.7604	2.47703	0.969643	3.09379	2.99094	3.38435	4.39327	3.5933	4.58277	3.22237	3.94778	3.23034
1RT133N11_B_G06	1.22196	1.36191	1.34117	1.10735	1.51177	1.1753	1.78298	1.46249	1.39461	1.38805	1.09436	1.38531	1.46411	1.46308	1.41455	1.54819	1.29618	1.31078	1.38607	1.33278	1.39325	1.56761	1.54985	1.57987	1.22359	1.46548	1.34691	1.17369	1.63494	1.57285	1.40842	1.85672	2.04068	1.66049	1.29039	1.90581	1.37239	1.45811	1.57935	1.57681
1RT133N23_B_G12	1.48389	1.43739	1.33759	1.37998	1.49082	1.30434	1.66512	1.33305	2.92674	3.09772	3.17907	4.08716	2.32412	3.12864	1.44025	1.4448	1.5105	1.23965	1.75433	1.49331	1.27334	1.25503	1.27839	1.23906	1.43255	1.71938	1.70752	1.43318	1.63657	1.06761	0.913388	1.77006	1.47791	1.08489	1.77396	1.68982	1.94774	2.26778	2.9897	2.01235
1RT133O21_A_H11	11.5062	10.0596	13.9793	15.7871	11.8313	11.968	10.7129	11.6645	11.7234	10.984	5.63851	5.4387	6.65197	6.8041	10.1511	11.0685	14.2623	12.904	14.2449	12.8719	13.4814	14.8453	12.6107	12.9048	12.5985	11.9097	10.8432	9.80198	17.2597	11.2019	9.13097	17.8563	13.1851	12.8629	10.234	14.0471	11.4632	9.04539	6.58461	9.29089
1RT133P04_D_H02	1.46139	1.56258	1.31529	1.42819	1.48643	1.22836	1.3293	1.42746	1.64335	1.55044	1.35272	1.41841	1.15113	1.44315	1.4982	1.75472	1.07047	1.14298	1.40245	1.21571	1.18914	1.27035	2.01222	1.44767	1.38789	1.51183	1.61713	1.55221	1.57055	1.297	1.66373	1.48176	1.2017	1.33933	1.50753	1.44978	1.48972	1.36185	1.37412	1.23152
1RT133P16_D_H08	2.5013	2.04165	2.32568	3.00859	2.26086	2.40524	2.79173	2.23358	2.45066	2.52869	2.12022	1.96003	2.99184	3.14356	2.2034	2.10977	1.96773	2.33279	2.83883	2.24489	2.25795	2.60066	1.96579	2.54795	2.34736	2.49684	2.17069	2.42863	2.16095	1.77356	1.53067	3.06891	2.25495	2.437	2.53651	2.40644	2.79204	2.33432	2.41244	2.34243
1RT134B10_D_A05	0.518588	0.701754	0.623795	0.614102	0.774626	0.554244	0.634903	0.622318	0.849755	0.63835	0.555377	0.717101	0.62568	0.648481	0.888877	0.878363	0.699592	0.602904	1.0078	0.880842	0.750021	0.604417	0.709552	0.835961	0.746066	0.712038	0.624212	0.590288	0.801223	0.597385	0.707508	0.735799	0.851978	0.582511	0.714274	0.595351	0.938272	0.786787	0.540277	0.698079
1RT134C09_A_B05	1.72783	1.22431	1.44744	1.43785	1.45062	1.72109	1.22833	1.45177	1.67206	1.27545	1.43332	1.59413	1.74017	1.43819	2.04654	2.1456	1.32479	1.31688	1.33737	1.34041	1.38045	1.30832	1.64421	1.87627	1.6608	1.58856	1.5233	1.62271	1.36582	2.30984	1.99943	2.06417	1.75934	1.93339	2.00867	1.61255	1.70651	1.5722	1.38914	1.78058
1RT134C12_C_B06	NA	NA	NA	NA	NA	NA	NA	NA	NA	NA	NA	NA	NA	NA	NA	NA	NA	NA	NA	NA	NA	NA	NA	NA	NA	NA	NA	NA	NA	NA	NA	NA	NA	NA	NA	NA	NA	NA	NA	NA
1RT134D04_D_B02	NA	NA	NA	NA	NA	NA	NA	NA	NA	NA	NA	NA	NA	NA	NA	NA	NA	NA	NA	NA	NA	NA	NA	NA	NA	NA	NA	NA	NA	NA	NA	NA	NA	NA	NA	NA	NA	NA	NA	NA
1RT134D20_D_B10	1.04391	0.933155	1.05581	0.867157	0.775118	0.794715	1.03621	0.989269	1.03501	1.26335	1.03205	1.30947	1.05136	1.05482	0.905834	1.10793	0.789085	0.939843	0.802282	0.954282	0.842464	0.808575	0.984004	0.815481	1.10887	1.2102	1.14166	1.21807	0.759369	1.01828	0.772943	0.938772	0.881375	1.20719	0.79736	1.03136	1.3603	0.996733	1.02056	0.935495
1RT134E06_C_C03	4.10724	3.26215	3.99167	3.79934	4.64467	4.76879	4.84825	4.54712	4.11279	3.66583	3.30862	3.55607	4.30017	NA	4.73016	4.26821	4.24862	4.62563	4.2274	4.07752	3.97234	4.45332	8.72531	3.8099	4.41493	NA	6.07781	5.53014	5.469	4.21579	5.89254	6.27216	5.11542	6.23133	7.18181	6.49394	NA	NA	4.67855	6.62291
1RT134F14_D_C07	1.19072	1.02229	1.05603	0.72312	0.927241	0.91232	0.852016	1.04993	0.804899	0.879191	0.844375	0.949535	0.944954	0.926633	1.17255	1.00755	0.935512	0.763371	1.25323	0.907616	1.15675	1.11046	0.958075	0.9386	0.802319	0.989493	0.993888	0.905794	1.10384	0.744729	1.00839	0.825629	0.875426	0.835144	0.887359	1.02272	1.27097	0.841744	0.857702	0.936645
1RT134F22_D_C11	2.08061	1.89133	NA	NA	NA	NA	NA	NA	NA	NA	NA	NA	NA	NA	NA	NA	3.3173	NA	NA	NA	NA	NA	NA	NA	NA	NA	NA	NA	NA	NA	1.00011	NA	NA	NA	NA	NA	NA	NA	NA	NA
1RT134G22_C_D11	1.10814	0.908947	0.863045	0.856447	0.910676	0.824353	0.850858	0.814297	0.971343	1.10452	0.812925	1.38165	1.03802	0.882446	0.833798	1.10769	0.805467	0.955577	0.737556	0.666403	0.970643	0.952197	0.828675	0.992139	0.906689	0.945422	0.962616	1.01263	0.767161	0.94605	1.01962	0.93235	1.05682	0.937551	0.870171	1.0698	0.851443	0.901282	0.900336	0.965583
1RT134H12_D_D06	5.1865	5.27891	NA	8.19831	NA	NA	NA	NA	NA	NA	NA	NA	NA	NA	NA	NA	5.97232	7.53929	NA	5.10419	NA	NA	NA	NA	NA	NA	NA	NA	7.55358	NA	5.6321	NA	NA	NA	NA	NA	NA	NA	NA	NA
1RT134I11_A_E06	1.07765	1.01206	0.798417	1.12095	0.911705	0.974753	1.04127	1.04968	1.05608	0.649765	0.875151	1.00969	0.776228	0.934329	0.970598	1.10877	0.881099	0.985713	1.06122	0.812141	0.918953	0.98919	1.6625	0.872876	1.05758	1.09169	1.04573	0.811077	1.18406	0.909022	1.01312	0.996238	0.9606	1.05792	1.08833	1.12982	1.09835	1.22757	0.983532	0.791877
1RT134I15_A_E08	1.60597	1.75155	1.49047	1.76321	1.28467	1.83831	1.74851	1.78703	2.33443	NA	1.61646	NA	1.50522	NA	1.86741	2.00025	1.45354	1.45454	1.6651	1.41832	1.78817	1.70484	NA	2.39772	1.94082	NA	NA	NA	1.49242	1.60936	2.03642	1.61913	1.67203	1.63438	1.71146	NA	NA	NA	1.77062	NA
1RT134I23_A_E12	NA	NA	NA	NA	NA	NA	NA	NA	NA	NA	NA	NA	NA	NA	NA	NA	NA	NA	NA	NA	NA	NA	NA	NA	NA	NA	NA	NA	NA	NA	NA	NA	NA	NA	NA	NA	NA	NA	NA	NA
1RT134K08_C_F04	2.65725	2.66884	4.18522	5.14122	3.7925	4.1764	4.835	3.74108	7.38677	7.55589	4.0031	10.9418	6.01059	7.71942	2.53077	3.79602	3.19186	3.61763	3.67016	3.73765	3.42395	3.18168	4.12938	4.7044	4.92776	3.99304	5.00066	4.12051	3.70496	2.59064	1.30735	3.78164	3.32653	3.37756	3.4785	4.16813	4.14965	4.63114	5.78508	4.69431
1RT134L08_D_F04	1.87889	2.18139	1.95306	2.02318	2.11638	NA	NA	2.42207	NA	NA	NA	NA	NA	NA	NA	2.43333	1.89436	1.75224	NA	2.02895	2.25022	NA	NA	NA	NA	NA	NA	NA	2.50223	2.08692	NA	NA	NA	NA	NA	NA	NA	NA	NA	NA
1RT134L14_D_F07	NA	NA	NA	NA	NA	NA	NA	NA	NA	NA	NA	NA	NA	NA	NA	NA	NA	NA	NA	NA	NA	NA	NA	NA	NA	NA	NA	NA	NA	NA	NA	NA	NA	NA	NA	NA	NA	NA	NA	NA
1RT134M12_C_G06	1.56011	1.31234	1.52409	1.48352	1.56994	1.40063	1.61271	1.79634	2.27957	2.55776	2.21217	2.92859	1.40842	2.38134	1.47999	1.77864	1.54298	1.52454	1.78143	1.46952	1.66827	1.41337	1.74754	1.57121	1.53002	1.63565	1.52547	1.6212	1.75631	2.05064	1.21398	1.4732	1.95764	1.69298	1.91047	1.83337	1.89957	1.93951	1.96488	1.62012
1RT134M16_C_G08	NA	NA	NA	NA	NA	NA	NA	NA	NA	NA	NA	NA	NA	NA	NA	NA	NA	NA	NA	NA	NA	NA	NA	NA	NA	NA	NA	NA	NA	NA	NA	NA	NA	NA	NA	NA	NA	NA	NA	NA
1RT134O05_A_H03	4.45733	4.3091	2.54596	2.34626	2.3539	2.45538	2.14925	1.98298	1.84401	2.53586	1.70462	2.46675	1.49556	1.92314	1.63086	5.8469	1.90909	2.53635	2.27555	2.0913	1.76715	1.8529	2.30322	1.84551	1.72902	2.35878	2.40792	2.03025	2.14028	1.68253	1.58937	1.76279	2.28508	1.99915	1.96114	1.89375	2.05639	2.10015	1.55795	2.00226
1RT134O20_C_H10	4.50541	3.59364	1.83159	2.163	1.64657	1.98507	1.98347	1.88448	2.08245	2.29784	1.81295	2.30442	1.94567	1.84751	2.37955	8.69611	1.65735	1.64864	2.30754	1.95667	2.26718	2.73815	2.17726	1.98758	1.89511	1.92179	1.94897	1.62228	1.7584	2.08598	1.42992	2.24958	2.4246	1.64106	2.6886	1.78331	1.46988	1.92989	1.88482	1.89017
1RT134P16_D_H08	1.50563	1.41683	2.09022	1.80883	1.93548	1.94858	1.58199	1.38992	1.15513	1.40807	1.00721	1.13699	1.19146	0.885063	1.17306	1.3331	1.65685	1.9272	1.85372	1.59848	1.76535	1.60002	1.35776	1.55375	1.24176	1.26216	1.68114	1.14055	2.0338	1.48774	0.772352	1.46192	1.7029	1.40203	1.17392	1.39407	1.47588	1.50452	1.09214	1.38864
1RT135B01_B_A01	1.29101	1.36882	1.32744	1.48137	1.24211	1.62698	1.17799	1.18162	1.00975	1.25599	1.05772	1.3241	0.988621	0.804963	1.14835	1.68318	1.58686	1.43683	1.62812	1.67269	2.31216	1.80499	1.69555	1.45679	1.66704	1.53264	2.50882	1.65098	1.23747	1.52352	0.9126	1.64102	1.37354	1.31026	1.25907	1.75272	1.46255	1.58019	1.13816	1.19144
1RT135B03_B_A02	2.55358	4.0191	3.61758	2.83911	3.2801	3.36547	2.85313	2.98568	3.9609	4.07332	4.73243	4.24317	4.66213	3.12543	3.1362	3.39	2.22872	3.12872	3.34874	3.39746	2.73755	2.76928	3.49132	3.26341	3.77941	3.05292	2.79696	3.2439	2.16285	3.20454	1.63009	2.89664	3.02005	3.00899	2.40695	2.98833	2.95982	3.52588	3.60473	3.30766
1RT135B15_B_A08	0.607616	1.26714	0.9198	0.742588	0.800413	0.816491	0.917745	1.12056	0.905398	1.00144	0.899485	0.905441	0.780099	0.591648	1.0132	1.23534	0.791917	0.876364	0.706579	1.05451	1.5404	1.11269	1.28426	1.05768	0.860963	1.0547	1.27995	0.836452	0.796065	1.07227	1.05949	0.790011	1.12132	0.873436	0.841417	1.13035	0.734042	0.862104	0.742459	0.981235
1RT135C08_C_B04	1.16767	1.03288	0.988621	1.14542	1.26952	1.18408	1.23621	1.2662	1.08322	1.28479	1.32027	1.31291	1.17457	1.12944	1.18292	1.55098	1.07086	1.0057	1.1807	1.13285	1.10757	1.25166	1.15671	1.41664	1.01405	1.17794	0.994141	1.02394	1.2156	1.47026	1.55193	1.16401	1.22548	0.946952	0.929332	1.46717	1.11347	1.08957	0.985616	1.26828
1RT135C10_C_B05	1.19974	1.86335	1.39313	1.89769	1.42648	1.89421	1.6445	1.44886	1.24816	1.36184	1.52943	1.30919	1.14258	1.35893	1.77551	1.88413	2.14246	2.33398	2.04089	1.89271	2.33272	1.69103	1.92554	2.29985	1.58979	1.77814	1.38629	1.64425	1.86867	2.03656	1.97835	1.72635	1.79098	1.80499	1.67715	2.13184	1.51622	1.93871	1.57806	1.5048
1RT135G16_C_D08	NA	NA	NA	NA	NA	NA	NA	NA	NA	NA	NA	NA	NA	NA	NA	NA	NA	NA	NA	NA	NA	NA	NA	NA	NA	NA	NA	NA	NA	NA	NA	NA	NA	NA	NA	NA	NA	NA	NA	NA
1RT135H16_D_D08	0.550623	0.516976	0.668202	0.69469	0.594778	0.677538	0.817127	0.882295	0.733666	0.892693	0.760383	0.867867	0.729589	0.80118	0.816357	1.1946	0.843008	0.701605	0.817523	0.64723	0.674846	0.960853	0.971722	0.842271	0.971878	0.902076	0.871354	1.06541	0.746397	0.76029	0.69298	1.01658	0.791899	1.08467	0.716421	1.02214	0.620451	0.801536	0.655572	0.863217
1RT135J11_B_E06	0.971976	1.25962	1.34227	1.39707	1.076	1.31333	1.10177	1.02923	0.969858	0.757147	1.22567	1.38827	0.98629	1.10971	0.90323	1.3926	1.14595	1.18233	1.39793	1.39597	0.899825	1.22855	1.1136	1.31985	1.10425	1.19814	0.907034	1.1051	1.16332	1.503	1.01404	1.42923	1.40842	1.50987	1.28113	1.2929	1.00327	1.05111	0.97002	1.10294
1RT135J18_D_E09	1.10182	1.03967	1.34288	1.62735	1.63691	1.54628	1.17201	1.41459	1.52608	2.39297	1.4665	1.71295	1.27656	1.54068	1.3347	1.19004	1.2845	1.28859	1.27038	1.30063	1.22473	1.36183	1.91957	1.34106	1.62184	1.45421	1.64149	1.2573	1.54886	1.38123	0.801275	1.42365	1.38927	1.60177	1.42663	1.44678	1.24429	1.41874	1.34929	1.41473
1RT135K08_C_F04	11.8018	15.2414	13.7267	17.0642	12.7004	15.8622	11.632	12.7538	8.86065	10.1216	10.9399	10.7088	8.78115	7.14808	14.4046	13.5547	12.4682	15.2996	12.8393	14.0485	10.9352	12.5799	13.6007	13.1864	10.3896	10.8047	8.9668	9.61502	12.8413	13.2311	15.9904	12.5489	12.8079	11.1815	11.0371	11.6844	12.1682	10.6175	10.6452	12.4389
1RT135M13_A_G07	1.18473	1.74051	1.56738	1.6965	1.33279	1.48019	1.36808	1.94056	1.50174	1.79098	1.39009	1.32216	1.31106	1.59685	1.42328	1.55697	1.78336	1.85787	1.40066	1.43812	1.42854	1.65062	1.71932	1.7273	1.40952	1.05083	1.61754	1.10218	1.25651	1.33411	1.73429	1.65233	1.24162	1.32662	1.4738	1.55133	1.14421	1.43618	1.43938	1.08354
1RT135N06_D_G03	NA	NA	NA	NA	NA	NA	NA	NA	NA	NA	NA	NA	NA	NA	NA	NA	NA	NA	NA	NA	NA	NA	NA	NA	NA	NA	NA	NA	NA	NA	NA	NA	NA	NA	NA	NA	NA	NA	NA	NA
1RT135N18_D_G09	1.78957	NA	NA	NA	NA	NA	NA	NA	NA	NA	NA	NA	NA	NA	NA	NA	2.15907	NA	NA	NA	NA	NA	NA	NA	NA	NA	NA	NA	NA	NA	NA	NA	NA	NA	NA	NA	NA	NA	NA	NA
1RT135O14_C_H07	3.30387	3.89508	2.49466	2.55631	2.27228	2.19147	2.4081	2.47993	1.85256	1.86118	2.2254	1.20843	1.69649	1.89756	2.57592	3.41787	2.55356	2.57892	2.32794	2.21467	2.42605	2.06119	2.69444	2.56998	2.48107	2.39006	2.60549	2.37779	2.66564	2.56322	1.45233	2.45061	2.89993	2.56342	3.26983	3.40559	2.52298	2.05021	2.47477	2.27107
1RT135O18_C_H09	NA	NA	NA	NA	NA	NA	NA	NA	NA	NA	NA	NA	NA	NA	NA	NA	4.15893	NA	NA	NA	NA	NA	NA	NA	NA	NA	NA	NA	NA	NA	5.47988	NA	NA	NA	NA	NA	NA	NA	NA	NA
1RT135P22_D_H11	1.69207	1.97462	1.64365	1.96137	2.22637	2.03128	2.38417	2.31955	1.38434	1.48305	1.14455	1.12229	1.20359	1.2719	1.46832	1.83573	1.82518	2.11862	1.8875	1.84046	1.34695	1.6568	1.83143	1.6693	1.23466	0.986528	1.35935	0.935609	2.1744	2.07224	1.8068	2.09924	2.4027	2.60948	1.87944	1.93983	1.65623	1.72238	1.68607	1.49112
1RT136A06_C_A03	2.94697	3.517	4.30017	4.19223	3.90073	NA	4.18962	3.90319	3.29754	2.80288	3.04711	NA	2.58539	2.95265	4.05911	3.47793	3.86209	3.70064	3.7729	3.82287	3.91664	3.40503	3.56813	3.51376	3.65977	3.35095	2.51829	3.1573	3.43525	5.164	3.01393	NA	3.53225	3.68717	3.56248	3.33706	2.64375	3.41318	3.52334	3.87717
1RT136A24_C_A12	1.15245	1.17603	1.5447	1.82818	1.42219	1.85831	1.59443	1.38666	1.77777	1.80782	2.52209	2.02479	2.55657	2.5681	1.06611	1.24893	1.80708	1.61051	1.51732	1.47966	1.43533	1.39146	2.08944	1.46426	1.59752	1.13267	1.55226	1.22459	1.52413	1.41731	1.03337	1.59669	1.18862	1.40476	1.55437	1.20716	1.42951	1.64072	1.87811	1.58407
1RT136B14_D_A07	1.21491	1.4117	1.38933	1.20872	1.45696	NA	1.37369	1.02882	0.999816	1.35147	1.56204	1.23204	1.10627	1.14172	2.10203	1.43741	1.06843	1.16312	NA	1.06042	1.05732	1.68289	1.77847	1.93929	1.21762	1.11121	1.14909	1.43902	1.64232	1.90387	1.87711	1.37112	NA	1.45095	1.15606	1.39651	1.08991	1.14724	1.18494	1.12136
1RT136C07_A_B04	5.45783	8.77538	9.57508	9.2753	8.0776	8.06837	7.21337	7.90728	5.33527	5.97316	3.27493	2.20597	3.26184	3.11152	7.09816	5.46913	11.0976	10.9473	6.71169	5.26573	6.61349	6.48003	5.71425	5.11424	5.82937	4.83559	7.10128	5.47766	9.6393	6.29754	7.19796	5.92253	7.61959	7.78443	6.61711	6.42222	6.27508	5.52914	5.42103	5.7307
1RT136C08_C_B04	1.3736	2.09673	2.35416	1.77984	NA	NA	NA	2.14803	1.69018	1.62468	2.03501	NA	2.14786	1.76933	NA	2.05253	1.52826	1.69755	NA	1.61367	1.85303	NA	2.20772	NA	2.04597	2.02181	1.36251	1.45094	2.0731	NA	2.19087	NA	NA	NA	1.64641	1.59801	1.78996	1.73902	1.81508	1.85291
1RT136C12_C_B06	1.30585	1.23996	1.89295	1.79352	1.65471	1.6221	1.71618	2.04904	2.65397	2.47573	4.10275	2.53605	4.81057	3.81193	1.08781	1.183	1.38343	1.64431	1.66167	1.31724	1.53804	1.55968	1.43143	1.50579	2.11708	1.55225	1.8731	1.67393	1.39584	1.48996	1.41765	1.68422	1.55942	1.52294	1.48042	1.63179	1.66887	1.81084	2.6689	2.37935
1RT136C18_C_B09	NA	NA	NA	NA	NA	NA	NA	NA	NA	NA	NA	NA	NA	NA	NA	NA	NA	NA	NA	NA	NA	NA	NA	NA	NA	NA	NA	NA	NA	NA	NA	NA	NA	NA	NA	NA	NA	NA	NA	NA
1RT136D12_D_B06	1.1072	0.942322	0.932924	0.808126	0.808831	1.04519	0.736246	0.932167	0.882317	1.08734	0.936922	0.867187	0.911731	0.957697	0.64758	0.73177	0.867003	1.07039	0.768858	0.712961	1.39633	0.775822	1.02634	0.94486	0.749111	0.534714	1.34199	0.639566	1.05352	0.887587	0.890833	0.787156	1.03374	0.811926	0.7059	1.04163	0.747161	0.865082	0.885816	0.870544
1RT136E04_C_C02	0.885651	1.04269	0.736127	1.04042	1.1321	1.0884	0.743619	0.942401	0.806394	0.755486	0.680492	0.567751	0.821549	0.810584	NA	1.47104	1.0423	1.24673	1.01439	0.936875	1.04722	0.718903	0.880386	0.850764	0.818526	1.15601	1.24728	0.949874	0.742392	0.933423	0.389482	1.20149	1.07825	0.87064	0.924138	1.19406	1.05717	1.16929	0.524742	0.662711
1RT136G04_C_D02	0.66999	0.870331	1.10397	0.76393	1.07474	0.948674	0.845757	1.3164	1.08778	1.01962	1.03245	0.596069	0.907206	0.859228	1.39234	1.01371	0.80009	0.987989	0.998406	1.07079	0.892512	0.991156	0.986792	1.39933	1.08527	1.06468	0.765506	1.03575	0.807558	1.34262	0.956775	1.01699	1.13694	1.03425	1.20293	1.13668	0.964957	0.806737	0.802126	0.939606
1RT136H18_D_D09	1.14706	1.42629	1.51994	1.78979	1.9846	2.14349	1.22372	1.32865	1.65294	1.44215	1.21639	1.0005	1.27888	1.41625	NA	1.09842	1.63023	1.56824	1.83281	1.78805	1.83894	1.20434	1.20274	1.50329	1.55498	2.08663	2.03037	1.97775	1.13238	1.34909	0.714324	1.75594	1.71766	1.31348	1.89565	2.00733	2.54485	1.74505	0.830877	1.15007
1RT136H22_D_D11	1.48024	2.81872	2.28777	2.15551	2.36451	3.08732	2.21833	2.81746	2.39303	2.06281	2.13708	1.21375	1.92933	1.80561	2.76054	2.66756	1.89653	2.53438	2.87338	2.90114	2.0356	1.83203	1.99807	1.48913	3.04002	2.96641	1.94595	2.15024	2.13147	2.42535	3.33287	2.18328	1.6345	1.88412	2.13928	2.34136	2.98419	2.29769	1.69155	2.24475
1RT136J12_D_E06	0.60787	0.753323	0.791294	0.911632	0.818371	0.958531	0.711891	0.880592	0.914379	0.658938	0.679698	0.598906	0.680979	0.775762	NA	0.750468	1.02614	0.938267	0.799429	0.953675	0.813866	0.546027	0.944438	0.885172	0.803836	1.12425	1.25168	0.718986	0.85333	0.926321	0.777251	1.1143	0.800933	0.756075	0.827912	0.87416	0.9664	0.877718	0.570042	0.629554
1RT136K23_A_F12	1.87483	2.81225	2.63835	3.12256	3.24846	3.7075	NA	3.1061	3.71397	2.37568	NA	NA	NA	NA	4.05268	2.59217	3.17891	3.02356	2.51846	3.18736	3.87321	NA	NA	NA	4.18463	NA	NA	NA	3.07305	3.66839	3.50292	NA	NA	3.41393	3.826	NA	NA	2.52116	NA	NA
1RT136M03_A_G02	3.26539	3.71251	NA	4.45616	4.1153	NA	4.40523	4.24726	3.95427	NA	3.21297	NA	2.53428	NA	NA	4.47782	6.26677	5.18468	NA	5.07471	4.00643	2.5385	NA	NA	4.55958	NA	3.83429	NA	5.03565	3.80145	4.92362	NA	NA	4.2023	4.75109	4.96948	NA	3.27667	3.05951	3.88395
1RT136N10_D_G05	2.53726	3.93225	3.15899	3.44466	3.05399	5.26705	2.69743	3.21713	3.13382	2.67449	2.42457	1.61494	2.40658	2.4873	4.6226	3.84831	3.18237	4.06861	4.21418	4.15578	2.9969	3.20661	2.77564	2.99638	4.03274	3.96391	3.01696	3.82549	3.03558	4.27015	5.59603	3.91661	3.18821	3.33669	3.20512	4.04233	4.1897	3.12914	2.14348	2.69173
1RT136O02_C_H01	1.06852	1.15445	1.27358	1.10784	1.47308	2.22416	1.33545	1.08049	1.48528	1.30208	1.43753	0.964064	1.47905	1.59044	1.38089	1.3629	1.43141	1.38134	1.64546	1.37355	1.83628	1.23211	1.55072	1.71402	2.15476	2.12762	1.62616	2.10579	1.49428	1.46349	1.08262	1.61411	1.71601	1.63089	1.77071	1.38179	1.76822	1.40631	1.28909	1.27131
1RT136O06_C_H03	0.54995	0.762447	0.691744	0.690252	0.806042	0.835138	0.651302	0.793029	0.699641	0.585199	0.618577	0.419246	0.643127	0.678455	NA	0.747399	0.638344	0.694335	0.750398	0.685471	0.806569	0.568402	0.844964	1.17593	0.695494	0.861777	0.99875	0.77032	0.601772	0.637631	0.643061	0.946788	0.829607	0.603974	0.762466	1.07917	0.840085	0.800323	0.640098	0.612961
1RT136O14_C_H07	1.19534	1.01596	1.51573	1.73002	1.57042	1.86207	1.2697	1.17627	1.02963	0.916736	0.939298	0.649679	0.855101	0.969885	1.53466	1.09625	1.62329	1.72109	1.49925	1.28618	1.15224	1.08995	1.5389	1.14487	1.20164	1.30902	1.10989	1.26682	1.69936	1.46503	0.722131	1.55581	1.4125	1.33988	1.43468	1.4169	2.02744	1.33407	0.721196	1.11893
1RT137A03_A_A02	0.621359	0.68076	0.514143	0.67675	0.664603	1.05621	0.852209	0.742875	0.691228	0.610375	0.508685	0.553901	0.726968	0.616049	0.604711	0.771974	0.717657	0.70816	0.86264	0.755587	0.778978	0.730208	0.678373	0.640121	0.671337	0.731318	0.779475	1.02845	0.432717	0.483901	0.440326	0.799362	0.705069	0.773783	0.739213	0.616151	0.651062	0.654451	0.800635	0.67385
1RT137E13_A_C07	0.767058	0.693513	0.602483	0.932283	1.04104	0.981608	1.17117	1.01019	0.893602	0.818849	0.785665	0.874642	0.930408	0.930678	0.77804	0.750333	1.0467	0.939499	0.852836	0.913234	1.32397	1.01321	1.08743	0.919338	1.10136	0.872748	1.27538	1.19256	0.80955	0.593344	0.651071	0.840804	0.854785	1.01295	1.12971	0.716672	0.94047	0.984704	1.13104	0.960003
1RT137F02_D_C01	0.596904	0.429524	0.436503	0.494252	0.544971	0.535503	0.56054	0.777825	0.487262	0.479991	0.499929	0.473726	0.607015	0.475059	0.552269	0.517125	0.652547	0.519574	0.473036	0.582383	0.686676	0.554961	0.499696	0.602964	0.663778	0.643279	0.51686	0.719691	0.511628	0.400216	0.398223	0.525001	0.584205	0.439627	0.671284	0.50093	0.626767	0.590517	0.534836	0.573166
1RT137F12_D_C06	1.50914	0.931478	0.967847	1.20421	1.11169	1.00344	1.37338	1.67553	1.27367	1.46069	1.29744	1.58764	1.40358	1.35514	0.56119	0.835214	1.35844	1.01294	1.07941	1.1441	1.35199	1.26488	1.49043	1.33323	1.33483	1.50723	1.42138	1.40592	1.13494	0.668578	0.834349	1.18674	1.03949	1.22595	1.40184	1.11275	1.44799	1.4985	1.6409	1.42305
1RT137G08_C_D04	1.38889	1.10294	0.95346	1.32388	1.25674	1.25935	1.66749	1.81173	0.97603	1.26749	1.22207	1.43346	1.70893	1.3605	1.58928	1.73794	1.50753	1.29088	1.11205	1.34185	1.42728	1.51598	1.41824	1.25384	1.71177	1.05519	1.27459	1.43624	1.07044	1.19154	1.1839	1.44717	1.33741	1.34842	1.60277	1.22854	1.56172	1.36918	1.57528	1.32553
1RT137H12_D_D06	1.03835	0.98702	0.735164	0.979784	1.0102	0.983238	1.2829	1.08147	1.41673	1.49963	1.70007	2.27891	2.20542	1.95914	0.843426	0.941231	0.862771	0.946031	0.886519	1.06396	1.3401	1.04866	1.35356	1.21914	1.25167	1.09638	1.18803	1.44706	1.13748	0.697359	1.07689	0.88555	1.4472	1.31623	1.29152	0.964636	1.215	1.38655	1.55985	1.58119
1RT137I03_A_E02	1.72306	1.5435	1.2514	1.65415	2.08226	2.10846	2.1683	1.88993	2.51264	3.30874	5.48637	5.17699	8.26011	6.23228	1.92087	1.60582	1.24055	1.21226	1.57069	1.73343	2.10367	1.93926	1.45289	1.2587	1.77168	1.99607	1.85735	2.31804	1.339	1.21877	0.774562	1.97589	1.8724	2.12838	1.91114	1.45207	2.20784	2.46274	3.36336	2.78342
1RT137J06_D_E03	9.07121	5.99636	2.13312	2.90883	2.88654	2.71737	4.55328	4.10064	2.9432	3.71105	3.5598	4.38181	8.74436	4.41534	3.00833	6.43151	3.25447	2.35758	2.34802	3.27477	2.78369	3.39071	3.46207	3.15789	3.31652	2.86136	2.79932	3.61516	2.40204	2.34678	1.7242	2.77147	3.09633	3.5785	3.94863	2.97997	3.20835	3.9374	4.60733	3.68202
1RT137J07_B_E04	1.94795	1.42664	1.18926	1.89031	2.06318	1.95375	2.00675	1.99201	1.68695	1.89483	1.95448	2.42185	2.49303	1.95289	1.41002	2.15705	1.79115	1.60788	1.74611	1.76539	1.87468	2.04516	2.00304	1.57246	1.99783	1.77999	1.72854	2.44795	1.6625	1.40321	1.08064	1.74685	1.55611	1.76621	2.39714	1.38966	1.85163	2.11419	2.16661	2.39719
1RT137J12_D_E06	4.59908	2.90434	2.23503	2.99246	3.47605	3.34585	4.54483	4.71436	2.65593	2.96945	1.98105	2.82545	3.01733	2.5367	2.78815	1.96743	3.5754	2.9013	3.04427	4.11011	4.02767	4.2881	4.59634	4.46787	5.00472	4.49078	3.92774	5.36661	2.65027	2.89304	1.41303	3.25668	3.41009	3.15972	4.54567	3.0386	4.35235	4.29812	4.42492	3.52472
1RT137L14_D_F07	8.91028	5.85843	5.46159	7.54818	7.57766	6.45314	8.35668	8.6368	3.82541	6.71683	2.6732	3.46993	3.96936	3.13715	6.91074	8.35826	9.16773	7.15331	6.41534	7.01031	7.0914	8.12542	7.0904	7.75166	6.29157	6.08398	6.09708	6.37421	6.18753	6.16326	4.40658	6.08946	5.71657	6.03225	6.71385	4.04858	6.43325	7.5152	5.9982	6.33026
1RT137M06_C_G03	0.684791	0.689451	0.470249	0.701115	0.736084	0.669724	0.823431	0.794045	0.583651	0.655981	0.622884	0.653857	0.844975	0.624151	0.589666	0.693797	0.681985	0.83279	0.638298	0.898151	0.927184	0.831862	0.775509	0.846837	0.849987	0.692613	0.880662	0.944612	0.6647	0.572362	0.556156	0.790875	0.676047	0.575364	0.844081	0.644604	0.743939	0.844435	0.979858	0.802469
1RT137M16_C_G08	0.389336	0.424328	0.348483	0.481953	0.478434	0.573853	0.44443	0.440304	0.447382	0.437159	0.380394	0.448084	0.474682	0.429915	0.423723	0.425458	0.442196	0.463545	0.444191	0.542238	0.510391	0.446678	0.644784	0.494921	0.5699	0.66347	0.701128	0.654002	0.463409	0.418356	0.344823	0.489947	0.415635	0.360965	0.503292	0.427547	0.487828	0.434935	0.433786	0.456606
1RT137M22_C_G11	4.31294	3.60361	3.86811	3.72571	4.14842	3.44805	3.46851	3.54278	2.15887	2.36895	2.18664	1.95477	2.14026	1.7557	4.64484	3.95752	3.67065	3.28028	4.14356	3.63928	3.4407	3.80925	2.64196	3.43915	2.71202	3.03811	3.01369	3.46861	3.93543	3.45727	2.20474	3.62057	2.97422	3.66316	3.2201	2.25755	2.81816	3.06644	2.97588	3.06826
1RT137N01_B_G01	1.57275	1.40836	1.0554	1.46244	1.36715	1.43195	1.37158	1.30576	1.28819	1.25102	1.12297	1.26332	1.2902	1.31697	1.35033	1.24434	1.55605	1.44771	1.36989	1.24268	1.4555	1.42136	1.39867	1.50785	1.59502	1.40936	1.4877	1.69626	1.473	1.04576	0.865227	1.46534	1.5072	1.43428	1.80102	1.35038	1.54887	1.57423	1.46291	1.27228
1RT137N19_B_G10	0.950833	0.856711	0.708613	0.870461	0.886307	1.0069	0.989189	1.06153	0.863074	0.931938	1.2361	1.01673	1.2551	0.787663	0.776175	0.954449	0.957146	0.836078	1.03136	1.03755	0.958682	0.997696	0.763109	0.89211	0.847788	0.796258	0.970425	0.8984	0.798574	0.888702	0.831855	0.802667	0.934267	0.796824	1.0686	0.7923	0.872405	0.878465	1.07364	0.954251
1RT137N22_D_G11	0.482174	0.403195	0.373765	0.388757	0.380729	0.433136	0.439703	0.449468	0.435542	0.416996	0.448284	0.420633	0.450289	0.431526	0.359551	0.54194	0.430189	0.335544	0.498558	0.473322	0.475652	0.419904	0.369298	0.394089	0.488183	0.391481	0.430572	0.488514	0.380641	0.338547	0.258176	0.422311	0.373442	0.396527	0.465007	0.366344	0.494329	0.391269	0.347628	0.415217
1RT137P05_B_H03	0.971156	1.22645	1.21475	1.17345	1.40147	1.12129	1.17372	1.10695	0.858401	0.632045	1.10885	0.881363	0.831144	0.867152	1.34715	1.02347	1.03785	0.82725	0.965864	1.4144	1.03763	1.4065	0.907282	1.07054	1.09086	1.04576	0.909158	1.03196	1.31307	1.03257	0.994849	1.07716	1.11784	1.30847	1.28169	0.845115	0.91399	1.03783	1.06431	1.43494
1RT137P19_B_H10	0.757612	0.622494	0.568886	0.59759	0.773715	0.712869	0.719691	0.671525	0.775716	0.727508	0.705051	0.867571	0.942336	0.87512	0.533115	0.719175	0.745384	0.530812	0.602999	0.626009	0.73884	0.782823	0.585	0.603132	0.744179	0.71175	0.597445	0.81924	0.542114	0.535473	0.509744	0.630016	0.748057	0.689838	1.08626	0.724291	0.769494	0.79485	0.90749	0.782037
1RT138A13_A_A07	14.7005	12.4356	11.7539	11.5038	13.9843	12.6174	13.7652	13.9433	9.93949	9.4179	10.1463	10.533	8.17524	7.27511	14.521	12.6605	11.7765	10.549	13.2112	13.5253	12.1308	15.505	11.8854	18.0681	10.7951	11.4661	9.64172	13.3825	12.614	13.1522	12.6751	11.0516	13.9456	13.6317	12.9558	10.1538	11.5356	12.6254	13.896	14.3438
1RT138B15_B_A08	1.15811	0.943104	0.921462	0.91753	0.936964	0.931885	0.983638	0.954053	0.889889	0.879567	0.905113	0.758226	0.679194	0.81957	0.745015	1.23509	0.906144	0.856074	1.21821	1.03208	1.13057	1.09757	1.26314	1.20317	1.73411	2.07236	1.79917	2.4187	0.744478	0.985422	0.686008	1.04245	0.670804	1.07389	0.910621	1.07688	1.22123	1.07409	0.797469	0.782993
1RT138C09_A_B05	2.01864	1.76164	1.81108	2.0064	2.01053	2.2351	2.16239	2.26011	1.9208	1.55095	2.09752	1.409	1.36487	1.36704	2.08908	1.89822	1.7015	1.8829	2.10022	2.02343	2.0655	2.03851	2.32571	2.2169	2.08772	2.08923	2.02131	2.09613	1.72901	2.9721	2.00603	2.16679	2.04616	2.41384	2.31634	1.44606	1.81155	1.94197	2.38388	2.15614
1RT138D05_B_B03	1.84463	1.31513	0.782802	1.23002	1.17668	1.08438	0.982612	1.01168	0.788553	1.03366	0.747719	0.744724	0.585445	0.729817	1.08375	1.39111	1.0128	0.964726	1.33029	1.23388	0.962764	1.25106	0.928288	0.961187	0.954756	1.09075	0.871145	0.850213	0.852324	0.746123	0.511278	1.20677	0.783629	0.787121	0.989275	0.953441	1.233	1.13664	0.859803	0.920319
1RT138D13_B_B07	2.46825	2.23691	2.53257	2.04954	2.93779	1.51144	1.87956	2.17689	1.08825	1.38735	2.36202	1.25331	1.3207	1.13381	2.17914	1.96671	2.50206	2.18679	2.04237	1.91429	2.23411	2.02263	1.92948	1.87775	1.60635	1.4698	1.80279	1.63603	2.72596	2.93868	1.74054	1.8239	3.21296	2.77548	2.76787	2.60973	2.23215	2.15211	2.27217	2.66135
1RT138F17_B_C09	2.68491	1.97126	2.30926	2.21713	2.35229	2.54279	NA	2.33453	2.96046	2.64026	2.46464	2.71808	2.93609	3.71098	2.82671	2.32995	2.41779	2.16003	2.28631	1.88514	1.90638	2.82441	2.09728	2.44924	2.07771	2.17002	1.84585	2.27217	2.31198	2.4974	NA	2.56673	NA	2.53863	2.23276	2.5727	2.17136	2.32887	2.83274	2.673
1RT138G02_C_D01	2.42271	1.89002	1.8257	1.42864	1.76172	1.75534	2.12033	1.88174	1.73685	1.38666	1.48658	1.51177	1.48983	1.66514	1.81143	2.02004	1.23712	1.07018	2.12013	1.76174	2.08834	1.58553	2.01581	1.73436	1.72664	1.84786	1.64247	1.7921	1.88976	2.37337	1.89611	2.07449	1.65123	1.57718	2.78572	2.49195	2.1151	1.63397	1.82555	1.87787
1RT138H14_D_D07	NA	NA	NA	NA	NA	NA	NA	NA	NA	NA	NA	NA	NA	NA	NA	NA	NA	NA	NA	NA	NA	NA	NA	NA	NA	NA	NA	NA	NA	NA	NA	NA	NA	NA	NA	NA	NA	NA	NA	NA
1RT138I12_C_E06	NA	NA	1.95009	1.9212	NA	NA	NA	NA	NA	NA	NA	NA	NA	NA	NA	NA	1.77893	1.87322	NA	NA	NA	NA	NA	NA	NA	NA	NA	NA	2.18073	2.37993	NA	NA	NA	NA	NA	NA	NA	NA	NA	NA
1RT138I22_C_E11	2.74899	2.5746	1.99067	2.19198	2.2206	2.00696	2.15291	2.19031	4.55153	3.07502	3.87329	2.25116	2.83467	3.64246	2.14406	2.52455	1.90734	1.66858	3.04079	1.85378	1.94763	1.55852	2.01409	1.91841	1.63138	1.96614	1.60682	1.73114	2.28003	2.99556	4.02266	2.88877	1.50396	1.90883	1.88864	2.11195	2.93911	2.92814	3.05236	2.65691
1RT138J19_B_E10	1.62723	1.69039	1.32563	1.67689	2.02643	1.86008	2.2522	1.64161	1.47161	1.68646	1.29683	1.40228	1.18872	1.14784	1.65103	1.1274	1.33175	1.20705	1.72967	1.70855	1.42165	1.55132	1.41019	1.61392	1.56159	1.82115	1.48693	1.71423	1.80584	1.75381	1.2607	1.76566	1.41311	1.65475	1.65348	1.57263	1.71309	1.54192	1.7383	1.78347
1RT138K14_C_F07	3.15069	2.844	3.09168	2.94879	3.16073	3.16392	3.86272	3.23395	2.94823	2.60412	2.85013	2.45003	2.69512	3.07046	3.20851	2.1431	3.10565	3.43231	2.8537	3.00917	3.08235	4.55816	4.22754	2.59075	2.8177	3.03247	3.47954	3.27515	4.21225	2.40582	2.162	4.04861	3.35899	3.92504	3.25633	2.88519	3.01841	3.1541	3.22088	3.54669
1RT138K17_A_F09	1.43914	NA	1.8117	1.30105	NA	NA	NA	1.62006	NA	NA	NA	NA	NA	NA	1.77621	2.54359	1.22878	0.995683	NA	1.20262	1.59025	NA	1.54527	NA	NA	NA	NA	NA	1.3642	NA	NA	NA	NA	NA	1.48078	1.71135	NA	NA	NA	NA
1RT138L01_B_F01	1.45375	1.11181	2.53629	1.22671	1.43969	1.21592	2.38989	1.33496	2.27459	2.71799	4.35204	1.0161	1.18027	1.30145	1.12287	1.24546	0.944555	1.06689	1.72762	1.41702	2.98996	2.36368	2.84444	1.75475	2.97275	2.30643	1.28551	2.09268	1.36449	1.81412	1.82921	1.55548	1.44145	1.69443	1.29371	1.13505	1.52188	2.01034	0.870706	1.12767
1RT138L03_B_F02	2.47197	2.40827	2.16075	2.13687	2.11805	2.18123	2.86956	2.20257	2.58377	3.01366	3.92325	4.12877	6.45792	4.71116	2.16662	1.70848	2.0127	1.93631	2.79461	2.1916	1.99322	2.95067	2.63834	2.56133	2.21977	2.14134	1.88523	2.47498	1.79786	2.11089	3.43999	2.45558	2.2802	2.08788	2.67235	2.46583	2.73341	2.85693	3.2913	3.65232
1RT138L15_B_F08	1.84136	1.70984	2.69512	1.69758	1.92749	1.82836	1.8128	1.79472	3.19273	3.51177	3.07494	3.00022	2.77038	3.37501	2.55049	1.86263	1.62514	1.72556	NA	1.79142	1.2508	NA	1.49645	2.14876	1.70722	2.11522	1.59408	2.23414	2.13334	2.82786	2.91867	1.93453	2.11508	2.14075	1.63494	1.76492	2.44806	2.27756	3.25814	2.49593
1RT138L24_D_F12	0.808395	0.760399	0.516885	0.538575	0.561583	0.512135	0.866138	0.75924	0.677271	0.713148	1.01863	0.685366	0.659037	0.513925	0.716757	0.791994	0.598143	0.511454	0.640697	0.641493	0.766012	0.769099	0.655198	0.72717	0.653811	0.745349	0.642038	0.805491	0.557101	0.596086	0.761494	0.581121	0.723955	0.654746	0.650166	0.57589	0.627396	0.663337	0.762683	0.854487
1RT138M15_A_G08	10.1547	10.1171	14.0685	14.698	10.8691	10.8005	11.2719	10.9917	9.51252	11.4762	3.91063	4.4944	5.08881	5.56533	8.94375	9.3456	10.6398	11.0133	14.7116	12.2682	11.2496	11.874	11.3163	12.5911	10.2749	11.3972	10.731	9.15089	15.4484	11.772	8.72604	16.2756	10.9875	12.6973	12.3356	12.3194	11.0011	8.87229	6.51091	8.10641
1RT138N11_B_G06	0.558562	0.472497	0.35731	0.498358	0.609932	0.532858	0.507864	0.553855	0.570342	0.609256	0.576201	0.678879	0.695494	0.580425	0.573614	0.627351	0.409414	0.450263	0.58141	0.441913	0.527653	0.559582	0.670125	0.678898	1.03587	1.29323	0.940376	0.823638	0.513168	0.463963	0.362377	0.5366	0.543528	0.617269	0.798095	0.809306	0.995373	0.92709	0.724681	0.844531
1RT138N22_D_G11	1.36415	1.07301	1.12104	1.3982	1.12382	1.2418	1.29321	1.32294	1.42931	1.45	1.0105	0.994466	1.11009	1.09997	1.14642	1.24348	1.29318	1.41242	1.47934	1.18027	1.24937	1.11776	1.09348	1.17977	1.22582	1.15135	1.39067	1.04438	1.09124	1.12773	0.903316	1.69537	1.28825	1.28421	1.1895	1.11866	1.38867	1.28958	1.02291	0.976192
1RT138O09_A_H05	1.89575	1.81274	2.18014	1.66211	1.69846	1.9592	2.19564	NA	1.59885	1.34233	1.74401	1.06212	1.24967	1.26333	2.89643	2.6116	1.72267	1.46347	1.79608	1.5963	1.80354	1.4646	2.00147	1.54512	1.6465	NA	1.5604	1.63037	1.96905	2.09051	3.19261	1.68734	1.86745	1.37954	1.83588	2.26131	NA	NA	1.44003	1.85921
1RT138O14_C_H07	0.777248	0.619651	0.820834	0.679021	0.657789	0.851806	0.786628	0.817431	0.712793	0.644798	0.6966	0.641749	0.625944	0.691524	0.939653	1.16373	0.662899	0.556585	0.647361	0.589506	0.773222	0.80367	0.779874	0.994652	0.823857	0.668106	0.747769	0.741041	0.780422	0.99002	0.808393	0.86	0.614146	0.915098	0.852683	0.810947	0.787028	0.704316	0.616792	0.751516
1RT138O20_C_H10	1.14493	0.862744	0.951493	1.10319	1.17819	1.01277	1.18982	1.0098	1.35502	1.3459	1.37562	1.62153	1.74198	1.55614	1.04728	1.08497	0.98555	0.976781	1.21849	1.22042	1.09817	1.02181	1.02209	1.10054	1.03139	1.19166	1.19199	1.29204	1.14499	0.738508	0.577103	1.19355	1.08439	1.02349	1.43576	1.19592	1.2598	1.31068	1.20064	1.10777
1RT138O23_A_H12	0.517879	0.431642	0.508859	0.443489	0.421828	0.419368	0.533008	0.508048	0.464544	0.510222	0.586509	0.615266	0.627065	0.627646	0.607313	0.641511	0.355423	0.394319	0.431724	0.533252	0.516791	0.614434	0.508537	0.599594	0.611699	0.578414	0.405929	0.553592	0.42717	0.462569	0.468349	0.540865	0.497327	0.639812	0.545894	0.464166	0.562822	0.484831	0.50369	0.566041
1RT138P06_D_H03	1.41069	1.42823	2.27603	1.42316	1.68479	1.1302	1.53305	1.62738	1.90927	1.74012	1.58237	1.92022	1.76406	1.576	1.86587	1.96162	1.4276	1.3289	1.38066	1.33001	1.57349	1.82336	1.50643	1.52019	1.51686	1.71077	1.45492	1.35957	1.37582	1.45057	2.42342	1.10811	2.00337	1.79715	1.58855	1.63429	1.81446	1.53872	1.53551	1.6566
1RT138P12_D_H06	0.837425	0.81862	0.966717	0.932809	0.978094	0.894105	0.843665	1.09096	0.948515	0.991057	0.925414	0.872649	0.830419	0.914952	1.13133	1.06964	0.82228	0.867286	0.939397	0.809212	1.02937	0.795131	1.00206	1.03651	1.05137	1.05724	0.993617	1.0854	1.01364	1.19078	0.912417	1.12793	0.871327	0.876425	0.865636	0.902742	1.20514	0.840666	0.705544	0.691565
1RT139B01_B_A01	4.20869	4.94575	6.11263	4.00202	4.0126	3.48925	4.28976	4.6715	2.45724	3.30034	2.16292	2.54744	2.37634	1.94266	6.62921	6.54077	4.02442	4.13278	3.436	3.50356	3.98317	4.32266	3.69531	3.46208	3.45383	3.58128	3.54297	3.40056	4.73035	6.25417	1.63299	3.59367	4.7391	5.0627	4.00759	3.86836	3.85082	3.24133	3.49993	3.44602
1RT139B09_B_A05	1.10645	1.19117	0.710729	0.778276	0.725541	0.74037	0.634014	0.609891	0.610779	0.476227	0.565146	0.577969	0.657921	0.657209	0.743075	1.08918	0.513371	0.552557	0.851064	0.630613	0.539509	0.546502	0.557242	0.658223	0.675195	0.719786	0.705303	0.741231	0.573619	0.552235	0.824738	0.693973	0.979031	0.858917	1.14019	0.986898	0.958258	0.75475	0.702628	0.632856
1RT139C07_A_B04	1.01888	0.896534	1.01265	1.10871	1.16332	0.847935	1.17823	0.995871	1.63255	1.403	1.38903	1.67686	1.68444	1.59432	1.07889	1.05794	1.1832	1.09611	1.10431	1.02196	0.902108	1.09938	1.08011	1.00441	1.27461	1.38043	1.75691	1.35751	1.22834	0.977552	0.605375	0.922302	1.26144	1.00062	1.16186	1.13431	1.01685	1.22451	1.18812	1.48292
1RT139C09_A_B05	1.39505	1.50429	1.66371	1.82018	1.67342	1.38098	1.86985	1.31154	2.21461	2.09839	1.87492	3.12031	2.26099	2.65795	1.15391	1.22541	1.48505	1.79319	1.65393	1.54996	1.47514	1.80927	1.92037	1.55337	1.70322	1.78865	1.83514	1.54096	1.68509	1.22419	0.786426	1.6503	1.63806	1.77802	1.52252	1.8989	1.88058	1.68653	1.65503	1.73563
1RT139C13_A_B07	0.502583	0.481971	0.417684	0.588715	0.524306	0.639511	0.500766	0.507187	0.527623	0.578655	0.619425	0.642506	0.468394	0.531871	0.472203	0.654568	0.487929	0.453893	0.654919	0.514333	0.555888	0.504984	0.514565	0.466589	0.623597	0.460835	0.62873	0.48952	0.5232	0.525465	0.531185	0.585066	0.552736	0.436261	0.567377	0.52445	0.599577	0.563953	0.500688	0.417888
1RT139C14_C_B07	1.07039	0.81614	0.837434	0.966799	0.983255	1.16315	1.07743	0.922232	0.899856	0.943499	0.90375	1.2126	0.909514	1.08195	0.848075	0.705609	0.693164	0.865694	0.916309	1.05735	0.705592	0.876442	0.994279	0.854459	0.699891	0.912496	0.868188	0.871523	1.01964	0.809743	0.611894	1.04618	0.938489	0.956038	0.870886	0.864393	0.811703	0.910714	0.920861	0.730116
1RT139D05_B_B03	0.318941	0.310873	0.296291	0.264471	0.277211	0.428686	0.35228	0.279052	0.289206	0.270873	0.342523	0.421358	0.336424	0.325299	0.307481	0.336136	0.35029	0.387896	0.331331	0.365996	0.303391	0.326789	0.370013	0.352551	0.34139	0.262663	0.311781	0.325185	0.364868	0.391612	0.357757	0.312446	0.33704	0.314887	0.324941	0.291242	0.363528	0.357551	0.325141	0.323541
1RT139D17_B_B09	3.19073	2.67271	2.51036	NA	3.74934	4.11802	2.8031	3.37536	3.07867	3.13346	2.01706	2.17643	1.95723	2.48057	3.19848	3.70672	3.03023	3.11443	3.27199	3.40592	2.70085	NA	5.1038	3.58982	2.80836	3.00158	2.88939	2.48436	4.47026	4.20981	6.21261	4.02265	NA	3.08674	2.83282	2.63465	2.33515	2.77634	2.57933	2.87379
1RT139E08_C_C04	1.60635	1.57613	1.54508	1.69417	1.30747	1.56008	1.60848	1.88091	1.94714	1.99367	2.48106	2.00045	1.77126	1.82022	1.96657	2.06713	1.75488	1.70614	1.5323	1.92061	1.80238	1.7201	1.80764	1.603	1.28162	1.65789	1.60812	1.40872	1.90778	2.23346	1.67744	1.72928	1.73291	1.16418	1.42863	1.18715	1.49962	1.67204	2.09614	1.51612
1RT139E17_A_C09	1.83144	1.64242	NA	2.24744	2.1085	NA	2.61758	2.50361	1.76396	NA	1.33969	1.74426	1.15597	1.55389	3.14947	3.08697	2.07671	2.18261	NA	2.01166	2.33674	NA	NA	3.22624	2.1236	2.24926	2.18147	2.03974	2.45975	2.95677	1.35737	2.53871	NA	NA	2.47418	2.16194	1.99536	2.17256	1.78778	1.56148
1RT139F05_B_C03	1.20925	1.11357	1.58005	1.59493	1.61051	2.8332	1.61362	1.32162	1.08301	1.24883	1.15327	1.02589	0.900152	1.12523	1.44923	1.56978	1.11981	1.3875	1.92835	1.6653	1.3683	1.37892	2.11002	1.23067	1.62375	1.99871	1.83707	1.42997	1.49794	1.09771	1.13659	1.80172	1.93444	2.27793	2.02733	1.79925	2.00466	1.81699	1.53474	1.62561
1RT139F06_D_C03	0.484831	0.590621	1.04442	0.927679	0.995569	1.26414	1.07185	0.976537	0.693099	0.838905	0.632953	0.919596	0.73735	0.784606	0.74391	0.972167	0.984645	1.03264	0.920122	0.656945	0.957554	1.05438	1.13855	1.05994	0.865497	0.896368	1.31782	1.07726	1.03219	1.17161	0.618062	1.19964	1.06615	1.19975	1.05971	0.793483	1.10416	1.05936	0.799965	0.786412
1RT139F11_B_C06	12.6433	11.8594	14.7328	12.3512	13.5367	15.0903	11.5551	10.3975	9.82774	13.7403	11.7679	12.8763	11.7539	10.7251	13.5301	13.6507	10.1597	10.3748	12.1246	11.7921	11.1191	11.2561	14.344	12.5147	10.9114	13.5958	13.7798	12.292	10.3976	13.6236	10.8439	12.2367	13.6842	13.062	12.7014	10.7103	11.9935	12.7858	12.7057	12.1057
1RT139F19_B_C10	1.72358	1.66477	2.09607	2.2779	1.78241	1.77543	1.6808	1.87036	1.77825	1.89898	1.41613	1.82886	1.46871	1.68013	1.73817	3.99761	2.0179	1.96319	2.31723	1.95045	2.03937	1.73148	1.79752	2.02007	1.75127	1.65942	1.90533	1.62893	2.38634	1.98823	1.12939	2.0823	2.09234	1.66356	1.4392	1.72713	1.50884	1.84363	1.86064	1.58831
1RT139F21_B_C11	1.74155	1.43835	1.95861	2.25474	2.33907	2.39018	1.73571	1.44038	1.58494	1.60889	1.33572	1.46564	1.19308	1.52592	1.24618	1.26876	1.47001	1.53016	1.64408	1.47268	1.20792	1.12714	1.25257	1.08566	1.14021	1.28307	1.36213	1.35539	2.72791	2.53163	0.871655	4.24227	2.82195	3.70501	3.34724	3.40132	2.11843	1.90617	1.9955	1.54792
1RT139F23_B_C12	0.349434	0.371232	0.410392	0.42205	0.391877	0.425132	0.463971	0.443587	0.405293	0.341963	0.438626	0.461169	0.411808	0.394199	0.489408	0.45128	0.385981	0.355354	0.427537	0.501323	0.578139	0.478596	0.521747	0.422483	0.454574	0.323829	0.465706	0.543594	0.342901	0.488399	0.358015	0.483647	0.424389	0.397103	0.41853	0.574692	0.44618	0.454647	0.434848	0.343619
1RT139G08_C_D04	3.10019	4.43758	5.11661	5.24007	3.73817	4.45349	3.64069	3.92852	3.13107	3.22639	2.94515	3.14825	3.03216	2.42557	4.57466	5.09431	4.24071	3.93838	4.97498	4.97737	3.59937	4.43389	3.78018	3.46988	4.51307	NA	3.72895	3.45355	4.6589	4.29972	2.66743	4.06892	3.95177	3.02125	3.37551	4.40951	4.33107	3.86825	3.03539	3.54193
1RT139G17_A_D09	0.8327	0.934259	1.04163	0.892916	0.839571	1.07072	1.15935	0.96328	1.18285	0.913605	1.06998	1.05916	0.931637	0.871309	1.41137	1.05399	1.31873	1.05499	0.935201	0.872201	0.955832	1.51959	0.999444	1.08024	0.937784	1.04699	0.904376	1.14194	0.725935	1.26696	1.65045	1.01435	1.14305	0.939086	1.19166	1.39001	0.978123	1.02886	0.897535	1.0582
1RT139H16_D_D08	1.65663	2.12042	2.81496	2.58428	1.95806	2.80823	2.62866	3.39479	2.57386	2.8565	3.60004	3.53806	2.80717	2.6967	2.18981	2.17743	2.17932	2.34233	2.43662	2.94428	2.13313	2.83844	2.84931	2.32963	3.05134	2.9914	2.72805	2.94686	2.64815	2.25399	0.792797	2.32848	2.43953	2.02938	2.49122	3.18141	2.19048	2.61728	2.67626	2.40006
1RT139I02_C_E01	0.999367	1.20703	1.24641	1.50769	1.24781	1.24036	1.14575	1.15642	1.02883	0.916325	0.94322	1.12671	1.13402	1.05506	0.994942	0.868911	1.28334	1.57312	1.32466	1.17659	0.998226	0.90006	1.12551	1.30457	1.06552	0.914343	1.21113	1.16551	0.833489	1.13035	0.917966	1.21118	1.32822	1.17381	1.27927	1.37447	1.26691	1.07138	1.17171	1.0964
1RT139I10_C_E05	10.6427	14.0111	15.585	17.7111	14.8552	13.6232	15.5437	14.2187	20.7915	23.1458	23.2501	27.3992	19.2927	16.1807	13.1464	15.2987	14.8148	15.5442	15.3128	17.0568	11.7463	13.8222	17.9221	15.3799	17.2388	14.367	16.4156	13.8393	17.1051	14.1483	5.2252	13.7936	17.8991	11.6047	14.2285	20.1317	13.8296	14.6529	17.5444	18.6512
1RT139I11_A_E06	0.658476	0.873484	0.78618	0.943468	0.779626	0.757557	0.826878	1.12754	0.879306	0.896779	0.706649	0.830941	0.804792	0.833572	0.888491	1.06203	0.782369	0.835445	0.994023	0.970601	0.923562	0.888372	1.00866	1.06293	0.818352	0.83159	0.811636	0.959354	0.939416	0.877812	0.758021	0.994028	0.976697	0.790994	1.11263	0.939329	1.1108	0.872383	0.971951	0.892042
1RT139I19_A_E10	2.73779	3.56723	NA	4.05322	NA	NA	NA	NA	NA	NA	NA	NA	NA	NA	NA	NA	3.76754	NA	NA	NA	NA	NA	NA	NA	NA	NA	NA	NA	NA	NA	4.69322	NA	NA	NA	NA	3.15333	NA	NA	NA	NA
1RT139I23_A_E12	1.40662	1.41069	1.71736	1.72375	1.44149	1.83018	1.35199	1.49891	1.2272	1.08784	1.12887	1.10028	1.24551	1.13887	1.79693	1.6837	1.17131	1.66465	1.79789	1.95184	1.46295	1.66058	1.5464	1.53197	1.57405	1.43398	1.34452	1.22381	1.92597	2.26466	1.41899	1.57933	1.52673	1.31416	1.41067	1.7479	1.42681	1.26899	1.36508	1.11478
1RT139J06_D_E03	2.17097	2.65452	1.87917	1.36001	1.89686	1.668	1.49954	1.35411	1.24492	1.30304	1.404	1.74003	1.36277	1.40021	1.07957	3.71199	1.18547	1.3227	1.75856	1.80383	1.34041	1.74596	1.72181	1.8061	1.64101	1.58382	1.58755	1.37652	1.3407	1.5915	1.38226	1.50315	1.63245	1.40037	1.40154	1.52701	1.38006	1.47996	1.38446	1.53347
1RT139J23_B_E12	0.975202	1.30436	1.25794	1.28289	1.45021	1.44248	1.17502	1.54091	1.12384	1.22449	1.39161	1.17103	1.14961	1.0414	1.5371	1.80783	1.39086	1.54178	1.49683	1.17448	1.08581	1.53981	1.22347	1.34677	1.1911	1.15161	1.16288	1.30714	1.68302	1.85981	1.91199	1.31076	1.12414	1.45415	1.12723	1.65393	1.31588	1.10843	1.237	1.3291
1RT139K23_A_F12	1.93747	1.8056	1.49621	1.82649	1.85986	1.71765	1.38825	2.22234	2.01439	2.21779	2.5419	3.15699	2.70578	2.52657	1.61621	1.83515	1.72507	2.18073	2.54649	2.30141	1.80453	2.24813	2.61612	1.8824	2.38068	1.82366	1.87697	1.49927	1.87865	1.6225	1.24006	2.03306	2.18389	1.7576	1.90145	2.04864	2.03098	2.20449	1.89407	2.11909
1RT139L01_B_F01	1.80616	1.89377	1.80067	2.01213	1.95022	2.13216	1.52038	1.43706	1.74021	1.5668	1.9102	1.72193	2.04316	1.73698	1.64964	1.52919	1.91883	1.96246	2.00691	2.11579	1.5937	1.28261	1.43775	1.51636	1.82741	1.52017	1.33266	1.56763	1.34628	1.85045	2.22013	1.82027	1.5591	1.47262	1.63659	1.53112	1.80391	1.58986	1.93413	1.86892
1RT139M19_A_G10	1.08248	1.68123	1.26316	1.77447	1.40663	1.47948	1.11486	3.44789	1.62748	1.13698	1.25277	0.971335	0.979679	1.14482	1.38413	1.56201	1.52049	1.75322	1.83457	2.20166	1.64462	1.36892	1.55197	1.20829	1.87714	1.45173	1.45262	1.32361	1.43491	1.54682	3.02337	1.63909	1.23675	1.13713	1.49828	0.949226	1.71534	1.6097	1.54609	1.62406
1RT139N23_B_G12	0.869526	0.806334	0.886829	0.737802	0.620559	0.865807	0.792552	0.706236	0.622334	0.634027	0.604255	0.583865	0.528122	0.581569	0.970818	0.839788	0.869533	0.768745	1.21015	0.722133	0.900637	0.696484	0.976312	0.788296	0.70727	0.659796	0.651788	0.765296	0.777278	0.806525	1.03588	0.75211	0.943365	0.806289	0.998436	1.20463	0.735609	0.689398	0.664174	0.670001
1RT139O01_A_H01	1.71394	2.4335	2.21311	2.60114	2.29351	1.75898	1.83336	1.77326	3.60773	3.31704	3.41654	2.49295	2.62111	2.92018	1.76071	1.61979	2.15624	2.54567	2.15622	2.67225	2.59033	2.75481	2.49597	2.40161	2.52042	2.65421	2.48841	2.86493	2.5457	2.16293	2.8463	2.12373	3.68861	2.68748	3.074	2.70361	2.7992	2.16353	2.93936	2.54597
1RT139O13_A_H07	1.37968	1.696	1.62432	1.52801	1.6406	1.63853	1.41366	1.59042	1.51145	1.39514	1.51123	1.15536	1.19415	1.37975	1.86371	1.57226	1.76622	1.81923	1.4822	1.75966	1.71854	1.46695	1.33107	1.79933	1.43008	1.40826	1.37569	1.12435	1.44144	1.8409	2.19191	1.42806	1.17418	1.88041	1.20077	1.20209	1.29566	1.24164	1.81578	1.15798
1RT139P16_D_H08	0.986554	1.01993	1.19046	0.969754	1.09035	0.982384	1.0317	1.22003	0.994676	1.03199	0.980306	0.763276	1.05301	1.07434	1.27932	1.26032	1.25504	1.00091	1.08561	1.08105	1.17762	1.20162	1.31562	1.42949	1.31796	1.02757	1.17231	1.02958	1.40071	1.5398	1.43131	1.18437	1.35087	0.829724	1.06116	1.16694	1.26799	0.921049	0.981139	0.72573
1RT140B04_D_A02	3.20078	3.29613	3.43851	4.03516	3.53512	3.78119	3.15148	3.27116	4.82114	4.57731	4.61705	3.56903	3.49569	3.99802	2.96676	1.96988	4.56183	5.06654	3.45928	3.83634	3.21159	2.99071	4.09668	3.31741	3.99873	3.28967	3.60234	3.54412	3.33189	3.17434	1.46307	3.02488	3.62902	3.54706	3.19207	2.75796	3.13964	3.43879	3.58918	4.38248
1RT140C17_A_B09	1.06315	1.4744	1.67167	1.61865	1.27256	1.32089	1.81979	1.32577	1.19264	1.42178	1.36874	1.09144	1.26344	1.09947	1.05795	1.06946	1.60446	1.64009	1.66829	1.53745	1.69408	1.81651	2.16984	1.30397	1.4793	1.51624	1.66907	1.41604	1.77418	1.83209	1.1415	1.70015	1.42996	1.24227	1.41006	1.41965	1.73758	1.47963	1.23727	1.05531
1RT140D06_D_B03	0.806178	0.727557	0.634657	0.835776	0.76932	0.817786	0.670864	0.885617	0.946755	1.03392	1.05662	1.04232	1.0093	1.01855	1.05727	0.661679	0.881839	0.870396	0.839207	0.888168	0.899595	0.588859	0.806183	0.765737	0.856002	0.792592	0.898339	0.878798	0.837414	0.774087	0.65626	0.824616	0.871108	0.81416	0.637908	0.798767	0.803206	0.78616	0.922469	0.879609
1RT140F21_B_C11	1.23722	1.31363	1.60095	1.42281	1.6658	1.58713	1.29635	1.34902	0.974655	0.960332	0.946926	0.754616	0.650984	0.843036	1.79413	1.42312	1.42205	1.60704	2.06124	1.62999	1.55609	1.92907	1.30166	1.30428	1.22171	1.42123	1.36427	1.41324	1.3564	1.56993	1.36575	1.57191	1.4701	1.48228	1.47348	1.55043	1.49546	1.29855	1.15914	1.29672
1RT140F24_D_C12	1.88541	2.36626	2.40805	2.15371	2.41284	2.5859	2.1634	2.4236	1.74733	1.77469	1.64013	1.55625	1.66012	1.75885	1.4079	1.33462	2.06394	2.20167	2.22709	2.43186	2.53523	2.26667	2.13464	2.45415	2.46842	3.09346	2.48145	2.22657	1.83615	1.35804	0.815102	2.21527	2.95802	3.42714	4.25063	5.03474	2.62855	2.79003	2.56181	2.27586
1RT140H09_B_D05	3.56828	4.67048	4.81057	4.02136	4.32763	3.60949	4.73547	NA	3.49124	3.36393	3.8226	2.6121	3.69181	3.86897	4.35377	3.46559	4.36404	4.64722	5.29878	6.21215	4.63971	5.36526	4.82481	4.03516	5.14057	6.22154	4.74594	5.00422	5.14127	5.45554	2.74018	5.81144	7.34585	6.50523	6.25096	7.61185	5.12109	4.04631	4.1905	5.50103
1RT140K20_C_F10	1.30642	1.6807	1.53799	2.0452	2.07831	2.17154	1.13013	1.7634	1.81197	1.51565	1.37636	1.11144	1.57214	1.80291	1.27545	1.57024	1.61378	2.09531	1.92569	2.32416	1.70225	1.22402	1.60198	1.38731	1.76144	2.13299	1.94678	1.59282	1.30093	1.68363	0.812586	1.74066	1.93961	1.51326	2.20129	2.04707	2.16141	1.82459	1.34827	1.53235
1RT140L18_D_F09	1.05674	1.66972	1.67067	1.46915	1.71709	1.79716	1.55621	1.69209	1.75039	1.5577	2.10521	1.29887	2.90248	2.20705	2.07609	1.83331	1.43717	1.4601	1.52897	1.66622	1.93441	1.7082	1.41691	1.31291	2.09513	1.54249	1.57967	NA	1.85529	2.04238	2.42888	1.57236	2.06328	1.45253	1.70307	2.37035	2.10026	1.91057	1.40263	1.3143
1RT140M04_C_G02	0.381976	0.447706	0.385716	0.585861	0.581345	0.642394	0.433405	0.489752	0.58594	0.469847	0.45731	0.350079	0.539179	0.449445	0.509605	0.667584	0.555375	0.651709	0.602134	0.694676	0.526718	0.531682	0.559089	0.60718	0.615144	0.566481	0.535665	0.457095	0.575804	0.632234	0.41891	0.612094	0.378191	0.40946	0.542593	0.594117	0.776341	0.531976	0.42085	0.479198
1RT140N10_D_G05	1.55586	2.10268	2.06408	1.79034	1.96096	2.82215	1.65439	1.5702	2.00509	1.95923	2.13338	1.54916	1.713	1.96975	2.99399	1.90156	1.83527	2.08117	2.31138	2.48025	1.86522	2.64993	1.77893	2.01571	2.12783	1.87222	1.93034	1.94965	1.66719	2.50814	1.21687	2.02013	2.86337	2.22108	1.99985	2.1651	2.17782	1.83041	1.82838	1.64301
1RT140O20_C_H10	0.880388	1.11001	1.71631	1.66117	1.6172	1.58586	1.25889	1.40452	1.69243	1.60153	1.56124	1.19578	1.92865	1.69401	1.2058	1.02734	1.90319	1.76805	1.48468	1.69502	1.43499	1.07702	1.14473	1.2004	1.70893	1.44234	1.60606	1.58212	1.15051	1.27459	0.67634	1.67719	1.38185	1.63396	1.63065	2.24975	2.03799	1.78221	1.29276	1.37092
1RT140O22_C_H11	0.803304	1.30701	1.51864	1.19529	1.5655	1.50919	1.30444	2.1617	0.914823	1.10168	1.03477	0.945787	1.18581	1.0111	1.47239	1.28963	1.41706	1.59767	1.39411	1.40662	1.5933	1.37693	1.30558	1.65938	1.51403	1.20119	1.37847	1.33507	1.61408	1.29097	1.03767	1.48992	1.64608	1.42318	1.62983	1.78277	1.54172	1.19433	0.978432	1.39158
1RT140P09_B_H05	0.620068	0.655889	0.518501	0.78675	0.65554	0.779622	0.574817	0.750917	0.694286	0.417665	0.591081	0.502594	0.62501	0.572357	0.719774	0.907824	0.637403	0.81031	0.724277	0.540791	0.644617	0.667848	0.648125	0.731131	0.618972	0.776976	0.695613	0.771779	0.645982	0.934585	0.617207	0.87928	0.740721	0.649645	0.678259	0.898012	0.658471	0.598153	0.77638	0.539702
1RT141A01_A_A01	0.791552	1.65783	1.6921	1.22007	1.45293	1.17354	1.37997	0.702088	1.37739	1.45689	1.63961	1.19495	1.28128	1.49972	2.39615	1.30689	1.12092	1.32545	1.52377	1.37657	2.06743	2.87242	2.70316	3.69086	6.59223	NA	4.26799	4.86223	1.51888	2.18637	1.75641	1.52873	1.66848	1.58271	1.51159	1.88187	1.81646	1.21844	1.47377	1.43074
1RT141A13_A_A07	0.632801	0.644055	0.590209	0.687948	0.766986	0.70489	0.482929	0.671856	1.01201	0.784306	0.908081	0.518287	0.745385	0.815064	0.896919	0.728569	0.69065	0.812923	1.09883	0.719068	0.642955	0.48538	0.69734	0.73639	0.688505	0.75681	0.691417	0.792362	0.626084	0.620993	0.635017	0.739961	0.788845	0.546379	0.733252	0.838225	0.768745	0.595963	0.596041	0.675518
1RT141A14_C_A07	0.578762	0.829087	0.934669	0.734918	0.902727	0.911757	0.887858	1.26123	0.825815	0.90254	0.87334	0.769721	0.682833	0.92542	0.886593	1.06222	0.836768	0.779949	1.10719	0.99745	0.964518	0.942558	1.03329	1.17239	1.08576	0.93277	0.847184	0.95259	0.855149	1.13008	0.764812	0.852805	1.27106	0.737051	1.08504	1.17908	1.30703	0.639782	0.708024	0.70409
1RT141B09_B_A05	2.73579	2.22854	NA	2.7741	NA	NA	2.78482	NA	NA	NA	NA	NA	NA	NA	NA	3.7906	3.22618	3.73791	NA	NA	NA	NA	NA	NA	NA	NA	NA	NA	3.12296	NA	4.78422	NA	NA	NA	NA	NA	NA	NA	2.18727	NA
1RT141C05_A_B03	1.04751	1.29992	1.45659	1.68727	1.85452	2.03371	1.50125	NA	1.89127	1.41437	1.2932	1.25845	1.54583	1.55546	2.11575	1.93225	1.65293	1.7624	2.06703	1.80542	1.43334	1.58777	1.52476	1.51927	1.8088	1.86654	1.62064	1.60953	1.61938	1.66117	1.30236	1.67865	2.34303	1.8278	1.95771	2.20641	2.00065	1.43118	1.66921	1.39312
1RT141D11_B_B06	1.01442	0.847923	1.20631	0.999487	1.32961	1.63772	1.89348	1.4788	1.08109	NA	0.975667	1.13956	1.11658	0.93885	1.12859	1.65416	1.17299	1.17827	0.71359	1.05167	1.26888	NA	1.68562	1.29809	1.28797	1.44009	1.21598	1.97011	1.17919	1.1361	1.09858	0.954259	1.71545	1.83684	1.64685	1.67561	1.35068	1.78865	0.999714	1.32621
1RT141D20_D_B10	0.810014	0.866038	0.852528	0.762624	0.80255	0.916386	1.07827	0.999449	0.819208	NA	0.99647	0.95245	1.16265	0.905668	0.753292	1.0562	0.950181	0.741169	0.512525	0.989879	0.984577	NA	0.859483	0.93142	0.941438	0.910896	0.972171	1.29653	0.657984	0.686591	0.990249	1.00052	0.900039	1.14313	1.24919	0.85041	0.969587	1.0718	1.03589	0.879445
1RT141D24_D_B12	1.56553	1.77916	1.25949	1.15957	1.94952	1.76849	2.14834	2.03571	1.74196	NA	1.38318	1.20158	1.33631	1.1588	1.2425	1.69743	1.90609	1.3332	1.17884	1.41539	1.78523	NA	1.83498	1.64615	1.59208	1.81462	1.46604	2.81088	1.04392	1.2463	1.90191	1.11275	2.16801	2.2245	2.18524	1.70931	1.93134	2.6955	1.64132	2.30933
1RT141F01_B_C01	1.03563	1.06222	1.90232	1.10126	1.25963	1.32969	1.68621	1.52233	0.936269	NA	1.54669	0.995871	1.44184	1.1692	1.31545	1.50711	1.66407	1.12484	0.742611	1.46019	1.42102	NA	1.53975	1.53238	1.65022	1.40971	1.32037	2.34407	1.41049	1.1969	1.43627	1.54905	1.61744	1.52717	1.53449	1.6116	1.49423	1.48779	1.32818	1.96748
1RT141F24_D_C12	1.02428	0.956217	1.21427	0.988924	1.30952	1.36164	1.32348	1.74847	0.950413	NA	1.27472	0.846394	0.860588	0.676961	1.21463	1.1172	1.54522	1.16054	0.745492	1.48644	1.45284	NA	1.58145	1.2429	1.23302	1.40674	1.06708	1.86485	1.00865	1.48223	1.3839	1.11668	1.57423	1.92359	1.38457	1.11089	1.06344	1.86865	0.881484	1.33487
1RT141H02_D_D01	0.976259	0.874002	0.976988	1.10759	1.17035	1.2241	1.63347	1.69863	0.970504	NA	1.47109	1.05122	0.906245	0.997569	1.0271	1.20425	1.34412	1.3544	0.723337	1.43033	1.53836	NA	1.47323	1.5489	1.47638	1.75237	1.35653	1.83969	1.08652	1.08554	1.1152	0.729403	1.25327	1.16836	1.37689	1.29404	1.06811	1.12962	1.51134	1.17516
1RT141H14_D_D07	1.39704	1.4926	1.56698	1.67835	1.75425	1.95785	2.49361	2.15702	1.45011	NA	1.18227	1.6307	1.42248	1.06387	2.22031	2.40872	2.02955	1.94501	0.999258	1.79299	1.51312	NA	2.58758	1.84744	1.9371	2.36299	1.52963	3.2921	1.55575	1.46065	1.24146	1.64573	2.24027	1.96499	2.33055	1.94296	1.8401	2.73568	1.71413	1.85433
1RT141I07_A_E04	0.572433	0.582916	0.655077	0.688083	0.755815	0.830746	0.792248	1.02037	0.636092	NA	0.744823	0.681798	0.867295	0.602549	0.767811	0.804201	0.658145	0.877546	0.506482	0.958715	0.704777	NA	0.660688	0.711629	0.957999	0.659325	0.853975	1.04239	0.549788	0.59874	0.678174	0.48289	0.892987	0.716875	0.856301	0.70989	0.72103	0.883546	0.829658	0.887346
1RT141K06_C_F03	19.0454	12.588	14.9732	16.0703	20.0535	20.5922	22.2694	21.6463	19.0413	NA	13.1627	14.9887	18.3954	15.6196	14.9969	17.5726	23.1483	18.5395	10.1152	22.9992	21.0144	NA	32.5736	22.8313	22.8433	16.4662	18.0065	23.2899	12.5466	17.621	18.6679	13.8795	21.0326	18.8812	23.4195	13.7817	17.8056	29.2121	18.5404	21.1497
1RT141K07_A_F04	0.88164	0.92119	0.875703	0.93263	0.992026	0.998957	1.10851	1.28951	2.54354	NA	3.25065	3.97458	3.43851	3.08072	1.10181	1.21848	0.754335	0.921075	0.710442	1.14665	0.939565	NA	1.01418	1.58637	1.20487	1.03608	0.971711	1.55801	0.939574	0.984334	1.38097	0.737478	1.01711	1.18168	1.38787	1.37784	1.17159	1.73406	1.92352	1.96595
1RT141O23_A_H12	1.57603	1.18529	1.53064	1.52012	1.83809	2.659	1.89873	1.82392	1.71432	NA	1.40477	1.46457	1.51948	1.40085	1.34074	1.75831	2.06774	1.96543	1.02632	1.58181	1.59747	NA	2.5319	1.36372	1.81293	1.91085	1.82794	2.79174	1.1513	1.40349	1.16813	1.19985	2.10099	1.84432	1.7241	1.3099	2.01334	2.18969	2.03563	1.97426
1RT142A03_A_A02	1.99161	1.68233	1.53523	2.30613	2.49741	2.15238	2.94893	3.34665	1.90001	NA	2.11663	2.17207	2.58712	2.23085	1.97583	2.97972	2.74937	2.59371	1.64585	2.62425	3.4154	NA	3.74391	3.82157	3.90005	2.91442	2.71984	4.87284	2.73751	2.56629	2.38019	3.61569	3.48045	3.4101	2.569	2.10304	2.36628	2.66267	2.70237	3.05011
1RT142A17_A_A09	1.81884	1.71034	1.8269	1.73719	1.96394	1.91016	2.35218	2.58414	1.49599	2.13183	2.14161	1.7794	1.89371	1.69143	1.71104	1.70264	2.60077	2.16279	1.93843	1.9019	2.01113	2.71865	2.0636	2.44358	2.12277	2.22819	2.43026	2.42604	1.67667	1.93517	1.69663	2.26495	2.23013	2.15002	2.47272	2.08685	2.3514	2.0961	1.832	1.95216
1RT142A21_A_A11	0.899127	0.802369	0.717328	0.733672	1.03217	0.820112	0.954033	0.909669	0.907281	0.793007	0.895787	0.826141	0.894418	0.78627	0.772775	0.977479	0.939048	0.690734	0.75743	0.893187	0.862046	1.00018	0.876147	0.895809	1.04752	0.803045	0.995375	1.01142	0.880797	0.970673	1.34891	0.840464	0.900466	1.28484	0.883106	0.798241	1.01165	0.985476	0.91444	0.962817
1RT142A22_C_A11	1.46501	1.43945	1.11581	1.44012	1.79223	1.36268	1.76987	1.63925	0.997716	1.37202	1.31998	0.868975	1.09208	1.0405	1.37995	1.46225	1.43319	1.57431	1.42551	1.391	1.30331	1.91608	1.23878	1.47205	1.44117	1.49174	1.25456	1.24662	1.17339	1.41975	1.5444	1.43341	1.59318	1.43502	1.53559	1.76177	1.85881	1.44107	1.30991	1.68185
1RT142A23_A_A12	0.307721	0.476589	0.372463	0.296213	0.311135	0.340539	0.338094	0.3733	0.373924	0.301509	0.375412	0.298291	0.358311	0.332682	0.414901	0.352274	0.312274	0.374275	0.319886	0.345239	0.336498	0.366031	0.326719	0.412157	0.362621	0.308094	0.384434	0.40757	0.323863	0.376724	0.482622	0.306439	0.316372	0.486743	0.357152	0.360113	0.382362	0.404532	0.39679	0.481912
1RT142C06_C_B03	3.08522	2.61678	1.64722	2.46956	2.42849	2.6165	2.59205	2.64391	2.53087	2.21216	1.671	2.07145	2.36873	1.96061	1.84136	1.72833	3.93977	2.3964	1.79554	2.16262	2.22866	2.95362	2.29393	2.95498	2.63232	2.48876	1.88176	2.55083	2.39974	1.91382	4.49536	2.64277	2.27397	2.4293	2.30553	2.2994	2.91617	2.47978	1.87886	2.84658
1RT142C10_C_B05	1.0306	0.900188	0.84269	1.0639	0.878802	0.770425	1.08359	0.976754	1.26043	1.36024	1.92916	1.73036	1.90025	1.58367	0.79363	1.01146	0.862944	0.913843	0.942965	0.799187	0.9423	1.07674	1.0393	1.0661	1.06957	0.991358	1.03232	0.831971	0.944592	0.934345	0.983879	0.975859	1.15072	0.875646	0.912536	0.958763	0.995186	1.01349	1.40218	1.10462
1RT142C15_A_B08	NA	NA	NA	NA	NA	NA	NA	NA	NA	NA	NA	NA	NA	NA	NA	NA	NA	NA	NA	NA	NA	NA	NA	NA	NA	NA	NA	NA	NA	NA	NA	NA	NA	NA	NA	NA	NA	NA	NA	NA
1RT142E14_C_C07	6.4407	NA	4.22179	4.49527	4.71867	4.89753	5.18486	5.18976	NA	NA	NA	NA	NA	2.23528	4.09994	6.77136	5.54992	4.52736	4.40658	4.91707	NA	NA	4.98768	5.43983	4.60718	NA	NA	4.72025	4.41336	5.56859	NA	NA	NA	4.53798	NA	NA	NA	NA	NA	NA
1RT142F03_B_C02	1.32669	1.03265	0.681969	0.91597	0.960535	1.10726	1.16796	0.937358	0.868374	0.881303	1.01531	0.900774	0.855605	1.04943	1.03121	0.779643	0.811149	0.725828	0.989206	0.953887	1.06979	1.1012	1.04854	0.9767	1.15744	1.17997	0.779319	1.03304	0.861616	0.784316	1.51732	1.03831	1.01249	1.1006	0.875985	0.820574	1.02783	1.03394	1.02572	1.08288
1RT142F13_B_C07	1.80362	1.38211	1.12211	1.49927	1.70676	1.33845	1.91228	1.78755	1.11632	1.5202	1.50114	1.47831	2.05835	1.68498	1.13404	1.14616	1.76343	1.41547	1.68455	1.63884	1.89059	1.86086	1.55312	1.5941	1.56824	1.58299	1.38409	1.76789	1.50105	0.901346	1.39041	1.9239	1.44057	1.6673	1.92082	1.5038	1.4532	1.55079	1.59552	1.40332
1RT142F18_D_C09	2.40786	NA	1.78482	1.69321	1.99232	1.87217	2.41493	2.11523	1.79225	1.79684	2.00173	2.51502	1.99526	2.13756	2.58779	2.82471	2.03264	1.77594	NA	1.60253	1.85739	2.84365	1.39302	1.91158	NA	NA	NA	NA	1.96824	1.63617	NA	2.03062	1.85242	2.85761	2.28849	NA	NA	NA	1.91541	2.38619
1RT142G04_C_D02	2.32883	2.15349	1.75069	2.25699	2.32682	2.04234	2.40662	2.36535	1.91999	2.31178	2.17614	2.0733	2.16479	1.5609	1.79813	1.95128	2.23297	2.04107	2.35655	2.38013	2.33824	2.24081	2.14315	2.39475	2.19407	1.99052	1.71807	2.50796	2.1995	1.84749	1.24058	2.42382	2.17099	2.76393	2.04704	2.00156	2.00549	2.30571	2.30274	2.39422
1RT142H16_D_D08	2.34387	1.85935	NA	2.08796	NA	NA	NA	NA	1.80606	NA	NA	NA	NA	NA	3.09646	2.80131	1.76396	1.85302	NA	1.9097	NA	NA	NA	NA	NA	NA	2.14365	2.04841	2.68719	NA	1.95773	NA	NA	NA	NA	NA	NA	NA	NA	NA
1RT142I07_A_E04	4.06734	3.05366	3.70963	3.04006	3.31799	3.42902	3.95866	3.41875	2.69172	2.86456	3.01478	3.49621	2.79083	3.09519	3.93046	3.57441	3.24387	2.91692	3.61982	3.44933	3.31258	4.14618	2.7734	3.37334	2.83311	3.19929	2.69168	3.36703	3.08249	3.46854	2.76954	3.64431	3.64217	3.64683	2.88681	3.40966	3.2205	2.94267	3.58102	3.61326
1RT142I13_A_E07	12.1095	NA	NA	10.8635	NA	NA	NA	NA	NA	NA	NA	NA	NA	NA	9.19456	NA	11.223	8.08121	NA	9.59567	NA	NA	NA	NA	NA	NA	8.88196	NA	8.63686	10.2602	14.2449	NA	NA	NA	NA	NA	NA	NA	NA	NA
1RT142J07_B_E04	1.28605	1.0831	0.980912	0.942887	0.985499	1.08322	1.26645	0.88664	1.08682	1.16894	1.28652	1.66557	1.39122	1.57061	0.782028	1.39943	0.949815	0.79617	0.983472	1.01552	1.06606	1.06491	0.897567	1.06447	1.32798	1.3298	1.13218	1.43245	1.00804	0.741951	0.983124	1.27105	1.15775	1.29393	1.84442	1.33055	1.32606	1.3401	1.33897	1.2266
1RT142J13_B_E07	NA	NA	NA	NA	NA	NA	NA	NA	NA	NA	NA	NA	NA	NA	NA	NA	NA	NA	NA	NA	NA	NA	NA	NA	NA	NA	NA	NA	NA	NA	NA	NA	NA	NA	NA	NA	NA	NA	NA	NA
1RT142K05_A_F03	1.95682	1.55984	1.93096	1.57199	1.68045	1.53837	1.92732	2.26253	2.16567	2.42474	2.57468	2.75579	1.73457	2.14316	1.41762	1.82872	1.59196	1.64903	1.70862	1.75764	1.58647	1.893	1.60592	2.63812	1.44853	1.76007	1.63611	1.49554	1.58447	1.54256	1.41207	1.80453	1.54885	1.46939	1.80934	2.06943	1.59392	2.08741	2.15405	2.37803
1RT142K24_C_F12	1.31709	NA	NA	1.42016	NA	NA	NA	NA	1.36607	NA	NA	NA	1.08216	NA	NA	3.37547	1.28169	1.67745	NA	1.51608	NA	NA	NA	NA	NA	NA	NA	NA	1.52017	1.77303	2.4757	NA	NA	NA	NA	NA	NA	NA	NA	NA
1RT142L17_B_F09	1.70494	1.46977	1.29693	1.10218	1.76729	1.51414	1.42449	1.36685	1.42319	1.35511	1.38468	1.86415	1.53684	1.53212	1.28246	1.17649	1.11134	1.16411	1.44229	1.5772	1.08953	1.5385	1.36662	1.66139	1.28016	1.55938	1.3751	1.4651	1.30036	1.05137	1.42055	1.24456	1.47649	1.53793	1.48005	1.61609	1.55184	1.42634	1.41627	1.32712
1RT142M05_A_G03	0.960005	1.44038	1.10705	1.0926	1.52127	NA	NA	1.38695	1.17949	NA	NA	NA	1.12781	0.940725	1.59117	2.07345	1.3346	1.26349	1.34367	1.20768	1.25526	NA	NA	NA	1.39512	NA	1.02718	1.20501	1.28791	1.27061	1.5286	NA	NA	1.37835	1.1528	1.68663	1.27227	NA	1.06957	1.5133
1RT142M10_C_G05	1.04073	0.682737	0.819161	0.974925	1.15865	1.22573	1.09087	1.14627	0.913021	0.84124	0.880424	0.713676	0.719361	0.781101	0.746125	0.955668	1.00327	0.895657	1.19511	1.21155	0.839596	0.737004	0.857345	0.908566	0.856873	0.903127	0.933008	0.99438	0.952095	1.11278	0.919767	1.04594	1.13189	1.02683	1.10395	0.938767	1.11994	0.969631	0.850404	0.921429
1RT142M17_A_G09	2.95697	NA	NA	2.6049	NA	NA	NA	NA	3.12806	NA	NA	NA	NA	NA	NA	2.97166	2.51111	2.50804	NA	3.04655	3.14763	NA	NA	NA	NA	NA	NA	NA	2.86545	3.35995	2.95923	NA	NA	NA	3.00974	NA	NA	NA	NA	NA
1RT142M21_A_G11	0.786285	0.706698	0.747282	0.671368	0.803423	0.662595	0.86068	0.852088	0.668178	0.5961	0.658203	0.733721	0.694679	0.624841	0.897301	0.99371	0.776246	0.597632	0.82804	0.803625	0.699774	0.605819	0.933136	0.909083	0.920139	0.789813	0.746002	0.834772	0.782356	0.70005	0.760434	0.971041	0.848458	0.830566	0.814476	0.770059	0.731003	0.944983	0.700483	0.925901
1RT142N18_D_G09	2.08151	1.93587	1.8104	2.01826	1.70825	2.39835	NA	2.229	2.14092	1.96806	1.65339	1.72072	1.86753	2.0057	3.6015	3.30914	2.03682	1.75531	2.27206	2.02963	1.61453	NA	2.70514	2.22718	1.98328	NA	1.86025	2.19744	2.22423	2.25986	1.32777	2.6167	NA	2.01965	1.63206	NA	NA	2.14304	2.29928	2.35978
1RT142P07_B_H04	1.5514	1.34197	1.36869	1.6719	1.87636	1.59937	1.35646	1.28322	1.66086	1.41799	1.33199	1.40189	1.42645	1.79081	1.47591	1.20876	1.30213	1.24617	1.79856	1.79782	1.25556	1.19567	1.59887	1.13029	1.63652	1.73752	1.74336	1.69891	1.33532	1.3963	0.46865	1.78671	1.13101	1.42141	1.40839	1.46133	1.73076	1.53605	1.3362	1.45565
1RT142P17_B_H09	5.76225	5.345	7.02901	7.07903	6.41278	6.42798	5.95661	5.05497	7.45442	7.59103	5.7491	5.26479	5.70488	6.85511	5.61648	5.29548	6.11079	5.79516	5.74353	6.40801	5.46952	7.98007	6.4861	5.54009	5.62838	5.54534	4.86851	5.18492	5.82728	4.8507	2.63121	7.24695	5.77155	6.60549	5.21499	5.34118	5.88544	6.11892	5.80479	5.7668
1RT142P23_B_H12	0.44271	0.44722	0.466249	0.455632	0.562896	0.587746	0.537122	0.554009	0.597248	0.529654	0.557319	0.830779	0.671611	0.781797	0.503866	0.66003	0.386366	0.415632	0.56121	0.605407	0.573353	0.48012	0.477945	0.555508	0.589534	0.62633	0.58999	0.494732	0.523743	0.390114	0.57561	0.6068	0.498578	0.522543	0.507255	0.664698	0.610022	0.543322	0.50547	0.644696
1RT143A07_A_A04	NA	NA	NA	NA	NA	NA	NA	NA	NA	NA	NA	NA	NA	NA	NA	NA	NA	NA	NA	NA	NA	NA	NA	NA	NA	NA	NA	NA	NA	NA	NA	NA	NA	NA	NA	NA	NA	NA	NA	NA
1RT143A20_C_A10	0.451296	0.463413	0.492882	0.403906	0.413892	0.500201	0.462551	0.495394	0.381371	0.350215	0.329612	0.381447	0.406717	0.325947	0.632996	0.595705	0.361341	0.405938	0.541927	0.502542	0.398675	0.458974	0.468009	0.449462	0.451846	0.44933	0.371839	0.506049	0.356621	0.360812	0.621454	0.489522	0.363367	0.535567	0.421076	0.46705	0.471952	0.390545	0.357202	0.404769
1RT143C08_C_B04	0.811637	0.690287	0.623648	0.635607	0.863238	0.68761	0.901176	0.877947	0.742444	0.589855	0.708645	0.564256	0.567786	0.567607	1.21755	1.0447	0.667146	0.931141	1.05037	0.784999	1.08244	1.38437	0.936038	0.979749	0.706114	0.865536	0.510445	0.753131	0.839792	0.865371	0.988597	0.98559	1.06266	0.864277	0.728826	0.889266	0.885167	0.688731	0.550944	0.995872
1RT143D02_D_B01	1.23465	0.864007	1.12327	1.14311	1.10803	1.19844	0.931844	0.964473	0.919026	0.754706	0.748506	0.915396	1.07379	1.09354	1.18106	1.27808	1.03307	1.08122	1.24831	1.31669	1.11645	0.907241	0.931152	0.906197	1.12125	1.06978	1.19026	1.05855	1.328	1.21906	0.689334	1.25681	0.852914	1.10253	1.0637	0.956635	1.21212	1.05998	1.04497	1.04553
1RT143D15_B_B08	2.08237	NA	NA	NA	NA	NA	NA	NA	NA	NA	NA	NA	NA	NA	NA	NA	2.09082	NA	NA	NA	NA	NA	NA	NA	NA	NA	NA	NA	NA	NA	NA	NA	NA	NA	NA	NA	NA	NA	NA	NA
1RT143E02_C_C01	11.109	10.4315	10.9968	10.2488	10.5812	10.8584	11.4121	10.0294	9.37119	7.07548	8.27329	8.91738	9.33223	8.84289	11.6527	11.2563	8.97308	8.92797	10.3163	12.0987	9.14293	8.692	11.1798	12.4398	11.1634	12.5877	12.605	12.6645	10.2386	11.9041	6.50964	10.5138	8.19949	9.28407	9.26056	9.68788	10.5185	9.55266	9.48901	10.8864
1RT143E22_C_C11	1.34409	1.66385	1.41526	1.29178	1.39093	1.37829	1.31192	1.52821	1.35767	1.01224	1.26808	1.28198	1.33268	1.22186	1.48947	2.03569	1.09021	1.50104	1.48902	1.48568	1.12353	1.697	1.40221	1.32277	1.51136	1.31075	1.17482	1.20478	1.25313	1.11964	1.44721	1.72731	1.57263	1.86648	1.34587	1.33119	1.14292	1.1732	1.09917	1.3472
1RT143F06_D_C03	0.71254	0.624132	0.491215	0.729065	0.735641	0.992785	0.636185	0.620752	0.726011	0.604522	0.445664	0.61462	0.626477	0.684054	0.717387	0.753289	0.686674	0.619868	0.875903	0.841567	0.62556	0.512863	0.716992	0.496411	0.786128	0.788764	1.09207	0.892935	0.626601	0.604143	0.58141	0.944712	0.58722	0.703603	0.746982	0.717433	0.725056	0.695977	0.604312	0.648821
1RT143F12_D_C06	3.98006	3.40045	3.86139	3.83993	3.47995	4.19058	3.53256	2.83014	3.69127	3.21373	2.26229	3.22898	2.88751	3.24942	3.41914	2.77726	2.75952	3.00889	3.01723	2.93622	2.40525	2.70683	2.4012	2.16161	2.50063	3.04702	2.49981	2.04127	3.82023	3.37707	2.32927	4.28342	3.34311	3.94377	3.33173	3.96216	3.37332	3.23822	3.13192	3.03008
1RT143H03_B_D02	0.841385	0.675785	0.850972	0.676889	0.776164	0.76641	0.881359	0.703224	0.729356	0.831357	0.608652	0.775445	0.733984	0.836992	0.603179	0.870107	0.63992	0.695071	0.819161	0.668162	0.651212	0.666895	0.682839	0.803032	0.690623	0.933144	0.810276	0.96355	0.811129	0.518568	0.576958	0.819356	0.773191	1.29191	0.743082	0.714927	0.723121	0.717318	0.672691	0.796257
1RT143H23_B_D12	7.5247	8.41983	7.34209	8.28473	6.28013	7.14469	8.10395	6.38152	6.4367	8.46526	4.37218	5.2486	4.06365	5.80086	9.10952	6.21253	6.2445	7.27697	7.10198	5.41996	5.94667	8.5458	6.83424	6.63629	6.81954	9.0828	7.00961	5.41532	8.58941	5.93169	3.82777	7.30451	7.66147	8.49653	6.91223	7.38547	5.86746	5.34865	4.87508	5.84112
1RT143I01_A_E01	1.27538	1.20517	1.33054	1.53988	1.3492	1.39557	1.22015	1.33907	1.1519	1.4187	0.890951	1.14137	1.22697	1.39366	1.48258	1.55969	1.50345	1.51271	1.84236	1.27722	1.54537	1.74721	1.48792	1.3955	1.99534	2.27388	2.23223	1.78982	1.78653	1.72417	1.29045	1.76393	1.45201	1.49271	1.40634	1.47026	1.90168	1.65584	1.28822	1.04035
1RT143I10_C_E05	NA	NA	NA	2.2282	2.18116	NA	NA	1.83829	2.442	NA	1.62029	1.32721	1.36305	1.36419	2.59443	2.77476	NA	NA	NA	2.25921	1.98942	NA	2.26043	2.16268	1.55271	2.1253	1.90459	1.40243	3.06965	3.18434	2.32678	2.47787	NA	NA	1.93558	1.87333	1.83336	1.96316	1.82786	1.45729
1RT143J10_D_E05	3.53813	3.57635	4.46609	4.42948	4.04631	3.55816	5.12989	3.79006	7.74639	9.88087	6.10175	11.1281	10.0792	12.2748	2.66472	2.67314	3.8091	3.93235	4.77204	4.21164	3.25218	4.27261	4.15206	3.34875	3.6772	3.93681	4.2837	3.62008	4.33251	4.00691	1.17105	4.83223	4.72855	5.63065	4.02137	4.33618	5.21524	5.09888	5.4531	4.82409
1RT143L20_D_F10	0.682253	0.606657	0.503078	0.543875	0.431809	0.584801	0.89868	0.546737	0.372467	0.392142	0.36478	0.39023	0.325852	0.334571	0.524611	0.603092	0.450741	0.558916	0.527958	0.500325	0.401522	0.537773	0.502842	0.437598	0.43557	0.673688	0.469075	0.447322	0.479583	0.576552	0.511448	0.588541	0.487703	0.589525	0.389359	0.41795	0.501639	0.44791	0.392718	0.472775
1RT143N11_B_G06	0.699384	0.919902	0.866382	0.94505	0.960139	0.993894	0.943612	0.849484	1.26808	1.2584	1.35655	1.95798	1.39883	1.5783	0.885184	0.819649	0.975414	0.885971	1.11547	1.01534	0.907466	0.796647	0.997747	0.787722	0.891307	1.0301	0.994746	0.856612	0.741763	0.80408	0.830986	0.928698	0.971493	1.04016	0.921308	0.899757	1.11426	1.05632	1.16429	1.12468
1RT143O20_C_H10	1.07326	1.15636	1.18027	1.73057	1.01294	1.43502	1.36246	1.06845	1.31018	1.13674	1.07187	1.29173	0.994644	1.23458	0.811362	0.98379	1.23064	1.114	1.08922	1.11423	1.07383	0.922494	1.00118	1.02892	0.965355	1.27521	1.15471	0.838302	1.26582	1.09682	1.28818	1.24816	1.15329	1.01214	1.15303	1.12233	1.2042	1.24317	1.1161	1.03877
1RT143P01_B_H01	0.724677	0.721967	0.554641	0.602027	0.536591	0.603845	0.591623	0.621214	0.604082	0.53357	0.615188	0.604333	0.673271	0.570599	0.741673	0.779482	0.425484	0.585549	0.752349	0.539557	0.690148	0.736333	0.713745	0.917215	0.688213	0.642711	0.613003	0.697959	0.65862	0.77744	0.706151	0.553534	0.512334	0.483508	0.605178	0.719606	0.700871	0.603661	0.591558	0.690392
1RT143P07_B_H04	0.734412	0.868915	0.66927	0.961047	0.71138	0.747479	0.984584	0.688867	0.810713	0.932143	0.867691	0.93931	0.767057	1.01045	0.678998	0.787298	0.590633	0.700784	0.57427	0.653994	0.665736	0.696303	0.732891	0.715519	0.661017	0.594978	0.70375	0.648729	0.856441	0.974836	0.664115	0.860149	0.820006	0.862061	0.711523	0.610177	0.521838	0.639063	0.672112	0.774374
1RT143P09_B_H05	1.52439	1.44686	1.84781	1.15239	1.15385	1.09029	1.5647	1.36128	1.26437	1.15012	0.954731	1.1248	1.18243	1.20704	1.58163	1.35613	1.09521	1.32805	1.45113	1.26738	1.12278	1.80324	1.38293	1.44837	1.75064	1.31533	1.19584	1.0617	1.57093	1.3584	2.4066	1.19763	1.43716	1.18322	1.37451	1.18945	1.22674	1.43902	1.26371	1.14941
1RT143P14_D_H07	2.81581	2.41771	1.89666	2.89812	2.16159	2.81981	1.88346	1.48882	2.06217	2.37034	2.15171	2.00699	2.12179	2.21762	2.10403	2.03168	1.89997	2.25636	2.36071	2.03117	1.59884	1.58967	2.14924	1.52827	1.80476	1.92329	1.67307	1.68828	1.98986	1.97431	1.29417	3.03078	1.76309	1.58775	2.16038	2.31826	2.10868	2.07809	1.85403	1.67843
1RT143P16_D_H08	3.27764	3.1829	3.45437	3.80903	3.50722	3.58356	2.6459	3.01932	2.0406	2.12374	2.05872	2.18165	2.0699	2.328	3.6532	5.0661	2.17012	3.39029	4.24289	3.97639	2.66824	3.05221	3.41409	2.90283	3.48595	3.57274	2.64269	3.11534	2.99341	3.9342	2.10221	3.55842	2.30299	2.35592	2.6194	2.91106	3.58392	3.78306	2.38502	2.90845
1RT144A04_C_A02	0.399529	0.379192	0.359349	0.472538	0.381339	0.464651	0.362598	0.392266	0.414849	0.48526	0.454095	0.621277	0.392868	0.434127	0.329087	0.932095	0.398208	0.490114	0.348946	0.420472	0.454451	0.372261	0.5293	0.413929	0.42926	0.459248	0.443664	0.493516	0.416106	0.461663	0.390467	0.515585	0.40497	0.465853	0.469717	0.377702	0.405682	0.480876	0.330008	0.355729
1RT144A10_C_A05	0.595814	0.594795	0.665056	0.911045	0.825617	0.809718	0.653686	0.832677	0.750733	0.792795	0.759906	0.946502	0.698733	0.772404	0.712847	0.909939	0.759646	0.765449	0.786426	0.7041	0.629753	0.681798	0.794092	0.652689	0.729956	0.829446	0.772475	0.83515	0.580954	0.85595	0.629225	0.83601	0.729874	0.782149	0.689233	0.821938	0.868651	0.843494	0.61933	0.624446
1RT144A14_C_A07	1.41769	1.54175	1.83645	2.34936	1.73544	2.12276	1.44379	1.37115	1.5531	1.64235	2.01175	1.87637	1.2099	1.91305	0.968411	1.40949	1.74413	2.1323	1.76502	1.83846	1.51583	1.10198	1.73851	1.41056	1.43042	1.66098	1.56121	1.44393	1.49869	1.47448	1.04886	2.02412	1.45818	1.43051	1.71288	1.64596	1.86193	1.61205	1.51326	1.37347
1RT144B19_B_A10	0.673564	0.941428	0.647168	0.909301	0.858066	0.800279	0.57268	0.886466	0.903251	0.840736	0.698264	1.01449	0.777071	0.788399	0.729852	1.08984	0.768739	1.01693	1.00313	0.717459	0.914917	0.786767	0.798727	0.702969	0.826466	0.891293	0.847952	0.796089	0.92437	0.784897	0.507931	0.919924	0.860394	0.764978	0.642971	0.838889	0.970737	0.942537	0.631646	0.656768
1RT144C03_A_B02	9.23405	7.96394	8.85666	10.807	8.86278	12.2359	7.44289	7.47078	7.72149	8.25263	8.63488	8.47079	5.77617	8.60776	9.62462	12.5961	8.93344	10.317	9.45583	9.26794	7.5387	6.94539	9.44352	8.61693	9.03419	8.67365	8.1552	9.19354	7.05876	9.64859	12.4564	9.32684	6.55865	6.7046	8.45945	8.80224	9.32082	9.83235	7.82451	7.74812
1RT144E11_A_C06	0.77775	0.650173	0.606477	0.803818	0.837006	1.00436	0.589998	0.542672	0.832765	0.792292	0.901177	1.11075	0.994029	0.987988	0.484897	0.967568	0.722638	0.776351	0.910632	1.01436	0.637344	0.611689	0.680856	0.616912	0.691939	1.07762	0.717076	0.667852	0.749891	0.595807	0.589376	0.832217	0.763672	0.739814	0.728513	0.757821	0.836309	0.765847	0.731215	0.732272
1RT144H17_B_D09	1.91314	1.94546	1.71947	2.23001	2.1268	2.72775	1.58964	1.67466	1.81368	1.68071	1.39976	1.47025	1.20504	1.86842	2.0008	1.91789	1.94546	2.24793	2.20013	2.23317	1.55202	1.50216	2.21201	1.74461	2.0296	2.13474	2.45857	2.09146	1.95758	2.05977	2.21884	2.75347	1.44755	1.67769	1.89872	1.73733	2.09504	2.13975	1.70701	1.55662
1RT144I22_C_E11	1.86179	1.78219	1.09208	1.62446	1.76546	2.46209	1.05483	1.13274	1.02181	1.14653	0.897241	1.14191	1.0459	1.28995	1.60044	2.14743	1.38318	1.73215	1.76387	1.71984	1.32898	1.05277	1.8165	1.38392	1.52247	2.3913	1.56564	1.54545	1.34524	1.36376	0.783893	2.08756	1.34812	1.29761	1.74336	1.8489	1.81274	1.74908	1.15255	1.35119
1RT144J01_B_E01	0.823626	0.906024	0.916358	0.996797	0.927044	0.861404	0.793798	0.808908	0.773616	0.996169	0.854621	1.15932	0.861063	0.981187	0.681153	1.07432	0.889962	0.903526	1.245	1.02915	1.19103	1.08459	0.916361	0.889565	1.0087	1.05301	1.47168	1.27582	0.792432	0.71753	0.605994	0.795821	0.849469	0.631187	0.878803	0.75412	0.889984	0.987406	0.913782	0.913752
1RT144L05_B_F03	0.43977	0.372289	0.358926	0.436779	0.515295	0.571567	0.349135	0.370328	0.539122	0.610882	0.457974	0.526455	0.505911	0.614201	0.553368	0.645579	0.52006	0.475986	0.710127	0.506784	0.530653	0.444157	0.5854	0.548028	0.477075	0.584335	0.436536	0.306134	0.501116	0.520431	0.358724	0.639472	0.384084	0.407683	0.52308	0.614466	0.565173	0.411381	0.491271	0.542613
1RT144O03_A_H02	0.85725	1.18002	1.22311	0.91969	1.11191	1.24502	0.958624	1.05616	1.76231	1.61827	1.77519	1.76142	1.71046	2.2363	1.20101	1.104	1.01162	1.2215	1.10879	1.29055	0.802458	1.28643	1.40491	1.26407	1.19324	1.47801	1.173	1.21597	1.11935	1.0835	1.43405	1.19136	1.24764	1.41615	1.25783	2.02974	1.43833	1.38109	1.57483	1.78644
1RT145A15_A_A08	1.2134	1.27087	1.65537	1.4098	1.44915	1.59704	1.20237	0.941313	1.81988	1.77532	2.1173	2.61742	2.34821	2.83077	1.07677	1.40639	1.10756	1.34539	1.41275	1.38792	1.1788	1.03377	1.13653	1.19513	1.25884	0.933512	0.992779	1.05287	0.853872	1.21405	0.730302	1.49406	1.2635	1.26788	1.03478	1.34466	1.41685	1.66185	1.75235	1.5238
1RT145A23_A_A12	0.934381	0.632398	0.817144	0.860801	0.679779	0.762573	0.736381	1.29858	0.904165	1.08092	1.08376	1.19522	1.41206	1.16759	1.1086	0.958679	0.867674	0.802617	0.974423	0.750192	0.834445	1.03116	1.20606	1.25234	1.11655	1.47159	1.01865	0.851334	0.855625	1.33969	1.32148	1.02428	1.06703	0.939649	1.10576	1.0587	1.24187	1.02928	1.01694	1.16923
1RT145B24_D_A12	0.52879	0.575827	0.620117	0.498219	0.592672	0.511834	0.522865	0.606397	0.645332	0.770724	0.728024	0.707982	0.696547	0.79737	0.6336	1.00999	0.51586	0.562758	0.524288	0.651908	0.719864	0.531831	0.586606	0.73027	0.696992	0.644269	0.555154	0.634256	0.665304	0.901493	0.592003	0.663779	0.553255	0.743116	0.690533	0.827804	0.601274	0.641105	0.650151	0.575017
1RT145C18_C_B09	1.54969	1.86414	2.0774	2.44392	2.02984	1.73431	1.74201	0.984179	2.23307	2.54253	3.0241	2.31889	1.89666	2.04992	1.91493	2.11598	2.81049	2.64604	1.95834	2.16359	2.04787	2.39966	2.49128	1.95517	1.92521	2.43285	2.04148	2.06535	2.63624	2.14741	1.80918	1.99967	2.10688	2.43848	2.02661	2.80293	2.02596	2.64367	1.98072	2.31996
1RT145C23_A_B12	0.701618	0.755498	1.14515	0.970191	0.984727	1.17803	0.838302	0.725303	0.884524	1.119	0.870554	0.854654	1.01031	1.03983	0.797991	0.747859	1.06485	0.94492	0.895113	0.925303	0.860559	1.0659	1.02919	1.08683	0.89305	0.868054	0.816241	0.788299	0.798085	0.993928	0.589261	1.16873	1.04645	0.887734	0.898234	1.20581	1.24906	0.949291	0.777931	0.854665
1RT145D18_D_B09	1.57783	2.55278	2.15688	2.58597	2.45128	2.56338	2.20661	4.0477	1.98699	2.0548	2.59179	1.78028	1.87022	1.65824	1.35735	1.41769	2.08808	2.49287	2.92956	2.88646	2.03157	2.39487	2.50535	2.36078	2.41343	2.39258	2.30612	2.22537	1.98249	2.13186	1.11547	2.49522	2.55412	2.07217	1.87214	1.82582	2.08485	2.20801	1.77698	1.89398
1RT145E11_A_C06	1.58227	1.85458	1.87374	2.15831	2.20404	2.84275	1.54243	1.89432	1.75161	1.96316	1.73145	1.73881	1.52768	1.60696	1.65368	1.68101	2.0424	2.21874	2.55859	2.46561	1.81426	1.38632	1.78935	1.28789	2.03435	2.05689	1.87439	2.0138	1.36979	1.87905	1.40913	2.30107	1.62509	1.58566	1.72041	1.86569	2.17348	1.83107	1.80812	1.79907
1RT145E12_C_C06	1.85938	2.23813	1.28823	1.23906	1.19798	1.1967	1.31135	0.70524	1.5384	1.46178	1.28096	1.34591	1.0636	1.23913	1.40903	1.94789	1.14927	1.35791	1.16948	1.19142	1.5993	1.5807	2.24124	1.84924	2.03618	2.33397	2.57193	2.00777	1.17314	1.60443	1.19271	1.0988	1.11061	1.28332	1.27276	1.47311	1.55606	1.25173	1.19297	1.33988
1RT145G14_C_D07	0.718082	0.979074	1.03723	1.16715	1.01193	1.30983	0.635513	1.10412	1.07801	0.964966	0.887197	0.962686	0.997973	1.17486	0.78246	1.03957	1.26571	1.21578	1.40005	1.25054	1.00392	0.897713	1.09963	1.02579	1.32824	1.18084	1.20642	1.05032	1.00358	0.981962	0.796243	1.37038	0.925524	0.902349	0.937904	1.09322	1.20564	1.07036	0.898336	0.870726
1RT145I06_C_E03	0.471543	0.50189	0.501719	0.415882	0.510117	0.433509	0.390989	0.786361	0.4701	0.452244	0.458735	0.43332	0.532999	0.421056	0.611985	0.677564	0.452244	0.513478	0.505189	0.584627	0.42789	0.496513	0.631486	0.784665	0.48578	0.524728	0.691093	0.553335	0.402556	0.530787	0.742475	0.507259	0.694418	0.453496	0.461518	0.581605	0.570344	0.51258	0.46905	0.41846
1RT145I17_A_E09	2.07308	2.07913	NA	2.06717	NA	NA	NA	NA	NA	NA	NA	NA	NA	NA	NA	NA	3.26515	3.3438	NA	2.30968	NA	NA	NA	NA	NA	NA	NA	NA	2.84829	NA	2.84375	NA	NA	NA	NA	NA	NA	NA	2.47172	NA
1RT145I22_C_E11	2.0599	2.71296	1.54813	1.43467	1.61285	1.95292	1.26111	1.71279	1.76451	1.54383	1.27849	0.787808	1.28662	1.29056	2.02131	2.25995	1.50314	1.59635	1.68073	1.65401	1.44881	1.45423	1.08256	1.37862	1.56272	1.80279	1.8997	1.39707	1.3811	1.62386	1.29513	1.50739	1.46464	1.53675	1.54858	2.06551	2.03017	1.29012	1.25006	1.04878
1RT145J23_B_E12	1.22574	1.55256	1.45985	1.17588	1.62569	1.69674	1.62564	1.09786	1.13874	0.969062	0.928681	0.87298	0.850182	1.08134	1.16633	1.31506	1.44479	1.4924	1.77174	1.67728	1.49113	1.12299	1.39932	1.32212	1.28634	1.40077	1.50647	1.33864	1.46317	1.37391	1.00071	1.67344	1.15277	1.30507	1.11671	1.36141	1.1227	1.0999	1.05337	0.978954
1RT145K24_C_F12	1.44603	1.52859	1.83104	1.48708	1.61466	1.31487	1.40291	2.19124	1.43208	1.25408	1.24051	1.08725	1.02144	1.41939	1.49206	1.53798	1.8541	2.10408	1.7896	1.43467	1.9646	1.17262	1.37681	1.67085	1.40565	1.80746	2.05823	1.41544	1.36552	2.50673	1.48261	1.41561	1.60268	1.59562	1.53484	1.86909	1.63572	1.56231	1.25799	1.35035
1RT145L12_D_F06	2.50725	2.95855	3.30838	2.54902	2.95622	3.23832	3.37509	2.33747	2.35153	2.09483	1.91918	1.59712	1.82804	2.3698	2.83736	2.4541	3.1984	3.12558	2.89729	2.78983	2.86491	2.57273	3.8199	2.22822	2.61274	2.87076	4.00213	2.59399	3.49401	2.5371	1.34819	3.56276	3.1459	2.65891	3.31632	2.38048	3.34042	2.54802	2.18113	2.37407
1RT145L13_B_F07	1.22069	1.43381	1.13707	0.858	0.829426	1.02183	1.07041	1.25329	1.069	1.19052	1.35898	1.2104	1.07494	1.45472	1.02086	1.20954	1.01519	1.19419	1.27496	1.04197	1.25271	0.94954	1.32818	1.18143	0.977748	1.2715	1.6834	1.18283	1.00578	1.65544	1.48336	1.20039	1.13612	1.16532	1.12233	1.36077	1.9118	1.47548	1.0501	1.19218
1RT145L14_D_F07	1.75887	1.87254	2.01657	1.36029	1.97437	1.67937	2.60446	1.58615	1.58414	1.62265	1.71706	NA	1.33242	1.61146	2.11105	1.8711	2.0953	2.20946	1.87575	1.88917	1.57472	2.33193	1.89483	NA	1.74262	NA	2.22802	1.56066	2.11695	2.25307	2.34047	2.2939	NA	2.18254	1.54484	1.80902	NA	1.44225	1.37573	1.56509
1RT145L23_B_F12	1.23125	1.52412	1.39236	1.02952	1.28646	1.39306	1.46182	1.39807	1.47064	1.17121	1.2707	1.02545	1.37558	1.74107	1.88385	1.29964	1.28532	1.28561	1.20869	0.981206	1.51665	1.51644	1.51381	0.94156	1.3621	1.51705	1.59895	1.3173	1.31686	1.76541	1.3831	1.2073	1.34042	1.35891	1.30397	1.4695	1.43627	1.49514	1.08141	1.2535
1RT145M08_C_G04	2.23158	2.41894	3.04663	1.9607	2.97437	3.1607	2.26503	2.26699	1.91784	1.98451	2.71139	1.7991	1.9035	2.31153	2.76236	3.25291	2.39008	2.46412	2.77925	2.17226	2.1484	2.684	2.16213	2.58375	1.81404	NA	1.88381	2.83773	1.89972	3.36749	1.77855	2.89131	3.06342	2.78068	2.59703	3.18434	NA	2.23119	2.12364	2.42099
1RT145N09_B_G05	0.974668	0.826063	0.973886	0.938718	0.819044	0.969592	0.761969	1.30301	1.5962	0.980084	1.15743	0.924141	1.73833	2.20112	1.05227	1.04709	0.958273	0.786519	0.86159	0.77282	1.35837	1.03185	1.0696	1.2963	1.0983	0.908569	1.18905	0.95909	1.07309	1.15579	1.46728	1.16652	0.944012	0.873634	1.03646	1.25686	1.3618	1.35695	1.29755	0.957266
1RT145N16_D_G08	1.42595	1.5766	2.16269	1.05094	1.57816	1.78766	1.50908	1.4081	1.46723	1.72334	1.21196	1.10219	1.28847	1.5503	1.77437	1.74973	1.82353	1.91671	1.867	1.41263	1.47595	2.08739	1.98873	2.07318	1.19354	NA	1.32976	1.58502	1.53565	1.36841	1.78777	1.45301	1.39605	1.35539	1.53793	1.73678	1.61751	1.45941	1.56467	1.54374
1RT145N17_B_G09	1.57512	1.72529	2.12455	1.4474	1.44951	1.66031	1.10199	1.4969	1.2264	1.17089	1.42539	0.85706	1.06445	1.48725	1.60872	1.36259	1.4479	1.52524	1.51296	1.21719	1.45679	1.01905	1.23343	1.15054	1.22969	1.0476	1.31306	1.15044	1.73223	1.49661	1.73148	1.25272	1.3845	1.36963	1.28087	1.56881	1.45158	1.2724	0.999479	1.076
1RT145P05_B_H03	1.44395	1.03837	1.06561	1.10197	1.236	1.11445	1.07337	1.35667	0.997917	NA	1.42838	0.952662	1.79941	1.31521	1.33127	1.22971	1.59014	1.25575	0.770082	0.998432	1.15076	NA	1.35638	1.07702	1.54555	1.3481	1.37688	1.47104	0.858872	1.30501	0.958003	0.984637	1.26553	1.18613	1.46767	1.02905	1.32216	1.94726	1.37514	1.51262
1RT145P07_B_H04	0.827609	1.04337	0.83339	0.612962	0.819207	1.06651	1.0096	1.03065	0.757209	NA	0.940559	0.819649	0.857131	0.66327	0.918712	0.861304	0.772311	0.846678	0.675214	1.14307	0.979354	NA	1.13318	0.868722	0.93796	1.17542	1.09555	1.18955	0.826169	0.890721	1.18916	0.784358	1.10433	1.18877	1.18289	1.07026	1.19091	1.10113	0.911858	1.1496
1RT146A07_A_A04	1.41973	0.986447	0.729418	0.979041	1.03261	1.28495	1.07643	1.14292	0.952552	NA	0.855186	1.20331	1.638	1.07639	0.92059	0.969423	0.98777	1.36898	0.688513	1.19381	1.32207	NA	1.66361	1.02429	2.16334	1.78566	1.54542	1.86178	0.82413	0.655646	0.767523	0.907151	1.26087	1.15758	1.45952	0.96516	1.9407	2.50713	1.75601	1.57774
1RT146A13_A_A07	1.03171	1.11596	0.648985	0.83167	0.796736	0.995777	1.00477	1.07884	0.963485	NA	1.1878	1.07042	1.65353	1.07896	0.885738	0.988101	0.720228	0.839537	0.714324	1.22355	1.17228	NA	1.22135	1.10245	1.1591	1.14151	1.07651	1.22572	0.842428	0.710165	0.8557	0.77213	0.97621	0.973776	1.05412	1.03855	1.07324	1.05039	1.15209	1.12555
1RT146B04_D_A02	0.507812	0.467974	0.521162	0.523229	0.486682	0.512577	0.580413	0.631936	0.496076	NA	0.497286	0.645694	0.587537	0.528683	0.728549	0.633279	0.516925	0.50651	0.308942	0.533946	0.71741	NA	0.599627	0.50409	0.782598	0.838247	0.760638	0.825613	0.450954	0.47602	0.631309	0.479706	0.526336	0.528612	0.894725	0.536088	0.663914	0.983785	0.552521	0.699501
1RT146B08_D_A04	0.603898	0.857219	0.898168	0.650896	0.861443	0.843017	1.1212	1.16453	0.904923	NA	1.56652	1.53857	1.88929	1.21335	0.751587	0.818041	0.927529	0.915766	0.644769	0.917388	0.943682	NA	1.05608	0.873074	1.03316	1.16698	0.989487	1.33284	0.910431	0.968333	1.33642	0.786997	0.975741	1.07414	0.951732	0.932422	0.979022	0.986157	1.39395	1.23801
1RT146B13_B_A07	1.06488	0.977612	0.761194	0.854958	1.07764	0.910322	1.10889	1.16814	1.01768	NA	0.986312	1.59587	1.80922	1.36522	1.06849	0.817447	1.1207	0.961057	0.596279	1.22069	1.09025	NA	1.25693	0.926319	1.17751	1.11872	1.13809	1.74477	0.887175	0.826074	1.2465	0.699148	0.947359	0.966635	1.23976	0.84755	1.1525	1.64115	1.39024	1.25434
1RT146C22_C_B11	0.611955	0.702748	0.858045	0.868898	0.767293	0.864829	1.08452	1.244	0.881778	NA	1.27417	1.15127	1.2771	1.0433	0.850317	1.12811	0.773775	0.852293	0.726497	0.907141	1.02587	NA	1.12943	1.22725	1.25246	1.09297	0.988699	1.43097	0.737649	0.602729	0.75346	0.811132	1.0112	1.20531	0.919354	0.891063	0.939734	1.08146	1.24801	1.27958
1RT146D02_D_B01	0.77213	0.771401	0.496629	0.608925	0.653541	0.649736	0.779458	0.917226	0.760632	NA	0.697694	0.759141	0.742553	0.794312	1.09673	0.760502	0.62974	0.768423	0.424504	0.699507	0.633797	NA	0.929914	0.897965	0.833622	0.862091	0.672439	1.21621	0.592002	0.720373	1.07941	0.614798	0.838243	0.768504	1.00987	0.827979	1.07957	1.51715	0.890556	1.02291
1RT146D11_B_B06	0.65957	0.830181	0.7023	0.642421	0.581185	0.98179	0.959101	1.0225	0.877269	NA	0.717339	0.865143	0.997155	0.732693	0.620542	1.08279	0.897198	0.879841	0.560197	0.873768	0.938689	NA	0.914536	0.936368	0.947202	0.888682	0.775114	1.12684	0.709149	0.626831	1.11807	0.831375	1.1146	1.1758	1.43886	1.16413	0.919278	1.01434	0.846132	1.07473
1RT146D15_B_B08	2.45011	2.2756	2.4883	3.029	2.82832	2.83803	4.41505	4.08378	2.22558	NA	2.16096	2.2187	3.1116	2.55677	2.00238	1.68927	3.67744	3.08957	2.0094	3.33438	3.08751	NA	3.32944	2.99889	3.32805	2.88247	2.88447	3.94368	2.95531	2.30026	1.77809	3.72988	4.15815	4.2299	4.13091	3.08114	3.32085	4.80064	3.31563	4.16283
1RT146F17_B_C09	3.32584	2.26199	2.31158	2.24413	2.65756	3.05751	3.02922	3.13828	1.67524	NA	1.36593	1.5255	1.76054	1.20403	2.19881	2.09923	2.31031	2.14663	1.50007	2.55627	2.23694	NA	2.81047	2.27898	2.09163	1.97114	1.72955	2.0232	2.65959	3.42019	1.59951	2.98511	3.55534	3.43929	3.08824	3.39245	2.76001	2.63009	2.45945	2.66547
1RT146F21_B_C11	1.27017	1.10437	1.3119	0.715268	1.62322	1.72814	1.67639	1.96091	1.30843	1.116	1.06642	1.13039	1.22779	0.870893	1.15681	1.9463	1.25252	1.58799	1.5798	1.48036	1.42557	1.77038	1.53132	1.24269	1.37493	1.5334	1.511	1.31757	1.18677	1.6073	1.69995	2.12193	1.71984	1.77545	1.61166	2.23553	1.73431	1.35072	1.42553	1.48737
1RT146G11_A_D06	1.34193	1.48972	1.20481	1.425	1.55219	1.22545	1.59887	1.69263	1.0909	2.75203	1.1176	1.1995	1.00723	1.08036	1.18554	0.92166	1.37474	1.1351	1.17636	1.04177	1.44465	1.50894	1.4115	1.30694	1.12149	1.17614	1.30044	1.03828	1.27344	1.07485	0.927643	1.37635	1.37284	1.45522	1.68456	1.4383	1.16528	1.20723	1.29691	1.14673
1RT146G12_C_D06	1.2131	1.04924	1.3645	0.885527	1.1821	1.32451	1.53106	1.80628	1.21361	1.12813	1.02335	1.07102	1.27173	0.879681	1.5972	1.6516	1.40127	1.37574	1.23347	1.23912	1.19178	1.5051	1.6571	1.63356	1.48111	1.11819	NA	1.36198	1.38722	1.86691	1.44499	1.26282	1.41711	1.84875	1.20992	1.48664	1.68737	1.45408	1.3329	1.96295
1RT146H05_B_D03	1.76464	2.02643	1.88731	2.70499	2.48108	2.06899	2.63027	2.6506	1.71954	1.88664	1.65563	1.78597	1.93604	2.00484	1.0856	1.10421	2.48187	2.26787	2.1816	1.95877	2.37314	2.32457	3.37805	2.46778	2.23836	1.95797	2.24559	2.55853	3.132	2.07981	0.986468	3.24525	3.20925	3.27193	3.30887	2.53806	2.41253	2.43865	2.70636	2.50547
1RT146H14_D_D07	0.960588	1.32892	0.97932	0.897689	1.08656	1.39877	1.2676	1.47289	1.07263	0.83983	1.34533	1.228	0.997391	0.899189	1.77102	1.80222	1.00369	0.99753	1.37828	0.965433	1.00934	1.53322	1.3955	1.32945	1.07792	1.00797	NA	1.71641	1.02585	1.2991	1.3168	1.08015	1.72994	1.38341	1.26008	1.51259	1.34316	1.14001	1.09626	1.56546
1RT146I02_C_E01	1.48967	1.36104	1.19837	1.6072	1.4691	1.21569	2.14563	1.97419	5.39463	6.97712	13.7361	17.2024	12.9551	10.2097	0.769768	0.90639	1.68227	1.71202	1.42055	1.4535	1.56982	1.75418	1.67856	1.52194	1.72853	1.65367	1.66155	1.81394	1.83499	1.3574	0.877518	1.49488	1.90594	2.03879	1.68137	1.52427	3.11552	3.68434	5.97615	4.11817
1RT146I03_A_E02	1.30428	1.65325	NA	1.54132	NA	NA	NA	NA	NA	NA	NA	NA	NA	NA	NA	2.25123	1.7293	1.0649	NA	NA	1.29777	NA	1.62413	NA	NA	NA	NA	NA	1.3367	1.74629	3.18887	NA	NA	NA	NA	NA	NA	NA	NA	NA
1RT146I09_A_E05	1.93142	1.78561	1.67881	1.70466	1.83127	1.44605	2.04888	1.85935	2.20387	2.25717	2.09065	2.35568	2.27455	2.23204	1.73711	1.47352	2.14587	2.08714	1.59592	1.56112	2.39852	2.25404	2.12884	2.18109	2.27848	1.89617	2.38001	2.44965	1.98674	1.20621	1.09633	1.79245	2.24613	2.02307	2.22645	1.70576	2.02669	1.97539	2.25693	2.29126
1RT146I15_A_E08	1.74494	1.42038	1.08325	0.938364	1.83296	1.44846	2.13357	2.18006	1.2053	1.18158	1.2283	1.09932	0.945359	0.911158	2.06046	2.18157	1.28309	1.26888	1.37797	1.36323	1.3787	1.15599	1.37337	1.51393	1.36869	1.1521	1.07423	1.02994	1.22179	1.91662	1.84788	1.84715	2.1059	1.82953	1.4471	1.93485	1.45358	1.37672	1.17687	1.37167
1RT146I23_A_E12	1.36119	1.37308	0.941435	1.37703	1.39536	1.18322	1.54713	1.68292	0.944336	1.23151	0.792276	0.819174	0.955088	0.895419	0.694171	0.901793	0.998812	0.929234	0.968398	1.058	1.17567	1.01093	1.04095	1.12224	1.12878	1.02973	1.10352	1.08188	1.30626	1.15151	0.809253	1.20892	1.15619	1.0954	1.09504	1.31871	1.07372	1.18783	1.23838	1.06141
1RT146K03_A_F02	1.0224	1.21802	1.37463	1.3454	1.33713	1.07133	1.71029	1.70376	1.3087	1.2138	1.8088	1.66512	1.38042	1.27062	2.04019	1.70108	1.33254	1.13375	1.2985	1.34269	1.22768	1.54532	1.42746	1.28069	1.57084	1.6463	1.35897	1.61721	1.18785	1.71711	1.26473	1.3396	1.6262	1.39476	1.19356	1.44566	1.40931	1.42032	1.37789	1.69785
1RT146K24_C_F12	9.78794	8.65933	5.98909	5.83192	7.00454	5.88529	6.21871	7.11194	3.88744	3.32535	3.3803	2.7648	3.06696	2.57166	6.2475	6.56577	5.28541	4.88837	4.58234	5.48222	4.70106	4.41158	5.04339	4.36752	2.35844	3.05665	2.31601	2.96981	8.82015	9.79117	5.70813	8.80882	10.2094	10.521	9.49842	8.69659	7.1937	5.95144	6.61349	6.35196
1RT146L01_B_F01	3.30742	2.97733	3.46558	3.48342	3.78665	3.44081	NA	3.8227	3.43267	NA	NA	NA	2.48138	NA	3.76643	5.28288	3.33624	3.59105	NA	3.79079	3.37966	NA	2.92422	3.21466	2.75177	NA	NA	NA	3.53882	4.27825	3.28812	3.99596	NA	4.12234	3.6019	3.21137	NA	NA	NA	NA
1RT146L10_D_F05	3.02963	2.3413	1.76406	1.64588	2.17895	1.96287	1.66215	1.72173	1.55886	1.64289	1.31837	1.18322	1.36049	1.40641	1.85772	1.55619	1.65244	1.29508	1.86617	1.6554	1.95172	2.07053	1.66898	2.621	2.25593	1.88453	1.741	1.82609	1.53934	1.17104	3.01101	1.9165	1.81608	1.96185	1.84281	1.50627	1.75549	1.97991	1.87956	1.71554
1RT146M17_A_G09	4.3292	2.58298	2.78636	3.29839	4.00023	4.78135	4.19768	3.3541	3.36332	3.50743	2.68069	2.58851	2.61411	2.73206	3.29261	5.22411	2.73038	2.57744	3.5264	3.52627	2.99944	3.64415	3.09902	4.04098	3.19684	3.47617	3.37328	2.7421	2.49768	2.9358	1.98014	3.87233	3.22507	3.25504	2.70524	3.05666	3.60421	3.35856	3.7353	2.76732
1RT146N05_B_G03	0.96351	0.931293	0.61166	0.64127	0.753292	0.733231	0.839674	0.845577	0.965767	0.864971	0.831609	0.92526	0.846873	0.936477	0.703296	0.692561	0.656473	0.687574	0.775055	0.667192	0.668093	0.739459	0.959344	0.64295	0.815724	0.909479	0.707387	0.791916	0.797908	0.622973	0.965227	0.72695	0.808073	0.709858	0.866518	0.63714	0.72913	0.839815	0.912242	0.865035
1RT146N19_B_G10	3.67562	2.90749	2.69719	2.69231	3.53066	3.53133	3.22938	3.16302	2.39059	2.08888	1.79952	1.90459	1.29616	1.87515	2.54239	3.35461	2.40152	2.38331	3.78798	3.8548	3.22689	3.30589	3.64957	3.45835	3.12426	3.30352	2.87943	3.48567	2.2328	2.83803	6.34336	3.82831	3.02305	3.91307	3.41815	3.071	3.45952	3.16958	2.27943	2.80397
1RT146O18_C_H09	2.77711	2.92911	4.00421	3.35206	3.13041	2.35811	4.00642	2.81312	4.53391	4.79483	4.49368	4.41576	3.95635	4.64826	2.21033	1.95953	3.34373	3.08197	2.91102	2.97743	3.05143	3.76212	3.34533	2.92526	3.82587	4.01214	3.46288	3.80374	4.31583	2.98025	1.90876	3.20731	3.09297	3.17935	3.03591	2.7787	3.2873	3.45836	4.20635	3.34304
1RT146P08_D_H04	1.0997	1.91298	2.74584	1.50675	1.57407	1.26273	3.54096	1.6354	3.10806	4.27124	3.29632	1.20505	1.39196	1.35236	1.42117	1.70056	1.20024	1.48378	1.88465	1.938	3.40815	3.04904	3.6107	2.34662	2.45653	2.33977	1.79061	2.16709	1.32096	1.04112	1.6876	1.75176	1.47832	2.28258	1.52399	1.76549	1.80041	2.33584	1.32554	1.762
1RT146P10_D_H05	1.11546	1.08585	1.25398	1.02376	1.26556	1.2314	1.42929	1.3958	1.96606	1.72228	1.9272	2.21658	3.28704	3.33033	1.12011	1.36103	1.20912	1.10779	1.30942	1.17903	1.28095	1.17909	1.5241	1.19276	1.37251	1.36907	1.29316	1.32204	1.20344	1.09607	1.16869	1.44787	1.10507	1.24798	1.627	1.33589	1.56209	1.38516	1.40152	1.61315
1RT147A01_A_A01	0.759065	0.768912	0.527969	0.568507	0.565851	0.515606	0.692071	0.717303	0.573642	0.647135	0.616732	0.512944	0.472896	0.542573	0.591876	0.815469	0.663467	0.604545	0.672092	0.649165	0.882547	1.00618	0.754184	0.738533	0.675353	0.651	0.691709	0.600344	0.549212	0.501706	0.67773	0.654655	0.707828	0.661974	0.617687	0.704157	0.650157	0.550025	0.617619	0.878172
1RT147A04_C_A02	1.1119	0.932252	1.05398	0.922186	1.34567	1.07631	1.05845	1.23722	1.37587	1.06882	1.65286	1.51329	1.38867	1.57341	0.957915	1.21959	0.990424	0.843713	1.06145	0.868011	1.0696	1.00838	1.29163	1.2649	0.968062	1.00934	1.20888	1.15019	1.07694	0.775713	1.26719	1.08066	0.846113	1.21454	1.39527	1.00014	1.23819	1.25435	1.26088	1.11868
1RT147A16_C_A08	4.13931	3.98748	4.94996	5.4402	5.97194	5.70075	7.81134	6.99242	3.05723	3.08746	2.49579	2.29285	2.44417	2.44192	7.25841	6.16796	7.21747	6.19163	8.76432	9.98933	12.6018	16.7533	3.57273	4.22408	4.56827	4.02762	4.43644	4.08808	2.11884	1.5982	1.30207	3.10673	2.89231	3.20609	2.74386	2.49507	5.20038	3.99966	5.43639	4.73712
1RT147C18_C_B09	1.36085	1.49794	1.37926	1.3341	1.55713	1.27842	1.55584	1.46931	1.34782	1.31372	1.52052	1.48354	1.4985	1.56287	1.78553	1.75042	1.07484	1.37452	1.7242	1.69406	2.01273	1.74548	1.97049	2.43889	2.73012	2.51911	NA	2.42473	1.84891	1.73834	1.59378	1.71338	2.75594	2.40243	17.6965	17.1073	4.81279	2.98839	NA	2.57558
1RT147D05_B_B03	1.62433	1.76773	1.44645	1.32669	1.68318	1.66981	1.51327	1.66621	1.53617	1.11426	1.16741	0.868393	1.09073	1.14083	2.36129	2.14406	1.19468	1.13191	1.38166	1.13828	1.83035	1.6422	1.56277	2.10946	1.3943	NA	1.43468	1.29804	1.71735	2.14478	2.25672	NA	1.69969	2.23976	1.47166	2.09829	1.66022	1.53339	1.60812	1.63867
1RT147D15_B_B08	0.902334	0.799028	0.830952	0.883939	0.963329	0.839281	0.853278	0.746988	1.58291	1.32305	1.22049	1.75441	1.89892	1.80612	0.691919	0.634528	0.662463	0.679968	1.15061	1.00565	0.84875	0.599064	0.845364	0.83714	1.03815	0.913881	1.04268	1.0163	0.834856	0.601469	0.462053	0.953243	0.652682	0.677575	0.886467	0.907646	1.09779	1.13738	1.1108	1.0216
1RT147D21_B_B11	1.31047	NA	NA	1.00701	1.20893	NA	NA	NA	1.01242	NA	NA	NA	1.21451	NA	NA	2.15263	1.20556	1.1173	NA	1.60829	NA	NA	NA	NA	NA	NA	NA	NA	1.34832	NA	NA	NA	NA	NA	1.25959	NA	NA	NA	NA	NA
1RT147G11_A_D06	0.657949	0.504967	0.847197	0.811657	0.738209	0.790389	0.875718	0.811054	3.04778	2.0441	3.47385	4.76861	3.94268	4.48373	0.577442	0.6318	0.606068	0.533584	0.818316	1.01963	0.55344	0.719682	0.641371	0.449634	0.740101	0.742891	0.749696	0.703427	0.745105	0.582821	0.511134	0.727841	0.585382	0.610551	0.719477	0.577553	1.29258	2.07333	2.26549	1.91693
1RT147H01_B_D01	1.10463	1.0722	1.2614	1.2214	1.39921	1.17303	1.12507	1.47596	1.10654	1.17005	1.04064	1.03687	0.992886	0.881666	1.72262	1.47318	1.13894	1.01715	1.08353	1.24243	1.15844	1.30495	1.40418	1.20801	1.22944	1.15233	1.0137	1.4614	1.10539	1.34361	2.57766	1.28182	1.14412	1.64399	1.30964	1.80108	1.22452	1.2535	1.18962	1.44315
1RT147H02_D_D01	1.04574	0.734198	1.03008	0.939256	1.02705	1.29536	1.19231	0.927658	1.67707	1.05622	1.24907	1.4426	1.8117	1.85589	0.684838	0.94248	0.896998	0.760312	1.01899	1.06771	0.983118	0.855721	0.950821	0.916626	0.918696	0.93951	0.838972	0.755429	1.07959	0.856657	0.660884	1.25945	0.976915	1.10281	0.999261	0.992062	1.28826	1.2446	1.22811	1.34051
1RT147H03_B_D02	1.43642	1.94328	1.37775	1.68774	1.40887	1.85187	1.91646	1.98817	1.45278	1.20504	1.3446	1.48837	1.31649	1.62755	2.31238	1.76847	1.33844	1.23415	1.76743	1.44162	1.60998	1.71777	2.4223	2.31999	1.97111	1.54203	1.49063	1.4689	1.67361	1.51479	3.14105	2.323	1.72839	1.74236	1.80046	1.19652	1.85098	1.63967	1.52922	1.78016
1RT147H04_D_D02	5.48917	5.124	6.50368	5.21042	5.70869	6.04639	5.49887	4.7246	4.9087	3.34254	3.89219	2.76054	4.57243	3.9918	5.29784	5.90129	3.79405	3.74256	6.16654	6.33908	4.72256	4.53939	4.83762	5.0857	5.46239	5.76193	5.28494	5.88613	4.27157	5.06117	4.58234	5.13646	4.34911	4.64298	4.56153	4.45725	5.82736	5.00753	4.46218	5.31596
1RT147H19_B_D10	4.88913	13.7529	14.161	14.5855	15.1023	16.1457	16.3898	14.0304	18.0288	17.758	17.5461	15.7385	18.879	20.3584	13.8894	13.0997	12.7544	13.6516	15.9904	13.8679	14.0102	16.8927	16.6838	17.7353	15.5121	15.3328	15.3119	13.0155	14.7427	13.3236	9.17269	17.0313	12.4968	13.7285	10.6834	11.8305	15.5271	13.7405	15.1082	15.1739
1RT147J10_D_E05	3.3415	2.5305	2.97554	2.97682	2.52215	2.81768	3.25978	2.48953	2.91334	2.21334	1.78744	2.15745	2.45855	2.21543	3.56489	3.78447	2.58589	2.5704	3.3287	3.09013	2.37088	2.80928	2.49283	2.66791	2.78961	2.96405	2.88687	2.85225	2.92871	3.16499	1.53952	2.80847	2.2358	2.64677	3.37037	2.69272	3.52704	2.75146	2.48595	3.00901
1RT147J24_D_E12	1.4049	2.27213	2.12679	2.12937	2.16754	2.46925	1.93807	2.0433	2.72885	2.28134	1.67431	1.77486	1.83159	2.2612	2.97506	1.96596	2.07305	2.11368	2.43959	2.03796	1.95496	2.30069	2.65576	1.86893	2.40983	2.54909	2.6749	1.93149	1.97062	3.04746	1.93638	2.54151	1.94958	2.59422	1.73982	2.17278	2.18307	2.29386	1.95035	2.4494
1RT147K08_C_F04	0.577435	0.623871	0.536326	0.565579	0.628977	0.553796	0.667378	0.690172	0.764888	0.663784	0.707904	0.705374	0.933834	0.804497	0.729028	0.710214	0.577773	0.505113	0.68867	0.538169	0.592094	0.705244	0.807411	0.931836	1.41014	1.2964	2.0042	1.5072	0.658903	0.63143	0.407023	0.63473	1.41539	1.063	10.8487	12.4744	2.94719	2.25835	1.28507	1.29765
1RT147L07_B_F04	1.00213	1.29245	0.940657	1.1643	1.07335	1.09595	1.21849	0.944989	1.34674	1.28869	0.979862	1.33056	1.27326	1.31128	0.884623	1.14903	1.08411	1.00256	1.17661	1.01836	0.920959	0.90782	0.969004	1.01216	0.861986	1.12273	1.05568	0.997033	1.03027	1.25893	0.819991	1.18786	1.14359	1.1442	1.0929	1.02641	1.0961	1.07098	0.948691	1.07098
1RT147M06_C_G03	0.58437	0.612178	0.59126	0.670097	0.612367	0.636482	0.672821	0.656053	0.588649	0.628229	0.618141	0.616513	0.555201	0.504906	0.747917	0.700831	0.683465	0.749698	0.784386	0.780153	0.654843	0.809126	0.697656	0.610502	0.774291	0.638496	0.733469	0.69539	0.797355	0.86021	0.635175	0.847413	0.692513	0.600381	0.750072	0.598611	0.781352	0.712004	0.676853	0.671942
1RT147N10_D_G05	0.465797	0.388781	0.420163	0.430028	0.33601	0.460024	0.475616	0.35846	0.465583	0.340919	0.38728	0.368916	0.377475	0.374698	0.499888	0.670765	0.35641	0.409294	0.472286	0.413409	0.437171	0.428554	0.538368	0.432776	0.441798	0.387095	0.388448	0.337267	0.455929	0.436742	0.550635	0.569998	0.537868	0.466745	0.437597	0.393769	0.449459	0.407042	0.406187	0.37554
1RT147N15_B_G08	8.58974	8.48951	7.81479	6.98885	8.49919	8.21013	7.84465	6.93017	5.2088	5.41602	4.8647	4.63852	4.77235	4.15795	9.53669	10.1697	5.86118	7.33989	8.44066	8.46638	6.02842	7.0097	8.47899	7.41822	7.73241	8.39237	6.71097	7.07676	7.8501	8.66774	8.54992	7.60342	6.96829	7.57472	5.5727	6.30893	8.33547	6.69131	5.69436	6.72385
1RT147N19_B_G10	3.23463	2.82638	3.01733	3.73562	3.8705	3.88507	3.86976	3.04789	2.39575	2.54816	1.71546	2.1456	2.2821	2.59245	3.61378	3.5219	2.85027	2.91215	4.19944	3.74233	2.59209	3.25977	3.34914	2.79641	3.4308	4.04651	2.84853	2.28514	3.3244	2.91621	1.53732	4.49419	2.91943	3.27532	3.08593	3.26009	3.91982	3.12584	2.93651	2.61454
1RT147O18_C_H09	1.40313	1.13194	1.39451	1.41232	1.40045	1.50763	1.2045	1.2745	1.09444	1.26658	1.01371	1.15045	0.827361	0.992332	1.3143	1.52554	1.00872	1.21555	1.60523	1.6059	1.4541	1.23475	1.73311	1.07651	2.03038	1.78489	1.7271	1.32709	1.22956	1.28954	1.33968	1.64984	1.17971	1.21512	1.20403	1.32858	1.57313	1.46789	1.17197	1.12366
1RT147O24_C_H12	1.20221	1.19883	1.15086	1.65552	1.20476	1.35809	1.32998	1.08381	1.94206	1.88346	1.58492	1.99139	2.00207	2.30191	1.22282	1.08088	1.17371	1.13741	1.60362	1.3346	1.1994	1.3108	1.48171	1.22981	1.59583	1.58944	1.63231	1.14637	1.23695	1.00194	0.781898	1.69801	1.05425	1.32245	1.24976	1.59259	1.51144	1.44402	1.75774	1.34258
1RT147P17_B_H09	15.6511	13.3668	15.4629	13.4386	15.4686	16.0073	14.1224	11.4441	14.243	15.7916	13.4485	18.0398	11.4538	11.9235	15.763	15.5435	10.7507	14.3869	14.9507	13.429	10.4741	11.1831	13.2104	11.6454	13.4881	12.7353	12.9293	12.0361	12.3961	14.9451	15.5642	14.2625	13.8461	11.9781	11.8504	11.3958	13.9243	12.9663	14.9853	13.7675
1RT148A14_C_A07	1.41138	1.46742	1.22177	1.85678	1.54921	1.52863	1.63437	1.28586	2.37733	2.35605	1.73012	2.23538	1.7777	2.26795	1.30354	1.09697	1.70002	1.63832	1.90621	1.53584	1.52042	1.67635	1.81455	1.66526	2.03282	2.11242	2.20212	1.60413	1.38943	1.04845	0.798356	1.96001	1.30696	1.18454	1.28842	1.41496	1.78701	2.0637	1.86856	1.68514
1RT148A21_A_A11	2.25233	2.01854	2.22067	2.05351	2.09027	2.87519	1.90899	1.61539	2.17539	1.82307	1.4528	1.84423	1.48234	1.93951	2.432	2.27704	1.86994	2.21669	2.08411	2.15603	1.91531	1.72741	1.66407	1.92782	2.17005	2.00724	2.62765	2.11285	2.04926	2.28868	1.50007	2.16089	1.90091	1.93766	2.19661	2.18024	2.1538	1.92367	2.19561	2.06669
1RT148C09_A_B05	0.436363	0.392597	0.381622	0.417002	0.365341	0.363937	0.425351	0.445913	0.531034	0.487872	0.46495	0.632741	0.443422	0.609747	0.341893	0.385923	0.301831	0.38325	0.359574	0.3913	0.380033	0.346527	0.424386	0.426914	0.413447	0.348052	0.36436	0.289896	0.421218	0.401995	0.382115	0.506822	0.449551	0.413582	0.330023	0.405876	0.33218	0.459927	0.386222	0.442681
1RT148C10_C_B05	1.31427	1.89442	1.43933	1.38922	1.36937	1.44096	1.3419	1.32196	1.30311	1.41611	1.29988	1.06108	1.11419	1.25847	1.43963	1.51562	1.00758	1.34081	1.39974	1.18997	1.44533	1.61812	1.48951	1.32144	1.26475	1.58343	1.82154	1.40439	1.71633	2.00914	1.11856	1.63082	1.55305	1.53758	1.56282	1.68711	1.64671	1.65504	1.54954	1.43008
1RT148C16_C_B08	2.83021	3.01254	3.05933	4.02892	3.42298	3.68961	2.8917	2.37166	2.61346	2.3434	2.40046	2.49611	2.54102	2.89627	3.97017	3.83587	2.45506	3.78483	3.58739	3.81102	2.89261	2.68678	3.55539	3.13959	3.47312	3.64666	3.02315	2.54657	2.73548	2.98267	4.25123	3.89689	2.57838	2.15927	2.66324	3.15036	3.4022	3.54815	2.65684	2.88229
1RT148D01_B_B01	1.98866	2.19158	NA	2.04458	NA	NA	NA	2.21573	1.78208	1.82357	NA	1.57755	1.47577	1.14326	NA	4.39348	1.90797	2.07818	7.79677	2.59703	2.5508	2.55662	3.59456	2.49856	1.85595	NA	1.42078	1.65965	3.89884	3.5164	1.51906	NA	NA	NA	1.6424	1.67289	2.26045	1.92139	1.52401	3.09324
1RT148D09_B_B05	2.51781	2.60788	3.04917	3.44084	3.08745	3.64403	2.88417	2.79871	3.18913	4.15245	2.72203	4.192	2.1506	3.34623	2.73155	2.37782	2.36578	3.29763	2.77653	3.12641	2.50843	2.7643	3.35284	3.17082	3.03465	3.73362	3.61448	3.95722	2.09456	2.07874	0.822599	2.6295	2.70423	2.6727	3.22716	2.42452	2.94455	3.01955	2.8106	3.39145
1RT148E04_C_C02	NA	NA	NA	NA	NA	NA	NA	NA	NA	NA	NA	NA	NA	NA	NA	NA	NA	NA	NA	NA	NA	NA	NA	NA	NA	NA	NA	NA	NA	NA	NA	NA	NA	NA	NA	NA	NA	NA	NA	NA
1RT148E11_A_C06	0.465654	0.614488	0.418948	0.579113	0.606276	0.579285	0.47254	0.641289	0.461253	0.52861	0.45038	0.508954	0.428379	0.519313	0.447027	0.576651	0.617805	0.607151	0.552364	0.524785	0.551337	0.67536	0.570625	0.568178	0.601465	0.560292	0.69022	0.608252	0.702797	0.776452	0.56623	0.676786	0.679913	0.557359	0.603631	0.648807	0.622514	0.601766	0.438325	0.476034
1RT148E22_C_C11	1.25491	1.39823	NA	1.38829	NA	NA	NA	NA	NA	NA	NA	NA	NA	NA	NA	1.74484	1.55884	1.45004	NA	1.26626	NA	NA	NA	NA	NA	NA	NA	NA	1.48304	NA	NA	NA	NA	NA	1.19532	NA	NA	NA	NA	NA
1RT148E24_C_C12	1.47151	1.63521	1.35611	1.52268	1.48715	1.61129	1.4219	1.07375	1.39943	1.82413	1.42393	1.30692	1.22151	1.34125	1.55271	1.54416	1.2553	1.35197	1.37549	1.16942	1.17427	1.42174	1.5393	1.07514	1.13456	1.33923	1.30864	1.20021	1.26257	1.62001	1.01439	1.46299	1.27296	1.39005	1.0437	1.22458	1.44264	1.20079	1.27359	1.7056
1RT148F05_B_C03	1.29823	1.46409	2.18412	1.55408	1.44395	1.7504	1.46331	1.7663	1.01444	1.39892	1.43814	NA	1.3179	1.30382	1.50429	2.44933	1.56484	1.5549	NA	1.63127	1.90214	2.20284	2.59413	2.02967	1.80832	1.57086	1.40192	1.69575	1.53796	2.05637	2.09035	1.5689	NA	1.50292	1.69845	2.08425	1.801	NA	1.68398	1.84721
1RT148F22_D_C11	0.781436	1.05302	1.15387	0.91063	1.00939	1.06534	0.826182	0.922817	0.748747	0.798196	0.743901	0.938746	0.781672	1.02133	0.549764	1.30761	0.911924	0.941149	0.877041	0.898856	0.848595	0.801107	0.955725	0.898559	0.948227	0.975242	1.0855	0.90929	1.0174	0.892757	0.89416	1.0335	0.881996	0.952236	0.896747	1.24309	1.09708	0.982765	0.916302	0.869114
1RT148F23_B_C12	9.46665	13.5692	13.8845	15.1644	12.4037	14.7271	12.1902	10.5178	10.0447	10.6594	7.90016	12.413	10.182	7.18043	12.0435	17.2356	10.6976	13.1802	15.5642	13.0665	9.83131	12.2442	13.7742	10.5583	14.4451	14.245	13.2104	10.8516	14.4127	12.8648	16.8716	12.3147	11.0485	9.66557	9.86643	10.5919	11.9029	11.0455	10.938	11.2754
1RT148G07_A_D04	1.1232	1.16947	1.31649	1.52052	1.5157	1.50559	0.903402	1.08292	1.14065	1.19745	1.25743	1.52296	1.24079	1.45513	0.802303	1.04071	1.2562	1.52279	1.41658	1.43204	1.00031	0.954099	1.27693	1.1402	1.22224	1.49245	1.45023	1.34334	1.27637	0.886816	0.516421	1.41082	1.34594	1.36645	1.31399	1.23236	1.37949	1.19712	1.25252	1.1909
1RT148G11_A_D06	1.51875	1.60908	NA	NA	NA	NA	NA	NA	NA	NA	NA	NA	NA	NA	NA	1.90879	1.82246	1.95066	NA	NA	2.04165	NA	NA	NA	NA	NA	NA	NA	2.08564	NA	3.04079	NA	NA	NA	NA	1.94661	NA	NA	NA	NA
1RT148G12_C_D06	0.88513	1.29582	1.19689	1.28428	1.22795	1.59751	1.0797	1.20251	1.36416	1.45505	1.10105	1.11415	0.970856	1.24819	1.01448	1.2528	1.14017	1.35108	1.3728	1.3484	1.4185	1.03544	1.20228	1.27359	1.24378	1.38274	1.35826	1.13704	1.21808	1.31397	1.28842	1.32405	1.3024	1.2603	1.19921	1.39116	1.1497	1.0323	1.09985	1.24884
1RT148H09_B_D05	2.0867	2.85386	2.38861	2.59117	2.04732	2.22863	1.87055	2.45314	2.37475	2.37988	3.1595	2.95596	2.64026	2.59901	2.27274	1.69592	2.51561	2.52296	2.83153	2.27968	2.39701	2.65561	2.55254	3.02311	2.72838	2.72461	2.09819	2.13088	2.42114	1.61361	6.01557	2.27886	2.22713	1.9918	2.06996	3.09215	2.48842	1.94643	2.49383	2.23376
1RT148H10_D_D05	2.57305	2.13959	2.7209	2.94119	2.66594	2.78278	2.07182	2.69877	2.07228	1.86192	1.70109	1.71625	1.81348	1.71666	2.40624	3.02335	2.14352	3.17643	3.21314	3.45728	2.30278	1.83967	2.58262	2.00369	2.54675	2.51614	1.94059	2.15842	1.83555	3.27265	1.83334	2.70662	2.03338	2.17636	2.21845	2.96126	2.26635	2.20321	1.8273	1.90136
1RT148I01_A_E01	0.79728	0.804666	0.658734	0.691093	0.576015	0.80939	0.581422	0.930564	0.655114	0.578006	0.655199	0.647224	0.632787	0.506803	0.866013	0.793277	0.794609	0.901531	0.922318	0.799673	0.71008	0.7957	0.998367	1.04828	0.572478	0.712533	0.636917	0.600179	0.844166	1.17485	0.969441	0.686673	0.851654	1.13583	0.680307	0.756239	0.685899	0.701429	0.67757	0.753361
1RT148K14_C_F07	1.50458	1.08612	1.33855	1.50537	1.45598	1.39228	1.31796	1.28064	1.07162	1.47508	1.23535	0.83696	0.897565	1.17462	1.29659	1.24298	1.45463	1.55109	1.49038	1.73049	1.27657	1.41169	1.47357	1.39493	1.37034	1.41495	1.31642	1.3304	1.27314	1.40165	1.64071	1.6271	1.26	1.43687	0.951509	1.15926	1.15421	0.942133	1.24468	1.31484
1RT148L19_B_F10	1.25609	1.96792	1.81228	2.19096	1.65599	2.03741	2.06233	2.03951	2.30126	2.24411	2.52562	2.29167	1.87848	1.93724	1.58671	1.76623	1.60193	1.9931	1.88817	1.94845	1.88116	2.12119	2.64023	2.53678	2.64863	2.38561	2.44827	2.57383	1.49384	2.6193	1.35703	1.64612	1.79269	2.04428	1.7104	1.56795	1.72563	1.55883	1.93226	2.13408
1RT148L24_D_F12	0.309125	0.398969	0.403652	0.53616	0.45548	0.453482	0.496379	0.64485	0.374564	0.382906	0.375906	0.318724	0.352695	0.433372	0.250766	0.331953	0.616311	0.732721	0.415552	0.499896	0.554376	0.436289	0.465854	0.484035	0.442807	0.49115	0.747274	0.41609	0.608626	0.431116	0.35985	0.632018	0.507378	0.564514	0.69603	0.543492	0.44561	0.462718	0.384456	0.415945
1RT148O11_A_H06	0.816269	0.971716	1.28128	1.07499	0.838551	1.09454	0.819305	0.685629	0.639273	0.788238	0.74609	0.76363	0.642852	0.550085	1.0835	0.698985	0.884002	0.840534	0.981275	0.839495	0.747701	1.00862	0.962733	1.05833	0.850478	0.702883	0.734921	0.618543	0.973945	0.91516	0.920324	1.00497	0.735432	0.73208	0.860846	0.733129	0.784532	0.644896	0.746172	0.748389
1RT148O15_A_H08	1.6926	2.34417	1.98391	2.47768	2.02572	2.41905	1.35453	2.39564	2.11581	1.69553	1.30045	1.7239	1.36646	1.75682	1.56465	1.87754	2.48994	2.8967	2.51251	2.5298	2.14576	1.34174	2.18046	1.34163	2.22094	1.69548	1.89137	1.66821	2.0806	1.89986	1.17609	2.31291	1.53416	2.31788	2.12326	2.58307	2.35829	2.25371	1.7014	2.10392
1RT148P13_B_H07	1.73645	1.60541	1.43054	1.79606	1.40255	1.5546	1.284	1.68704	1.18356	1.39275	1.46205	1.3542	1.11125	1.12894	1.69121	1.5074	0.925855	1.65205	1.47667	1.45635	1.33926	1.79017	1.67384	2.12298	1.55062	1.62597	1.24519	1.38652	1.2441	1.38094	1.82034	1.44465	1.56185	1.32826	1.14817	1.7715	1.31648	1.31305	1.3675	1.41372
1RT148P21_B_H11	0.297141	0.282781	0.34994	0.352465	0.311972	0.351354	0.307565	0.355802	0.324513	0.296995	0.33314	0.318303	0.361853	0.348222	0.325257	0.33555	0.365509	0.362198	0.340381	0.323017	0.844925	0.361246	0.353958	0.345598	0.362106	0.369269	0.372074	0.392176	0.338135	0.370236	0.304575	0.391169	0.324583	0.325207	0.279836	0.363078	0.31432	0.327897	0.365881	0.320794
1RT149C09_A_B05	6.85197	7.84636	4.55472	4.69646	4.87201	3.90912	4.24123	3.96739	2.70632	2.90254	2.60022	2.39669	2.26888	2.66622	5.33916	5.18425	3.8744	4.47819	3.93435	3.89091	3.33205	3.89602	4.43424	2.85993	2.91167	3.17845	2.94899	2.77148	5.19692	4.2612	1.76956	4.8199	4.89547	5.29877	4.09883	4.0612	3.41443	3.24857	3.2868	3.89576
1RT149C20_C_B10	1.10556	1.02248	1.15453	1.08093	1.0453	1.30595	1.00055	1.14396	0.975007	0.858646	0.728332	0.591444	0.78618	0.780415	0.91079	1.20377	1.0132	1.00859	1.44657	1.28498	0.881235	0.993362	1.03175	0.957748	0.881039	0.970577	1.07069	1.17011	1.15596	1.24981	0.920521	1.13746	1.21143	0.906954	1.06347	1.03241	1.06593	0.930455	0.847255	0.897973
1RT149D23_B_B12	8.50992	10.2641	13.6292	9.10717	12.0737	11.1732	9.92684	13.2027	11.0489	11.1106	12.7916	7.82728	11.5243	11.4867	12.3818	9.85032	9.84303	13.4634	10.7865	11.6435	10.2005	9.16815	8.41072	9.46754	10.9836	10.4449	12.3749	10.5665	9.68791	11.6218	6.81327	9.96904	10.499	9.80658	9.5894	9.50514	10.4531	10.2137	11.3288	10.7702
1RT149E02_C_C01	7.45898	9.27056	10.2802	10.1526	10.6395	11.5178	10.1468	9.0789	8.19561	8.68976	8.08369	4.17064	7.64861	7.95988	8.61296	7.76611	11.7033	14.1646	14.8254	10.9142	9.60135	9.6219	7.56636	9.06436	10.0219	11.119	10.1645	12.4485	10.848	9.4183	8.15596	9.06553	11.3135	10.6363	8.53015	11.1255	10.9292	8.78987	7.2311	8.62544
1RT149E12_C_C06	1.14888	1.42597	2.21727	2.00008	1.7818	1.62105	2.07662	NA	1.62274	1.53788	1.16375	1.03244	1.27478	1.17676	1.17942	1.13477	2.03853	2.37921	1.64814	1.82146	1.98867	1.83661	1.7711	2.49216	1.94466	1.79831	2.37861	1.78173	2.25315	1.28072	1.17215	1.8899	1.98686	1.70014	1.88024	1.45092	1.76523	1.53451	1.25225	1.38166
1RT149E24_C_C12	0.987119	1.38777	1.08843	1.17565	1.3089	1.33781	1.19201	1.56886	1.20917	0.991249	1.0118	0.737238	0.888907	0.852298	1.14506	1.34103	1.61998	1.64337	1.70665	1.23835	1.29188	1.322	1.39224	1.20565	1.45695	1.34221	1.4703	1.42303	1.03504	1.33741	1.30144	1.43317	1.04446	1.12924	1.02549	1.46502	1.17787	1.52596	0.97784	0.924159
1RT149F05_B_C03	1.67224	NA	NA	NA	NA	NA	NA	0.876193	NA	NA	NA	NA	NA	NA	NA	NA	2.25397	2.24249	NA	2.06668	NA	NA	NA	NA	NA	NA	NA	NA	2.62908	NA	NA	NA	NA	NA	NA	NA	NA	NA	1.82285	NA
1RT149F17_B_C09	NA	NA	NA	2.2583	NA	NA	NA	NA	2.62941	NA	NA	NA	NA	NA	NA	2.71014	2.81518	NA	NA	2.74362	NA	NA	NA	NA	2.28878	NA	2.55995	NA	2.78141	NA	NA	NA	NA	NA	NA	2.23003	NA	2.19488	1.63851	2.08822
1RT149F24_D_C12	1.47257	1.57352	2.40193	1.90662	2.31245	1.86516	1.72239	2.65225	2.0467	1.86361	1.57135	1.54459	1.50253	2.05761	1.25205	1.56044	1.80776	2.25427	1.85087	2.13545	2.4657	1.58465	1.47036	2.11833	1.67503	1.58471	1.95115	1.6562	1.86232	2.36859	1.43771	2.08049	2.2008	2.07486	2.42728	1.86198	2.05051	2.22902	1.85257	1.78583
1RT149G05_A_D03	1.91448	2.07627	2.72703	1.80215	1.98999	2.50905	1.64205	3.05065	2.43158	2.09369	2.19977	1.39727	1.89825	1.92533	2.42006	1.79511	1.75693	3.14021	2.33079	2.19577	2.06852	1.84538	1.90072	2.23244	2.14119	2.18511	2.24331	2.60303	1.94424	2.59882	2.66566	2.27639	2.26251	2.29887	1.9604	2.21796	2.60042	2.04423	1.6746	1.75068
1RT149G12_C_D06	1.36606	1.84623	1.65005	1.31708	1.70271	1.54188	1.66375	1.15165	1.82733	1.63507	1.67146	1.32074	1.95391	2.13548	1.98522	1.53829	1.72462	1.90769	1.53266	1.67175	1.79264	1.71364	1.1543	1.62677	1.0626	1.43769	1.47921	1.22648	1.6128	1.55349	1.56754	1.89821	1.94887	1.72329	2.29412	2.53253	1.63918	1.70153	1.57076	1.28355
1RT149G18_C_D09	2.18233	2.26072	1.66743	1.46718	2.10492	2.3544	1.52132	1.93757	1.38672	1.23383	1.14589	1.01511	1.27803	1.35003	2.79266	1.98602	2.37447	2.59647	2.26298	2.29228	2.15831	1.74926	1.59749	1.62037	1.85112	2.31877	2.15425	2.07957	1.6123	1.59101	1.86172	1.94869	1.64752	1.56549	1.32922	1.81426	2.578	1.98354	1.62698	1.91208
1RT149G24_C_D12	1.22012	1.38148	1.82098	1.92548	2.00219	1.62448	1.63654	3.71531	2.25438	2.07919	1.7584	1.45923	1.92604	2.21127	1.4022	1.16559	1.91088	2.3161	2.07945	1.93027	1.81202	1.61433	1.48876	1.66234	1.63395	1.62486	1.96497	1.65399	2.71585	1.67567	1.08638	1.84517	1.70128	1.67907	1.62075	1.4377	1.71255	1.74764	2.06825	1.65348
1RT149H02_D_D01	1.55366	1.45697	1.12711	1.67414	1.55176	1.79656	1.69677	1.70331	1.02923	1.2544	0.999911	1.06869	1.67683	1.43366	1.18527	2.92256	2.36853	1.68426	1.62124	1.52024	1.81678	2.0047	1.82611	1.83819	2.31126	2.35053	2.5633	2.8329	1.27854	0.959583	0.653596	1.54639	1.62761	1.79387	1.90268	1.29912	1.4211	1.83226	1.44462	1.60022
1RT149H13_B_D07	1.02364	0.75566	0.584746	0.849553	0.87612	0.680245	1.15294	1.08449	0.835426	1.06745	0.701855	0.636934	0.930749	0.683475	0.74959	0.885861	0.870226	0.936442	0.758565	0.805663	1.07633	0.984316	0.779683	0.962802	1.20465	0.801917	1.18931	1.13422	0.738379	0.817564	0.703858	0.732658	0.917433	0.951632	1.12448	0.786759	0.962819	0.918443	0.833804	0.994637
1RT149I06_C_E03	0.679773	0.75721	0.684596	0.858726	0.769695	0.818938	0.903244	0.775135	0.707305	0.486386	0.487922	0.556687	0.651669	0.609894	0.559713	0.680622	0.893848	0.743309	0.712679	0.738755	0.777212	0.767476	0.860759	0.631166	0.794961	0.976377	0.83006	0.974726	0.594791	0.581774	0.645517	0.620555	0.782713	0.859104	0.93005	0.540151	0.782171	0.88043	0.742877	0.823963
1RT149I17_A_E09	0.419972	0.464295	0.340964	0.513977	0.376358	0.377776	0.553641	0.573719	0.354116	0.520355	0.416884	0.349148	0.461949	0.380845	0.415516	0.510758	0.425309	0.412979	0.436142	0.39736	0.420079	0.489469	0.404657	0.396431	0.477972	0.42648	0.496698	0.41463	0.459801	0.368312	0.500425	0.42632	0.46263	0.472276	0.420908	0.343465	0.447094	0.42111	0.427358	0.497443
1RT149J19_B_E10	1.10966	0.917535	0.721835	0.962431	0.944096	0.920402	0.968309	1.12777	0.786919	0.920624	0.743386	0.774817	0.782441	0.873867	0.849296	0.998002	1.08772	1.10884	0.838252	0.876317	0.864898	1.0999	1.09749	1.09983	1.38195	1.26426	0.879451	0.977447	0.746953	0.723466	0.688513	0.949807	0.810601	1.16366	1.14744	0.858381	0.872564	1.14585	0.82843	0.953837
1RT149J20_D_E10	2.92556	2.54863	1.40108	1.81453	2.27111	2.48866	2.15469	1.8995	1.22214	2.15339	1.72964	1.93809	1.89582	1.76418	1.95041	1.94488	1.99364	1.77424	1.58431	1.61229	1.48943	1.52156	1.29483	1.56729	1.22145	1.40615	1.24669	1.42959	1.9084	1.72468	0.960307	2.34107	2.63746	2.5284	2.4943	2.0972	1.50728	1.56601	1.74794	1.72332
1RT149K02_C_F01	0.367459	0.413085	0.336758	0.42593	0.390533	0.406065	0.410855	0.369138	0.37597	0.419195	0.423662	0.426197	0.609009	0.501695	0.362109	0.36343	0.474392	0.439168	0.396442	0.404221	0.397139	0.464962	0.416813	0.348166	0.394558	0.467307	0.362876	0.486482	0.346078	0.336928	0.315041	0.378202	0.34672	0.495642	0.493749	0.372113	0.327383	0.535449	0.386864	0.437396
1RT149K24_C_F12	0.838963	0.712307	0.592744	0.770601	0.869278	0.892667	0.923518	0.876369	0.668583	0.860389	0.726461	0.799885	0.923585	0.789243	0.620016	1.01483	0.711413	0.835847	0.706278	0.990315	0.964335	0.933038	0.917998	0.934809	1.03184	0.853977	0.807012	1.06422	0.745777	0.59905	0.680449	0.902345	1.10825	1.06155	0.949697	0.861159	0.895325	1.09164	0.821993	0.694856
1RT149L07_B_F04	2.09468	1.18633	0.999247	1.55708	1.7456	1.72676	1.53491	1.55794	0.916767	1.38262	1.07823	1.10677	1.76521	1.40574	0.902207	1.36069	1.82786	1.43951	1.61599	1.87787	1.38362	1.57837	1.38767	1.22929	1.56596	1.37924	1.26574	1.44428	0.989522	1.16021	0.934676	1.99379	1.52801	2.24437	2.06153	1.19508	1.56802	1.70973	1.58891	1.61958
1RT149L18_D_F09	1.96106	1.24457	1.18768	1.57795	1.51136	1.41141	1.84359	1.82907	1.04556	1.43376	1.28839	1.13621	1.27424	1.02411	1.30794	1.55012	1.51642	1.40012	1.36262	1.40806	1.84619	1.8724	1.61922	1.76421	2.14424	2.07913	1.97721	2.80083	1.2258	1.13149	1.15824	1.30734	1.68666	1.77049	1.62931	1.35427	1.94608	1.48589	1.44292	1.51693
1RT149L21_B_F11	2.11499	1.92	1.25999	2.3297	2.26877	2.23418	2.42031	2.58929	1.56104	2.22143	1.99578	1.77617	1.94278	2.21016	1.36582	1.52843	2.83404	2.17438	1.84598	2.16074	1.99705	2.17371	2.32416	2.59901	3.17323	2.50322	2.40178	3.27857	1.42112	1.24511	0.730117	1.77694	2.386	2.88815	2.94731	1.96371	2.09621	2.77906	2.16364	2.40261
1RT149L24_D_F12	0.657457	0.44382	0.468992	0.608519	0.654978	0.56864	0.75279	0.740229	0.58514	0.877806	0.526117	0.5429	0.526416	0.470395	0.655616	0.803711	0.644919	0.540125	0.595362	0.597885	0.600876	0.733057	0.537089	0.618779	0.663299	0.602895	0.683866	0.7675	0.476667	0.461187	0.41112	0.589496	0.641635	0.721389	0.617138	0.581739	0.660784	0.676472	0.628366	0.602515
1RT149M06_C_G03	0.880212	0.827102	0.775941	1.08242	0.881917	0.945563	1.03578	0.993137	0.743287	0.885348	0.72895	0.844414	0.876862	0.926247	0.78337	0.856995	1.15693	1.05884	1.05394	0.95506	1.02659	1.0232	0.963122	0.822326	0.778666	1.27624	1.11871	0.924209	0.878572	0.598619	1.16841	1.20596	0.991712	0.985711	1.32547	0.959917	0.991302	1.01516	1.06977	0.878536
1RT149M11_A_G06	1.44459	1.1105	NA	1.20535	NA	NA	NA	NA	NA	NA	NA	NA	NA	NA	NA	NA	1.56689	1.48583	NA	NA	NA	NA	NA	NA	NA	NA	NA	NA	NA	NA	0.911273	NA	NA	NA	NA	NA	NA	NA	NA	NA
1RT149M14_C_G07	3.21431	2.01062	2.15592	2.40281	2.68105	3.26009	2.3446	2.1462	1.84828	2.37709	1.87984	1.73562	1.81458	1.96512	2.15574	2.53255	2.38593	1.82775	2.58604	2.43026	1.97063	2.40883	1.84318	1.9129	2.47219	2.77539	2.22989	2.22864	1.68193	1.93859	2.05659	2.68302	2.09473	2.29297	2.17077	1.7013	2.49166	2.41523	2.262	1.82512
1RT149O15_A_H08	0.691113	0.588371	NA	1.32324	NA	NA	NA	NA	NA	NA	NA	NA	NA	NA	NA	NA	NA	1.3344	NA	NA	NA	NA	NA	NA	NA	NA	NA	NA	NA	NA	0.625812	NA	NA	NA	NA	NA	NA	NA	NA	NA
1RT150B06_D_A03	0.475457	0.611127	0.423687	0.63317	0.564029	0.514139	0.583836	0.626629	0.582767	0.479806	0.457488	0.464553	0.405624	0.481343	0.560171	0.520008	0.442839	0.552711	0.526404	0.490783	0.530803	0.487146	0.440483	0.416836	0.408892	0.498323	0.537932	0.535692	0.415647	0.48944	0.655622	0.627611	0.41791	0.572891	0.551149	0.380948	0.48523	0.472171	0.507882	0.475396
1RT150C07_A_B04	1.04732	0.742705	1.58962	NA	NA	1.28025	1.15462	NA	1.51764	NA	1.7631	1.89072	NA	1.69499	NA	3.47359	NA	1.00642	2.34047	NA	NA	2.21021	3.13739	NA	3.44222	3.40576	3.02587	3.67678	NA	1.77458	0.466353	1.16107	NA	NA	2.04154	NA	3.19839	NA	2.75106	NA
1RT150C21_A_B11	4.81248	3.49944	4.28525	4.41927	4.53101	4.62675	4.59127	4.16746	3.90419	4.73091	5.05404	5.45526	3.4009	4.80417	3.7513	4.33859	4.51849	3.95786	4.3898	4.61217	4.03412	4.58953	3.38476	4.11598	3.72875	3.48902	4.08531	3.92508	3.63133	4.253	3.46703	5.12589	5.10269	4.50719	3.97912	3.07486	3.65005	4.17555	4.51258	3.79828
1RT150D03_B_B02	11.4391	9.83861	NA	NA	NA	NA	NA	NA	12.3489	NA	NA	15.2213	NA	9.83462	NA	26.0477	NA	NA	15.8452	NA	NA	NA	17.7592	NA	NA	15.4619	15.1891	16.6675	NA	NA	4.32369	NA	NA	NA	16.6436	NA	17.1277	NA	18.2431	NA
1RT150D04_D_B02	12.5054	9.89464	9.2818	8.67852	11.5307	11.8207	10.5924	9.581	5.75917	7.74493	6.81494	6.95424	4.59272	6.11581	11.5761	12.3715	10.0072	9.20816	9.50778	9.73519	8.94308	11.4058	8.37872	10.6141	7.42792	9.00175	8.44002	10.6832	8.24697	11.1363	11.579	9.37858	9.39482	10.2351	10.2801	7.19207	9.41947	9.59567	9.29236	8.42665
1RT150D11_B_B06	1.64211	1.71191	NA	NA	NA	NA	NA	NA	NA	NA	NA	NA	NA	NA	NA	NA	NA	NA	NA	NA	NA	NA	NA	NA	NA	NA	NA	NA	NA	NA	1.29213	NA	NA	NA	NA	NA	NA	NA	NA	NA
1RT150D20_D_B10	3.29936	2.23403	2.31743	2.90294	2.93171	2.85273	2.68209	2.43212	2.45549	2.38152	1.60587	2.26708	1.88594	2.06612	2.6206	2.00174	2.60255	2.93028	2.21561	2.92773	2.38115	2.77683	3.0386	2.00712	2.16818	2.69835	2.6371	2.52175	3.05535	2.00256	1.33431	2.91252	2.98243	2.94501	3.89895	2.22599	2.83393	3.51471	2.46261	2.53084
1RT150F01_B_C01	1.01788	1.04752	NA	NA	NA	NA	NA	NA	1.79874	NA	NA	2.58186	NA	NA	NA	3.36628	NA	2.14012	2.1438	NA	NA	NA	1.73371	NA	NA	NA	NA	2.24155	NA	NA	0.697426	NA	NA	NA	1.83343	NA	2.05456	NA	1.89785	NA
1RT150G07_A_D04	1.43091	1.77716	1.51073	1.38859	1.40917	1.56611	1.84677	1.55482	1.45463	1.50737	1.09263	1.13248	1.38075	1.32932	1.93016	1.64421	1.24703	1.59947	1.35525	1.63973	1.9001	2.52358	1.63602	1.09127	1.24937	1.58896	1.38659	1.42099	1.29306	2.18121	1.31286	1.91366	1.61574	1.57123	1.32361	1.76137	1.31823	1.35794	1.39211	2.88002
1RT150H07_B_D04	1.54671	1.47568	1.65353	1.70173	2.02786	1.96208	2.1936	2.05398	2.11039	2.40673	1.74764	2.0363	1.81655	2.30074	1.5764	1.58873	1.57145	1.48804	1.8082	1.76883	1.62583	2.19522	2.19283	2.0995	1.95431	2.55831	2.7177	2.62113	1.50373	1.60232	1.1921	1.97954	1.31413	1.48161	1.55099	1.59377	1.83283	1.87839	1.84383	2.02171
1RT150H16_D_D08	1.74098	1.39915	1.47787	1.64992	1.71879	1.8548	1.92602	1.67237	1.72538	1.85612	1.49829	1.48237	1.79562	1.79559	2.75372	1.61614	1.51962	1.73976	1.68351	1.80217	1.68309	1.98251	1.56363	2.19931	1.50589	1.67119	1.42506	1.20837	1.71366	1.4688	1.26209	2.24183	1.59705	1.48051	1.93484	1.1882	1.68376	1.45617	1.48393	2.86732
1RT150H20_D_D10	0.629462	0.786309	0.66443	0.615162	0.729382	0.701311	0.839854	0.664269	0.845756	0.787135	0.775253	0.749231	0.639673	0.840897	0.617481	0.792131	0.616756	0.52544	0.750547	0.608954	0.797759	0.79737	1.05698	0.80008	0.717454	0.775237	0.723225	0.960944	0.737922	0.603025	0.893993	0.732061	0.568345	0.691471	0.808057	0.693762	0.791235	0.839229	0.66199	0.786069
1RT150K01_A_F01	2.04488	1.72973	1.29422	1.47602	1.79703	1.63898	2.1702	1.9363	1.61396	1.6159	1.289	1.04985	1.12054	1.3853	2.0057	2.59841	1.51883	1.8272	2.31488	1.90132	1.84156	2.37472	2.15021	1.44937	1.71872	1.60062	1.59661	1.38554	1.69386	1.7395	2.36071	2.29508	1.76902	1.73326	1.56775	1.77591	1.77357	2.04493	1.58764	2.00143
1RT150M07_A_G04	1.06995	1.38474	1.30299	1.7223	1.4741	0.90546	1.98702	1.88377	2.02031	2.12282	1.85849	1.88615	1.39451	2.12986	1.01742	0.832849	1.83241	1.56134	1.46648	1.64797	1.60373	1.40582	1.87557	1.7765	1.04191	1.42194	1.75576	1.54698	1.61624	1.11817	0.884968	1.71138	1.42437	1.08732	1.22654	1.36822	1.46748	1.43429	1.7125	1.75191
1RT150N10_D_G05	1.17375	1.34836	1.18948	1.03674	1.47982	1.52413	1.55915	1.45943	1.33017	1.09724	1.16454	1.23064	1.98586	1.92861	1.77221	1.57773	1.20631	1.28279	1.14364	1.30568	1.74384	1.95569	1.267	1.50871	1.51327	1.67699	1.32065	1.3125	1.41737	1.3456	1.61641	1.63283	1.27511	1.42981	1.20958	1.27684	1.29704	1.36993	1.34072	1.78701
1RT150N18_D_G09	3.24377	2.74351	3.95635	3.5675	3.694	4.00796	4.22591	3.15419	4.23315	4.48416	4.43533	4.60882	3.91189	5.58065	2.41863	2.62159	3.13659	3.00264	3.54863	3.56929	2.62179	3.10897	2.99298	3.45495	2.81579	3.28044	3.23715	3.52754	3.04108	3.52715	1.34301	3.84203	3.15294	3.22516	3.28828	2.73217	3.42806	3.8991	4.30568	4.02955
1RT150P23_B_H12	0.944779	0.957204	0.912478	0.830832	0.985094	1.04583	1.25478	1.17725	1.39634	1.11544	1.35548	1.30278	1.9435	1.81158	1.11052	1.11622	0.91729	0.900813	0.848652	0.998655	1.0112	1.00101	0.945768	0.961748	0.964617	0.929828	0.969532	1.08315	0.986511	0.913275	1.17636	1.59947	1.16156	1.23268	1.22985	1.38019	1.39387	1.33843	1.43659	1.2949
1RT151A12_C_A06	1.02902	1.25267	1.55928	1.70278	1.45853	1.20251	1.63485	1.80368	1.76907	1.53529	1.76537	1.38224	1.31415	1.70474	1.13638	1.30938	1.27083	1.46564	1.46096	1.43062	1.59791	1.56052	1.61644	1.82894	1.80081	1.96857	2.26283	1.95033	1.38689	1.36653	1.09565	1.52014	1.34222	1.47484	1.52585	1.26978	1.25929	1.48035	1.51899	1.50047
1RT151B20_D_A10	5.50567	4.8973	4.82254	4.68704	6.21109	5.9635	8.39166	5.95017	7.01514	7.17044	10.5314	10.0395	11.9751	12.1019	5.0713	5.50112	4.88497	5.34822	5.24034	5.13773	4.65012	6.25886	5.64056	5.55504	4.2841	4.68089	3.66451	3.16668	6.85832	7.39618	3.88506	12.1416	11.7602	12.2442	9.77344	11.0092	7.76367	8.04543	8.86889	8.99537
1RT151C07_A_B04	1.05561	0.925572	1.10778	0.872156	1.13135	0.847006	1.2484	1.24051	1.1756	1.14778	1.44382	0.987723	1.09259	1.25563	1.01935	1.37506	1.21371	1.08266	1.3457	1.33755	1.13402	1.76763	1.42209	1.37004	1.44786	1.47587	1.54887	1.4525	1.3591	1.11304	1.11727	1.49325	1.07284	1.23512	1.09168	1.15463	1.32249	1.3198	1.2075	1.25491
1RT151C11_A_B06	3.93085	3.59874	4.17866	4.3585	3.76451	3.94033	3.74167	3.28648	3.61877	3.38977	2.53202	2.74742	3.08351	3.17451	3.56062	4.18621	2.39365	3.01157	3.3059	2.90935	2.81151	2.91803	2.32948	2.57169	2.68848	3.07902	2.11399	1.9357	3.65913	3.86025	1.68295	5.20504	3.55962	4.15336	3.20836	3.61505	3.52171	3.03711	2.53883	3.39605
1RT151C22_C_B11	5.88968	6.09861	5.79638	5.9852	5.89243	5.41111	6.4723	5.06909	5.74178	6.94251	2.78943	3.34448	3.80189	3.45209	4.85456	4.42076	4.8442	6.10141	6.74039	4.98989	4.28951	5.32128	4.55046	4.02877	3.9759	4.53258	4.29843	3.26909	7.43149	5.71181	3.59273	7.21615	5.88718	6.05236	5.01082	5.41717	4.91567	4.89375	3.78241	4.10192
1RT151D10_D_B05	1.11062	0.833268	1.33702	1.39426	1.59636	1.29036	1.47691	1.19875	1.13596	1.35957	1.25995	1.26181	1.16885	1.35397	1.17017	1.1373	0.9091	1.04265	0.8823	1.15979	1.55161	1.16004	1.51701	1.33749	1.75913	1.92753	1.35116	1.32037	1.2484	0.933042	0.694965	1.52576	1.35126	1.8456	1.58485	1.92571	2.28987	1.90249	1.7208	1.51453
1RT151E14_C_C07	1.35766	1.15002	1.12993	1.09167	1.18737	1.27408	1.34444	1.01659	1.36002	1.07597	0.81653	1.1728	1.03723	0.805636	1.04866	1.4507	1.01498	0.918747	1.19566	1.06728	1.15698	1.01675	1.09395	0.890432	1.52542	1.28951	1.22715	1.00501	1.1758	1.2161	1.62234	1.37295	1.15449	1.25171	0.951906	1.16632	1.23078	1.17977	0.983185	0.959607
1RT151F02_D_C01	2.83517	3.68368	3.17851	3.49205	4.5396	6.99461	3.98263	4.02941	4.44602	3.84252	5.15936	4.66946	4.15851	5.09646	2.54101	2.1754	1.62931	1.43576	2.29336	2.87919	2.34235	3.60686	4.482	4.10011	8.08157	8.86868	5.6132	6.29097	1.27885	1.70787	1.29789	3.17682	5.60352	5.13951	9.3576	9.26319	21.4978	16.6883	14.403	14.0331
1RT151F09_B_C05	3.17422	2.81478	3.1116	3.48778	3.35698	3.74435	3.23796	3.25396	3.33224	2.66635	2.92304	3.36773	3.77618	2.901	3.00485	2.91197	2.79415	2.96654	4.527	4.18143	3.1879	2.96721	3.15348	2.39629	2.85503	3.58493	2.59561	3.11005	3.43898	4.13928	2.45519	4.20684	3.0467	2.89343	3.04699	3.00954	3.44014	2.69975	2.18839	2.76065
1RT151F17_B_C09	0.510132	0.713792	0.696547	0.651028	1.31688	0.839859	0.665931	0.816075	0.655688	0.634463	0.934595	0.693482	0.7013	0.726689	0.955893	0.678579	0.702285	0.674338	0.629841	0.614139	0.625203	0.662496	0.811244	0.662728	0.807926	0.929093	0.665986	0.8813	0.639751	0.696129	0.820325	0.877806	0.805882	0.909637	1.08092	0.654362	1.01404	1.11266	1.1117	1.07037
1RT151F18_D_C09	0.615946	0.654017	0.609862	0.647432	0.566566	0.579844	0.616637	0.623551	0.674899	0.606534	0.641924	0.650305	0.791956	0.814507	0.6374	0.781399	0.472585	0.54775	0.62488	0.682357	0.613119	0.671504	0.622851	0.586649	0.621578	0.669944	0.648337	0.673886	0.587597	0.745394	0.499987	0.588679	0.671582	0.717787	0.588317	0.530807	0.685616	0.596304	0.553854	0.626227
1RT151F24_D_C12	0.762621	1.22158	1.32143	1.15664	1.00569	0.970732	1.18906	1.02401	1.0506	0.995777	0.81007	0.746702	0.910291	0.74679	1.29994	1.19953	0.900374	0.905515	0.82723	0.718594	0.962134	1.20708	1.20334	1.21362	1.03839	1.31769	1.21176	1.19313	0.858167	1.23854	1.15677	1.08587	1.09695	1.09217	1.03588	0.980137	0.935635	1.4462	0.958922	1.00089
1RT151H07_B_D04	0.763419	0.559972	0.606626	0.754656	0.716241	0.787662	0.698247	0.627872	1.02904	0.847132	0.914911	1.26629	1.15619	1.29113	0.609033	0.670355	0.621322	0.614541	0.992304	0.918189	0.693973	0.535831	0.674542	0.669196	0.782277	0.831922	0.865091	0.801404	0.757211	0.840803	0.69249	0.907865	0.588383	0.785409	0.613288	0.620705	0.967912	0.878646	0.754166	0.774253
1RT151H09_B_D05	2.02028	1.63045	1.67401	1.46311	1.20014	1.22706	1.21963	0.966402	1.90872	1.85858	1.51425	1.60161	1.54038	1.78912	1.08511	2.46077	1.22735	1.08531	1.41587	0.981003	1.17909	1.19966	0.994656	1.23741	1.06458	1.18457	0.991531	1.03724	1.14021	0.976521	0.886194	1.56426	0.962194	1.15412	0.828091	1.35209	1.37736	1.41631	1.16768	1.30307
1RT151H22_D_D11	6.65351	6.7831	7.51818	6.92749	6.34138	5.64416	6.62031	5.17555	6.28358	5.99671	3.85521	4.05636	4.85901	4.81756	8.20308	8.49076	5.63027	6.62256	7.73492	6.86545	5.92616	6.30468	6.6325	6.3043	6.51627	7.5934	6.3646	6.84552	6.87907	7.46509	7.73492	7.88061	6.14042	6.48346	5.02365	5.25927	7.07014	5.30808	5.08113	5.78692
1RT151I03_A_E02	3.91335	3.56292	4.05055	4.54411	3.30666	5.36203	3.76965	2.88249	3.81294	3.83521	NA	3.39719	NA	NA	3.80039	4.62526	2.6517	3.25317	3.58316	2.94683	2.72194	6.23364	NA	3.93996	2.51143	NA	2.73386	2.4528	3.77424	3.48122	2.94139	4.14322	4.25456	4.01127	4.03519	NA	NA	NA	3.42556	2.69391
1RT151I07_A_E04	8.12724	8.21175	8.66685	8.43863	8.3638	9.42278	7.40737	6.89891	6.3225	5.50177	4.95839	7.90193	5.25445	5.89232	8.8537	10.7189	6.092	7.6343	9.2621	8.74585	7.00141	7.38542	8.87933	7.54768	8.43053	9.40548	7.79608	7.55324	7.58365	8.36345	8.08855	7.8437	6.93245	6.87764	6.16133	6.47107	8.73139	7.72265	6.05991	7.1159
1RT151J18_D_E09	1.11213	1.24342	1.43998	1.40492	1.11079	1.4214	1.415	1.31461	1.17994	1.12054	1.21137	1.18168	1.07015	1.1274	1.532	1.50642	1.13845	1.28381	1.33642	1.47671	1.09392	2.09982	1.62845	1.39301	1.23567	1.46358	1.01842	0.893139	0.972991	1.53374	1.53527	1.70064	1.75277	1.24882	1.33811	1.46756	1.39803	1.22808	1.02463	1.28876
1RT151K10_C_F05	0.719186	0.551308	0.729912	0.686659	0.690722	0.86431	0.702367	0.843226	0.675563	0.693366	0.631709	0.987096	0.794778	0.74358	0.656261	0.669963	0.533489	0.75057	0.90408	0.854054	0.647291	0.595849	0.655317	0.712661	0.831253	0.639637	0.792082	0.63827	0.618953	0.68275	0.792327	0.91444	0.914519	0.795412	0.931229	0.684972	0.730294	0.80015	0.696688	0.590308
1RT151K20_C_F10	1.6856	1.86047	1.35753	1.90591	1.92949	2.44449	1.86254	1.86554	1.6443	1.48186	1.46813	1.80386	1.66507	1.76008	2.51479	3.67788	1.83645	1.82289	1.96508	1.77896	1.84802	1.73262	1.5695	1.74911	1.94391	1.8838	1.79235	1.27051	2.17031	2.02582	1.09518	2.4153	1.51621	1.854	1.79846	1.75178	1.83862	1.98265	1.47021	1.40254
1RT151L18_D_F09	0.852789	0.936255	0.864843	0.999715	1.02328	1.15431	1.20865	1.02982	4.47544	4.37436	8.82494	12.4902	7.25044	11.4187	0.566755	0.955863	0.666793	0.701121	1.06445	1.10653	0.732991	0.85081	0.91476	0.812264	1.20847	0.916441	1.11453	1.02371	0.821187	0.643908	0.849453	0.98982	0.820536	1.04851	1.124	1.25251	2.57456	2.92572	3.83564	2.9652
1RT151L23_B_F12	7.61389	8.07014	9.23701	12.107	9.24222	11.4482	8.81577	8.50738	9.0297	8.77168	6.55528	9.29537	7.18264	8.56097	8.56489	12.2971	7.6207	8.73383	9.8343	9.87512	8.62581	9.08118	10.3479	9.89906	9.75979	9.30185	8.19212	8.18326	7.9992	7.58599	6.91703	10.0215	7.82847	7.15186	7.59503	8.60911	9.52073	9.50267	9.1182	8.49759
1RT151M06_C_G03	0.747047	0.74075	0.773623	0.598012	0.755629	0.629024	0.851001	0.788145	1.13321	1.05214	1.3677	1.44655	1.63626	1.77581	0.93222	0.936357	0.641211	0.635671	0.787943	0.806691	0.692875	0.779506	0.706686	0.834163	0.758747	0.617894	0.632702	0.5912	0.63191	0.753113	0.907133	0.709957	0.755148	0.756259	0.779384	0.941907	0.946461	0.900456	0.953338	0.83889
1RT151M11_A_G06	2.90131	2.71071	2.93898	3.53298	2.90156	3.63127	2.90176	2.23457	2.70018	2.66442	2.11233	2.5293	2.06408	2.46406	1.8978	3.58217	2.40426	2.80368	3.41067	3.16519	2.52061	3.0014	2.95105	2.95956	3.00796	3.06409	2.53457	2.21221	2.95979	2.71285	1.79554	3.27661	2.63506	2.7023	2.28395	2.70555	2.7171	2.59323	2.32219	2.28423
1RT151O02_C_H01	0.627569	0.444177	0.366901	0.382003	0.434592	0.494155	0.529366	0.454416	0.589745	0.474471	0.58472	0.570912	0.460078	0.541972	0.564568	0.690511	0.400883	0.340893	0.524437	0.47454	0.434138	0.40273	0.504208	0.558625	0.438846	0.528437	0.472442	0.549541	0.45933	0.481653	0.472733	0.445318	0.516727	0.460931	0.532128	0.515402	0.502869	0.447061	0.539578	0.477508
1RT151O07_A_H04	1.1791	1.34226	1.75873	1.29724	1.05722	1.35193	1.47626	1.2994	1.24091	1.26392	1.15833	1.30155	0.974075	1.13423	1.16775	2.15	1.4411	1.18511	1.5041	1.4412	1.31234	1.44849	1.67048	1.43927	1.43383	1.43195	1.0193	0.974137	1.35775	1.8617	1.55864	1.55354	1.72233	2.00749	1.12323	1.45585	1.23247	1.3466	1.30351	1.1844
1RT151O24_C_H12	0.543685	0.537559	0.480425	0.390934	0.417776	0.484819	0.483073	0.61036	0.459287	0.457703	0.537957	0.506924	0.506973	0.494186	0.445393	0.689521	0.423849	0.452773	0.520813	0.592859	0.513119	0.593325	0.608595	0.578693	0.571175	0.480326	0.541952	0.568841	0.426248	0.534338	0.695715	0.494288	0.591181	0.527763	0.434926	0.717146	0.553852	0.57882	0.607149	0.535416
1RT151P08_D_H04	1.75632	1.72433	1.75002	1.92194	2.00062	1.87286	1.77266	1.37296	1.52892	1.75604	1.84526	1.85935	1.68751	1.8931	2.15127	1.94415	1.60613	2.044	1.96804	1.61793	1.81886	2.26897	2.90208	2.0589	2.28191	2.60622	3.33675	2.63404	1.83208	2.56821	1.44195	2.20889	1.8917	1.83889	1.8379	2.06463	2.67584	2.23665	2.6277	2.14451
1RT152A06_C_A03	1.58759	2.05827	1.69869	2.30995	2.19253	1.83979	2.39365	1.95406	1.4949	2.02367	2.289	1.98218	2.42879	2.3644	1.36266	1.85615	2.10108	1.80176	1.7281	1.8043	1.39359	1.87897	2.45516	1.94688	2.02397	2.23254	1.87772	1.46647	1.9808	1.62296	1.73806	1.98587	1.71881	2.01438	2.1841	2.36908	2.25439	2.05799	2.15235	2.0459
1RT152B03_B_A02	8.44048	8.69953	6.62914	6.89694	7.31493	9.37776	5.89631	5.11177	5.48602	6.66082	9.16066	7.86099	11.1139	11.6368	13.3215	13.9873	13.1886	11.3925	12.6056	12.0135	15.1151	15.9505	34.458	34.4014	46.0064	40.5072	37.0424	46.0043	10.5149	18.9584	16.2602	11.8867	11.682	13.2337	17.3647	17.769	36.9455	24.1445	32.4789	34.2252
1RT152B15_B_A08	0.84154	0.695192	0.783527	0.669559	0.651164	0.59522	0.680331	0.694307	0.694144	0.677839	0.599615	0.781074	0.731618	0.640807	0.916334	1.02779	0.665089	0.738907	0.761836	0.615338	0.812209	0.99053	0.792261	0.984696	0.617771	0.724299	0.460356	0.58141	0.892839	0.991036	1.2972	0.798828	0.869592	0.599391	0.67752	0.68598	0.652464	0.654978	0.610491	0.662399
1RT152C01_A_B01	NA	NA	NA	NA	NA	NA	NA	NA	NA	NA	NA	NA	NA	NA	NA	NA	NA	NA	NA	NA	NA	NA	NA	NA	NA	NA	NA	NA	NA	NA	NA	NA	NA	NA	NA	NA	NA	NA	NA	NA
1RT152C22_C_B11	0.801743	1.16451	1.14705	0.644313	0.802234	0.90605	0.837071	0.825761	0.711764	0.73475	0.850586	0.859068	0.765302	0.724177	0.769611	0.950301	0.63001	0.748931	0.742309	0.679151	1.05025	1.01972	1.17162	0.648874	0.944131	1.15257	0.788444	0.997477	0.717136	0.639938	1.3919	0.807427	1.24799	0.929796	0.931091	1.03158	1.22567	1.02948	0.789972	0.855041
1RT152D10_D_B05	0.793348	0.901218	0.864326	1.2985	1.17295	1.09255	0.963626	1.02337	0.897931	1.49628	0.879726	1.19196	0.891684	1.04886	1.17465	1.17671	0.916738	1.2025	1.227	1.12799	0.938326	0.864534	1.28939	0.897773	1.02669	0.913295	1.65527	0.890121	1.06612	0.997648	0.879546	1.28035	1.0453	0.984561	0.986632	0.99596	1.1589	1.23414	0.923095	0.899137
1RT152D18_D_B09	1.00442	0.956427	0.860915	0.751255	0.810131	0.722853	0.830489	0.854456	0.828146	0.96586	1.05336	0.787953	0.831657	0.611681	1.04215	0.933437	0.712654	0.88384	0.980673	0.912631	0.871395	1.10175	1.33316	1.37112	0.817567	0.714204	0.596647	0.533393	0.974875	1.14356	0.774284	1.08447	0.936479	1.07742	0.813069	0.613405	0.686975	0.828834	0.65864	0.717882
1RT152D21_B_B11	6.3258	6.97461	7.64861	9.60193	8.14319	10.9181	6.64408	7.9468	4.87722	5.39975	4.64847	5.02209	3.83735	4.96887	9.06991	10.7711	7.50177	8.56539	9.69338	11.7175	7.24798	7.04156	9.67763	8.39096	8.78482	7.35826	6.28124	7.35546	6.31517	9.14335	11.5021	8.30093	6.3448	6.13839	5.15861	6.19986	8.28532	7.27174	5.37325	6.79816
1RT152F19_B_C10	7.72547	10.61	7.72368	7.78037	7.45469	7.71888	5.78436	6.20751	3.80415	3.78464	4.5342	4.02426	3.85013	2.95543	8.09501	9.08623	6.77327	7.83008	7.98349	8.62612	5.83268	5.40136	6.23653	4.23892	3.7647	3.78077	2.44555	2.7786	9.31918	10.5471	10.7865	9.80087	8.38269	8.94713	6.11414	6.81456	6.40827	5.38014	5.34429	6.22131
1RT152H01_B_D01	2.06766	2.52218	2.33791	2.31206	2.03555	3.04237	2.28833	2.37065	2.1947	1.9446	1.95135	2.15366	1.82305	1.83557	2.53953	3.1527	2.85992	2.63264	2.43045	2.1665	3.04627	2.24212	2.99767	2.37865	2.55244	NA	3.12563	2.45815	1.97234	3.03622	2.13035	2.77366	NA	2.07593	2.31057	2.31346	NA	NA	1.51489	1.99796
1RT152H02_D_D01	2.78193	NA	NA	3.37209	NA	NA	NA	3.18265	2.09691	NA	NA	NA	1.95933	2.13461	NA	3.42775	3.41029	3.40749	NA	2.84428	2.4695	NA	NA	NA	NA	NA	2.53666	2.16122	3.11991	3.35574	NA	NA	NA	3.15674	2.07088	3.68273	NA	NA	NA	2.86139
1RT152H08_D_D04	0.753553	0.929546	1.68393	1.34851	1.19632	1.22991	1.36593	1.00026	1.39972	1.37433	1.5816	1.28289	1.32661	0.893171	1.44355	1.56812	1.11694	1.13164	1.158	1.26359	1.31453	1.42758	1.32712	1.52908	1.53393	1.23637	0.771279	1.00797	1.04493	2.41049	1.13401	1.57355	1.45357	1.35231	1.07107	1.29599	NA	1.75636	1.14566	1.56821
1RT152H15_B_D08	NA	NA	NA	NA	NA	NA	NA	NA	NA	NA	NA	NA	NA	NA	NA	NA	NA	NA	NA	NA	NA	NA	NA	NA	NA	NA	NA	NA	NA	NA	NA	NA	NA	NA	NA	NA	NA	NA	NA	NA
1RT152H16_D_D08	1.31097	NA	NA	1.59022	NA	NA	NA	NA	1.45203	NA	NA	NA	NA	NA	NA	NA	1.19111	1.62283	NA	NA	NA	NA	NA	NA	NA	NA	NA	NA	1.8158	NA	2.6784	NA	NA	NA	NA	NA	NA	NA	NA	NA
1RT152H24_D_D12	0.771841	0.876843	0.838032	0.62752	0.725688	0.976188	0.795261	1.01403	0.850851	0.797571	1.02984	0.858885	0.691908	0.597704	1.13581	1.39972	0.925275	1.25291	1.51221	1.38825	1.61089	1.31169	1.11492	1.15787	0.776241	0.960156	1.40387	0.706276	0.655969	0.981606	1.35626	1.09193	0.839215	0.986605	0.625923	1.00812	1.02735	0.796581	0.853832	0.827789
1RT152I01_A_E01	NA	NA	NA	NA	NA	NA	NA	NA	NA	NA	NA	NA	NA	NA	NA	NA	NA	NA	NA	NA	NA	NA	NA	NA	NA	NA	NA	NA	NA	NA	NA	NA	NA	NA	NA	NA	NA	NA	NA	NA
1RT152J01_B_E01	NA	NA	NA	NA	NA	NA	NA	NA	NA	NA	NA	NA	NA	NA	NA	NA	NA	NA	NA	NA	NA	NA	NA	NA	NA	NA	NA	NA	NA	NA	NA	NA	NA	NA	NA	NA	NA	NA	NA	NA
1RT152J09_B_E05	1.25579	1.24397	1.64588	1.30165	NA	1.41202	1.10965	1.33705	1.1317	1.10984	1.24403	1.03562	1.00795	1.01943	1.17683	1.48572	1.41937	1.44042	1.54322	1.08192	1.25779	1.6052	1.94032	1.99388	1.47222	1.10353	1.08768	1.01244	1.09098	2.1085	1.61002	NA	NA	1.21404	1.29312	1.14831	1.61537	1.47694	1.0868	1.10801
1RT152K11_A_F06	1.81149	2.59452	2.86439	2.91394	2.59835	2.91727	1.9566	2.57041	3.08657	2.59093	3.62734	2.67878	2.97554	2.97069	2.38379	2.6149	2.25593	2.73621	2.55229	3.0589	2.09798	2.21266	2.19163	2.44632	2.6756	2.67066	2.55214	2.37136	2.0009	1.82623	1.38166	2.54294	3.21753	3.11713	3.05955	3.89301	3.08997	2.93402	3.71393	2.65125
1RT152M03_A_G02	1.64404	1.69975	2.13483	NA	2.13483	1.93075	1.93607	1.80926	1.7414	1.80095	NA	2.47073	2.40805	2.18689	2.46746	2.11525	1.45096	1.981	2.17833	2.23612	1.96821	2.13855	2.21932	2.17781	1.5669	1.59268	1.05815	1.45973	1.41018	3.0813	2.0321	NA	NA	2.09541	1.23132	1.5414	1.72516	2.18655	1.71203	2.02935
1RT152M05_A_G03	1.25824	1.60245	1.55961	1.59288	1.77426	1.66761	1.48892	1.596	2.06491	1.77418	1.86817	1.59211	2.09607	2.34628	1.59019	1.36831	1.62283	1.8035	1.77554	1.86799	1.71687	1.66918	1.91268	1.21517	1.60066	1.8295	1.57422	1.24868	1.32913	1.87235	1.68927	2.01924	1.76483	1.67297	1.65134	1.69508	2.04366	1.75371	2.05672	2.32432
1RT152M08_C_G04	NA	NA	NA	NA	NA	NA	NA	NA	NA	NA	NA	NA	NA	NA	NA	NA	NA	NA	NA	NA	NA	NA	NA	NA	NA	NA	NA	NA	NA	NA	NA	NA	NA	NA	NA	NA	NA	NA	NA	NA
1RT152M16_C_G08	2.58479	NA	NA	3.27076	3.32553	3.17338	3.0558	4.32699	2.58546	NA	2.13821	NA	2.22171	2.07445	NA	3.8225	4.1237	NA	NA	3.58537	3.22325	NA	NA	NA	2.55718	NA	2.87313	2.6987	6.74013	NA	2.9467	NA	NA	NA	3.44376	3.46906	2.41073	NA	NA	NA
1RT152N02_D_G01	1.35292	2.17384	2.4725	2.3536	2.42717	3.21465	2.55598	0.227668	2.35962	1.46106	1.57261	1.11389	1.49621	1.51029	NA	2.13014	3.40227	2.56042	2.56502	2.70512	2.78818	1.91087	2.11797	1.72875	1.61651	2.67806	2.61302	2.41129	2.29138	1.64292	0.644151	2.43389	3.19908	3.13246	2.43005	4.44814	2.34386	2.47665	1.26573	1.90882
1RT152N14_D_G07	0.914447	0.963081	1.38174	1.33859	1.12758	1.32357	1.73347	1.12834	1.22378	0.981657	1.14302	1.18277	1.39769	1.16737	1.52943	1.21639	1.0303	0.925494	1.54669	1.15307	1.03126	0.806852	1.50572	1.62191	1.03711	1.22541	0.966541	1.11775	1.06387	1.52863	1.01499	1.32629	1.25066	1.11819	1.10913	1.7559	1.13735	0.934333	1.27858	0.864327
1RT152O08_C_H04	0.85545	0.818098	1.21849	1.48239	1.20864	1.55608	1.04855	0.802814	1.21175	0.959207	1.60868	0.91943	1.09056	1.19514	NA	1.46161	1.55043	1.37212	1.19682	1.30803	1.24499	1.04242	1.26085	1.30014	1.1547	1.37622	1.39583	1.07807	1.24156	1.4664	0.711907	1.45572	1.29715	1.28159	1.21722	1.51806	1.26771	1.2736	0.949512	0.911245
1RT152O23_A_H12	0.708199	0.887097	1.23969	1.08461	1.1436	1.42244	1.15962	1.10791	0.918841	1.0038	0.869313	0.840366	0.89704	0.833421	1.26619	1.54487	0.951374	1.28998	1.15602	1.2781	1.21311	1.05484	1.52091	1.04721	1.15136	1.01465	0.926185	0.868601	1.34364	1.08241	0.811409	1.39052	1.30331	0.91377	1.24249	1.31932	1.13605	1.14296	0.828607	0.950163
1RT152P21_B_H11	4.84888	6.87891	7.6904	8.12546	8.39629	7.84298	6.99179	6.59986	6.98694	5.09757	2.75544	2.78775	4.09675	4.18433	NA	6.50101	15.519	10.8267	7.23311	6.23446	7.06244	5.81061	4.64533	5.07151	4.81596	5.59406	6.84143	5.70328	11.1495	6.79711	6.4401	7.51429	9.68132	9.19439	7.40684	12.6903	6.09066	5.47574	3.09187	5.45217
1RT153A18_C_A09	9.94486	13.9214	14.8489	14.2456	15.3429	21.5661	14.928	14.7909	15.2729	14.5941	12.5666	8.15155	12.695	16.0488	16.8105	13.8968	14.4902	16.8117	16.4166	15.396	12.8287	11.5584	12.1374	13.4782	16.9379	16.6405	13.8622	19.3459	12.929	17.4519	13.1331	14.6119	13.5826	13.328	13.7802	15.9522	18.1654	14.1853	11.0075	13.8467
1RT153A20_C_A10	1.12894	1.28249	1.80975	1.65035	1.98677	2.40366	1.12987	1.37924	1.57054	1.26838	0.947728	0.916518	0.963405	1.26557	NA	1.23634	1.97656	1.77723	1.50879	1.49261	1.32811	1.11636	1.06145	1.16815	1.46113	1.47456	2.13322	1.60587	1.10796	1.64006	0.988375	1.89433	1.39352	1.32144	1.40024	1.67143	1.60756	1.5289	0.775207	1.07921
1RT153B06_D_A03	2.36679	3.61552	3.14072	2.93854	3.32214	4.15648	2.61562	3.01008	3.26409	3.22249	3.62188	2.51651	3.14072	2.99223	3.64283	2.65043	2.32839	3.26426	3.57544	3.70659	3.85543	3.45743	3.90031	3.6504	4.31464	4.33464	4.04836	4.81552	2.52826	4.02838	1.41177	3.39013	3.51693	2.94238	3.46609	3.43475	4.15556	2.80929	2.57054	3.16406
1RT153B07_B_A04	0.876592	0.891196	1.38804	1.34139	1.53221	1.60718	1.11875	1.03157	1.48976	1.13212	1.47041	1.20302	1.54357	1.74959	NA	0.860171	1.15834	1.3547	1.28654	1.39531	1.105	0.782644	1.24921	1.06168	1.10014	1.45534	1.29894	1.21892	1.08692	1.06544	0.578034	1.29877	1.34108	1.11509	1.44845	1.39153	1.25373	1.41018	0.744301	0.90444
1RT153B11_B_A06	0.823896	1.13365	1.47058	1.24819	1.60321	1.50378	1.33474	1.19727	1.57006	1.21083	1.1679	0.911329	1.28797	1.42681	2.03049	1.01953	1.24872	1.64194	1.43627	1.54543	1.2701	0.869092	1.48644	1.18946	1.43414	1.46312	1.54505	1.37876	1.15203	1.78002	1.03924	1.38044	1.17068	1.21826	1.17342	1.15508	1.55727	1.05745	1.02013	0.934513
1RT153C22_C_B11	0.90364	0.978173	1.2551	1.10549	1.301	1.41106	0.991225	0.992544	1.25573	1.19873	0.909308	0.731346	0.756678	0.937518	NA	1.28772	1.33075	1.52388	1.14228	1.15447	1.56355	0.86398	1.40154	1.05028	0.905902	1.20875	1.08076	0.85491	1.24924	1.03465	0.71106	1.4344	1.20239	1.18348	1.16963	1.41336	1.23707	1.35941	0.533574	0.946016
1RT153D16_D_B08	1.42956	2.14637	2.23297	1.57742	1.86838	2.25396	2.43973	1.97758	2.69801	2.85363	3.2371	2.28115	2.84926	2.75178	2.74465	1.49039	1.80109	2.0517	1.6727	1.82078	2.32325	1.83142	2.41538	1.75095	1.75864	1.99208	2.00333	2.23505	1.77774	2.15724	2.27706	2.10111	2.33293	1.67346	2.11194	2.81315	2.43768	2.27868	2.19038	1.80154
1RT153E18_C_C09	1.46833	1.30776	0.765149	1.39768	1.41306	1.54047	1.58407	1.73418	1.32775	1.65167	1.43958	1.64468	1.77574	1.67881	1.09201	1.02491	1.47916	1.33767	1.22178	1.37424	1.44746	1.3548	1.20687	1.28326	1.44955	1.43831	1.4298	1.42733	0.865082	0.951338	0.986678	1.32524	1.31765	1.36676	1.41831	1.08761	1.36342	1.78984	1.64424	1.78876
1RT153E19_A_C10	0.611827	0.787693	0.632497	0.811824	0.76194	0.553949	0.793619	0.838249	0.577146	0.805592	0.823372	0.711462	0.754805	0.588932	0.57104	0.761064	0.847426	0.697736	0.607557	0.728491	0.903408	0.876663	0.794417	1.00394	0.7943	0.831052	0.83192	0.918949	0.813918	0.665194	0.923138	0.702616	0.739978	0.786955	0.826454	0.842441	0.775742	0.766424	0.72192	0.808614
1RT153E20_C_C10	0.872614	0.852464	0.661624	0.706172	0.716374	0.889103	0.785561	0.971692	0.624595	0.727987	0.555931	0.559146	0.632233	0.622795	0.667882	0.828761	0.760807	0.815217	0.617467	0.8382	0.743629	0.792439	1.21894	0.715342	0.946318	0.96115	0.797888	0.899976	0.691239	0.727781	0.613251	0.765312	0.751745	0.770847	0.866338	0.749114	0.732448	0.77537	0.778672	0.686656
1RT153E24_C_C12	0.911184	1.10922	0.716102	0.683519	1.02978	1.01507	1.06867	1.22272	1.04921	1.05573	1.32386	1.23603	1.0031	0.953881	0.954018	1.0918	1.07888	0.707147	0.835367	0.84697	1.11335	1.57137	1.27344	1.50203	1.11707	1.10544	1.30899	1.36167	1.13722	0.996812	1.44299	1.06498	1.21367	1.51726	1.39168	1.12278	1.16731	1.21758	1.15305	1.62112
1RT153F06_D_C03	0.661843	0.543104	0.558315	0.692491	0.665212	0.606555	0.7398	0.813392	0.615693	0.825545	0.736863	0.920699	1.31315	0.888465	0.41165	0.6812	0.655693	0.56999	0.689334	0.796411	0.778213	0.740163	0.867597	0.679789	0.75308	0.826143	0.732167	0.722395	0.54057	0.564334	0.55771	0.679716	0.586905	0.679222	0.74279	0.582787	0.756201	0.818847	0.911483	0.79404
1RT153G02_C_D01	0.8308	0.81794	0.940072	0.883609	0.938409	0.818267	1.17146	1.03603	1.10024	1.54872	1.32057	1.65013	1.50837	1.47424	0.575128	1.18321	0.838057	0.704509	0.801091	0.814336	1.01527	1.10459	1.17777	1.51887	1.13802	0.896143	0.838834	1.18462	0.885874	1.05577	0.946664	0.788671	0.95583	1.00594	1.27553	0.923946	1.19146	1.10954	1.45179	1.24137
1RT153G11_A_D06	0.98752	1.10899	0.805307	0.926944	0.760548	0.709694	0.833318	0.857722	0.643191	0.636805	0.650076	0.744566	1.00907	0.821984	0.790261	0.960201	0.941053	0.799409	0.607693	0.674537	0.795029	0.973234	0.961492	1.00252	1.15082	1.50691	0.954825	1.37761	0.857102	0.594533	0.777105	0.648556	0.837881	1.17184	1.0919	0.982132	1.29026	1.13229	0.905249	0.945267
1RT153G15_A_D08	1.50428	0.98685	0.800975	1.1227	0.836528	1.11124	1.38486	1.37007	0.966144	1.42603	1.69073	1.64275	2.39369	1.68596	1.02238	1.18097	0.995777	0.91514	1.00195	1.01611	1.16916	1.3024	1.31167	1.36285	1.22997	1.14633	0.848711	1.19718	1.0863	1.17461	1.00088	0.973613	1.21579	1.34021	1.42428	1.26476	1.19813	1.41249	1.58555	1.18653
1RT153I23_A_E12	1.92084	0.961446	0.750302	1.18186	1.60694	1.5018	1.34134	1.0564	0.918506	0.923242	0.683702	0.803218	1.12488	0.834821	0.776478	1.4138	1.29986	1.01255	1.06205	1.21615	1.38138	1.08871	1.2142	1.12557	1.39396	1.45057	1.22062	1.3119	0.871654	0.910741	0.943154	1.42552	1.28661	1.38232	1.42348	1.0696	1.36816	1.26563	1.17543	1.08564
1RT153J13_B_E07	1.04344	0.822863	0.777071	0.819327	0.780365	0.955607	1.10052	1.1697	0.718397	0.848592	0.949927	0.812637	0.983166	0.882241	0.831698	1.1144	0.775818	0.869197	0.803477	0.887687	1.06229	1.0498	0.865427	1.28153	1.22529	1.34977	1.03701	1.03803	0.95862	0.887378	1.16478	0.803901	1.08699	1.05998	1.20472	0.913178	1.20643	1.15406	1.40455	1.09155
1RT153J21_B_E11	0.789982	0.652177	0.476153	0.761511	0.690438	0.745931	0.639868	0.826481	0.512825	0.585648	0.65408	0.534733	0.773792	0.66434	0.640677	0.85943	0.618965	0.746644	0.773482	0.651251	0.76621	0.680468	0.73042	0.662077	0.723776	0.700548	0.805158	0.815786	0.571031	0.556587	0.425192	0.764515	0.727186	0.788299	0.947167	0.685407	0.7722	0.665055	0.750205	0.746944
1RT153L06_D_F03	2.14173	1.77251	1.24671	1.75768	1.70561	1.5867	2.44141	2.24088	1.65645	1.94617	1.79414	1.89314	2.60099	1.75943	1.19053	1.30428	1.96424	2.04637	1.5642	1.68471	2.18016	1.88462	1.90484	2.20379	2.39976	2.16623	2.35641	2.63039	1.76691	1.60321	1.06698	1.95795	2.32019	2.1631	2.71381	1.96665	2.21638	2.02217	2.78063	2.33667
1RT153L13_B_F07	0.981127	0.717486	0.779383	0.880592	0.78001	0.918563	0.99309	0.835571	0.860513	0.876107	0.92051	1.04534	0.944147	0.979909	0.804644	1.03783	0.916543	0.839886	0.914672	0.930628	0.728363	1.05932	0.93519	0.9064	1.00847	1.054	0.859954	1.05661	0.851813	0.946287	0.579797	1.02062	1.01207	0.999604	0.927895	0.814886	0.903842	1.09385	0.906402	1.01647
1RT153M08_C_G04	3.165	2.73093	1.89202	2.0735	2.9852	2.65679	2.02548	2.03401	1.56959	1.67103	1.48696	1.50414	1.67117	1.30784	1.87433	2.05352	1.93811	2.08381	2.61486	2.5607	2.39989	2.11928	2.73175	3.04371	2.49573	2.34419	2.25342	2.42731	2.01476	2.52186	2.62576	2.33962	2.41842	2.58763	2.14694	1.58359	1.95278	1.89133	2.15785	2.17395
1RT153M16_C_G08	1.32388	0.842126	0.617359	0.915412	0.992218	0.812546	1.04672	0.984886	0.985873	0.999414	1.11125	1.09033	1.01827	1.16106	0.696462	1.03856	1.09044	0.982945	1.0127	0.992114	0.939749	1.015	1.03576	1.09721	1.00279	1.09809	1.00438	1.2316	0.84316	0.610164	0.898041	0.959793	0.959794	0.988065	1.10201	1.11327	1.12506	1.03967	1.05592	0.955705
1RT153N03_B_G02	2.72017	2.4866	1.34421	1.62064	1.8991	1.69067	2.38012	1.83692	2.32394	2.28272	2.18554	1.8649	1.75069	1.90599	2.46059	1.76053	1.90467	1.72659	1.89322	1.54507	1.53278	1.55932	1.4335	2.81972	1.39804	1.58511	1.47695	1.106	2.22092	1.87303	1.33998	2.55868	2.18721	2.32469	2.91722	2.19945	2.0804	1.99116	1.80862	2.00384
1RT153N16_D_G08	1.31822	1.19966	1.22697	1.12311	0.946285	0.996142	1.2431	1.65199	1.15012	1.16626	0.967905	0.890411	0.86526	0.94922	1.00067	1.26391	1.31903	1.14679	0.981066	1.20638	1.12258	1.27402	1.39518	1.3817	1.0844	1.2445	0.778177	1.28351	1.22907	1.43076	1.85688	1.01828	1.09765	1.33299	1.13644	1.43409	1.04172	0.960416	1.11735	1.18792
1RT153O05_A_H03	1.017	1.13633	0.834115	0.811335	0.824608	0.816889	0.90919	1.24547	0.772145	1.09498	1.24847	1.15782	1.18214	1.15784	1.13383	1.1431	0.857813	0.750888	0.885483	0.90029	0.890677	1.32371	1.02187	1.2995	0.909019	0.940046	0.876936	1.14664	0.928447	1.01639	1.68181	0.845977	1.40551	1.35172	1.77445	1.7171	1.64859	1.2201	1.40082	1.13415
1RT153O22_C_H11	0.468076	0.419447	0.345432	0.318544	0.4359	0.371029	0.378811	0.520636	0.348191	0.361891	0.39045	0.360268	0.440765	0.421256	0.38918	0.508073	0.320737	0.344996	0.377042	0.452669	0.365788	0.347804	0.33125	0.377004	0.392166	0.41195	0.336629	0.492004	0.307849	0.294644	0.35827	0.419357	0.416321	0.347972	0.452823	0.365055	0.450217	0.431572	0.396605	0.346042
1RT153O24_C_H12	1.56936	1.95277	1.26056	1.3532	1.62231	1.11367	1.59492	1.50206	1.37463	1.17982	1.47849	1.22694	1.54854	1.1255	1.23934	1.19975	1.31022	1.23127	0.983678	1.29247	1.50179	1.09373	1.34692	1.17904	1.4682	1.20815	1.27486	1.56982	1.15155	0.950465	0.825399	1.18494	1.23869	1.49768	1.7161	1.30814	1.1647	1.47063	1.50368	1.493
1RT153P05_B_H03	1.36478	0.9906	1.03956	1.20102	1.23525	1.29265	1.32702	1.12259	1.30736	1.71166	1.45972	2.00611	1.57296	1.6028	0.904582	1.0074	1.29643	1.26857	1.23406	1.34103	1.13195	1.31442	1.07641	1.21486	1.47475	1.72654	1.57265	2.05945	0.833828	0.938508	0.558685	1.04796	1.12305	0.951389	1.13106	1.0052	1.37018	1.38684	1.41771	1.24224
1RT153P18_D_H09	1.52338	1.67744	1.58492	1.11308	NA	NA	NA	NA	NA	NA	NA	NA	NA	NA	NA	2.67107	1.42488	1.39086	NA	1.39136	NA	NA	2.02632	NA	NA	NA	NA	NA	1.71996	1.76023	NA	NA	NA	NA	1.55975	NA	NA	NA	NA	NA
1RT154A03_A_A02	1.55482	1.31205	1.48274	1.62689	1.69532	1.70053	1.85519	1.57067	1.33348	1.56413	1.38615	1.56629	1.49013	1.40893	1.24829	1.15422	1.63523	1.54496	1.6642	1.74285	1.8707	2.13007	1.76342	1.65233	1.79578	2.12989	1.70033	2.15203	1.49908	1.17213	0.916131	1.6556	1.33055	1.59305	1.47314	1.2628	1.34874	1.57469	1.40573	1.34084
1RT154B14_D_A07	2.69713	2.48965	1.50589	1.72475	2.23813	2.04386	1.93672	2.08816	1.32064	1.63309	1.256	1.25964	1.34386	1.08914	2.11931	1.76737	1.76155	1.66596	1.89014	1.71246	1.79518	1.79477	1.52445	2.07397	1.34041	1.6746	1.42469	1.39503	2.19161	2.74084	1.73596	2.401	2.57288	2.66113	4.59058	4.2396	2.64582	2.16845	2.25039	1.78512
1RT154B17_B_A09	NA	NA	NA	NA	NA	NA	NA	NA	NA	NA	NA	NA	NA	NA	NA	NA	NA	NA	NA	NA	NA	NA	NA	NA	NA	NA	NA	NA	NA	NA	NA	NA	NA	NA	NA	NA	NA	NA	NA	NA
1RT154B19_B_A10	NA	NA	NA	1.30761	NA	NA	NA	NA	NA	NA	NA	NA	NA	NA	NA	1.62745	1.30993	1.31486	NA	1.31466	NA	NA	NA	NA	NA	NA	NA	NA	1.62089	NA	NA	NA	NA	NA	NA	NA	NA	NA	NA	NA
1RT154C15_A_B08	NA	NA	NA	NA	NA	NA	NA	NA	NA	NA	NA	NA	NA	NA	NA	NA	NA	NA	NA	NA	NA	NA	NA	NA	NA	NA	NA	NA	NA	NA	NA	NA	NA	NA	NA	NA	NA	NA	NA	NA
1RT154C18_C_B09	1.63555	NA	1.69408	0.937384	1.05379	1.46182	NA	1.35285	1.18637	1.21954	NA	NA	1.11684	1.19569	1.54427	2.11258	1.09909	1.22759	1.11283	1.12383	1.38605	NA	1.51275	1.8552	1.06666	NA	1.06646	0.96257	1.0819	1.78899	NA	1.40636	1.65077	1.76139	1.2059	NA	NA	NA	1.27272	NA
1RT154D07_B_B04	1.92901	1.99993	1.94938	1.68631	1.84073	1.48954	2.34319	1.82456	1.69335	1.84188	1.53195	1.31956	1.89295	2.07939	1.96515	1.9471	1.61466	1.4646	1.67841	1.81176	1.77127	2.72748	1.71987	2.22375	1.70893	1.92959	1.64487	1.40354	2.06389	1.6695	2.65146	2.74696	2.02583	2.30837	1.59405	2.26694	1.80159	1.7466	1.89027	2.04204
1RT154D15_B_B08	NA	NA	NA	NA	NA	NA	NA	NA	NA	NA	NA	NA	NA	NA	NA	NA	1.96934	NA	NA	NA	NA	NA	NA	NA	NA	NA	NA	NA	NA	NA	NA	NA	NA	NA	NA	NA	NA	NA	NA	NA
1RT154E03_A_C02	1.59481	NA	NA	1.1684	NA	NA	NA	NA	1.12194	NA	NA	NA	NA	NA	NA	NA	1.16424	NA	NA	1.44776	NA	NA	NA	2.04148	NA	NA	NA	NA	2.13913	NA	NA	NA	NA	NA	1.21646	NA	NA	NA	NA	NA
1RT154F07_B_C04	2.77258	2.80004	2.68453	2.87553	2.94841	2.86564	3.33401	3.58636	2.58232	3.06726	2.77856	4.10349	3.13184	2.92811	2.98321	1.8797	2.42338	2.05367	2.99894	2.64117	2.51177	2.93319	2.97434	3.11068	2.77884	2.90575	3.10491	2.88271	2.70543	2.92209	2.3448	2.94571	2.74214	2.62755	3.19528	2.32767	2.76433	2.78787	3.10508	3.51389
1RT154F19_B_C10	1.60388	1.38872	1.82804	1.16868	1.25209	1.48879	1.56683	1.39751	1.33909	1.21688	1.10802	0.969384	0.809616	1.01481	1.32987	1.20264	0.97525	0.961418	1.377	1.25801	1.23321	1.39227	0.98659	1.32561	1.14205	1.16605	0.909526	1.07202	1.29514	1.42541	1.43375	1.53353	1.43679	1.53719	0.997628	1.13801	1.37976	1.16978	0.916677	1.34525
1RT154G03_A_D02	1.65022	2.1697	1.09164	1.36444	1.37264	1.00388	1.53915	1.73139	1.38058	1.1695	NA	1.33121	1.36765	1.30841	1.46789	1.62456	0.915257	1.22808	1.54275	0.921952	1.47363	1.53198	1.45721	1.45157	1.37107	1.70197	1.81443	1.54471	1.27199	1.90258	2.29092	1.57073	1.70485	1.63615	4.89024	4.78147	NA	2.00781	1.88895	1.44561
1RT154G13_A_D07	1.5163	1.36818	1.22284	1.08648	1.22116	1.18484	1.50653	1.43945	1.18743	1.17479	1.4189	1.19174	1.55495	1.73544	1.7437	1.39219	1.39771	1.38335	1.37454	1.23332	1.15819	1.79203	1.38342	1.52619	1.41206	1.53737	1.37159	1.35422	1.63408	1.54871	1.47077	1.56851	1.47445	1.22288	1.1466	1.68033	1.56616	1.23192	1.35097	1.45132
1RT154I20_C_E10	0.861771	0.864517	0.780269	0.493954	0.989514	0.700797	0.781771	0.83382	1.08918	0.888206	1.24461	0.978441	1.08916	1.47284	0.984757	1.1777	0.546606	0.552859	0.75604	0.719903	1.07472	1.1247	3.51355	4.04713	6.24676	5.1097	6.48794	6.39905	0.702657	0.77513	1.59173	0.848041	6.30282	5.32607	72.1326	71.8545	13.1763	9.88866	6.10064	6.00186
1RT154J04_D_E02	5.29821	3.84018	4.27019	4.22701	3.89511	4.6593	3.85162	3.73636	3.6731	4.21945	2.40935	3.20627	3.65106	3.04452	3.95024	3.95097	3.25072	3.2426	3.92226	3.38126	2.57705	3.196	2.68132	2.80822	2.50811	3.0295	2.58412	2.4332	4.00658	3.52199	1.98897	5.47411	4.00714	4.21011	3.63547	4.00874	3.53592	3.2035	2.90285	3.59112
1RT154J13_B_E07	2.72617	2.3571	3.02343	2.72564	2.74494	2.57755	2.87279	2.56861	2.18443	2.51167	1.7422	2.14917	2.14961	2.13873	2.36777	1.75215	1.92659	2.12595	2.70065	2.37125	2.17172	1.903	1.9538	1.58889	1.96778	2.21348	2.04876	1.95417	2.89534	1.75224	0.897295	3.05402	2.81053	2.83531	2.37108	2.35706	2.68716	2.10934	2.03074	2.21034
1RT154J20_D_E10	2.88428	NA	2.26999	1.62824	1.56354	1.62053	1.90841	2.21275	1.87882	NA	1.28956	1.36481	1.32691	1.41154	NA	2.1552	1.60809	1.64684	2.01826	1.56803	1.50335	1.89451	1.66453	1.92515	1.59795	NA	1.36533	1.34668	1.69437	3.07869	NA	NA	NA	1.97035	1.72603	1.91631	NA	1.84802	1.39833	1.71988
1RT154K09_A_F05	1.30286	1.19767	1.07354	0.949805	0.980178	1.23411	1.44734	1.32322	1.42743	1.46621	1.6247	1.45457	2.18412	1.84558	1.40536	1.56358	1.25648	0.924412	1.06584	0.960049	1.39174	1.31852	1.5322	1.76595	1.24085	1.32058	1.551	1.11645	1.05229	1.22441	1.05537	1.34999	1.15204	1.15954	1.14963	1.399	1.29598	1.45551	1.29964	1.33325
1RT154K21_A_F11	1.00598	0.963484	1.0484	0.995207	0.939501	1.22108	1.12373	1.08826	1.00353	1.16127	1.04195	0.895662	1.00759	1.20126	1.20905	1.25562	0.860245	0.862076	0.702604	0.815763	0.883333	1.07116	1.16897	0.807022	1.66472	1.78403	1.27055	1.22239	0.72807	0.866457	1.23433	1.05832	1.054	0.992422	1.22046	1.61564	2.4498	1.8938	1.99165	1.61908
1RT154L08_D_F04	0.637426	0.485611	0.607865	0.509146	0.598536	0.671009	0.78877	0.808746	0.724502	0.587425	0.64703	0.670027	0.743939	0.57119	0.882717	1.15117	0.543038	0.854587	0.666104	0.643043	0.876861	0.779163	0.838764	0.960225	0.673411	0.79914	0.837987	0.622823	0.686826	0.663384	0.639947	0.575637	0.924019	0.704338	0.652926	0.933341	0.851271	0.606388	0.737127	0.673553
1RT154L09_B_F05	0.890654	0.719374	0.730962	0.818203	0.785327	0.791374	0.830193	0.629663	0.822883	1.11846	0.803166	0.892302	0.651519	0.883957	0.875073	0.799957	0.680758	0.794168	0.789726	0.73891	0.676685	0.677231	0.87116	0.688009	0.743368	0.883292	0.764711	0.843596	0.563354	0.850915	0.89064	0.737775	0.658072	0.81141	0.66838	0.762232	0.845837	0.685164	0.888091	0.920691
1RT154L21_B_F11	0.695358	0.646049	0.540309	0.54213	0.733486	0.647138	0.738069	0.840096	0.694431	0.655802	0.664246	1.02883	0.844266	0.697692	0.672262	0.842121	0.612975	0.645864	0.826851	0.676856	0.678117	0.854424	0.855356	0.867121	0.763772	0.688748	0.726546	0.736452	0.554693	0.826912	0.736029	0.67897	0.949608	0.584478	0.682665	0.775119	0.933794	0.889043	0.67698	0.811795
1RT154L23_B_F12	0.729863	0.749697	0.586409	0.67167	0.695339	0.685084	0.574527	0.604674	0.590595	0.475256	0.47294	0.567874	0.530742	0.473812	0.95479	0.743069	0.63219	0.662608	0.926881	0.837003	0.638451	0.690861	0.603698	0.860958	0.580634	0.763814	0.71303	0.675389	0.820386	0.611227	0.747372	0.926851	0.574557	0.659324	0.6556	0.636645	0.679814	0.646958	0.57941	0.622547
1RT154N03_B_G02	1.432	1.32469	0.63482	0.693886	0.705558	0.771281	0.70335	0.719482	0.897241	0.875871	1.22429	1.00398	1.46373	1.54417	0.680987	1.63738	0.622513	0.631767	0.792629	0.77118	0.750795	0.678525	0.692155	0.888388	0.893928	0.775683	0.936151	0.921147	0.730201	0.619397	0.715757	0.71624	0.965004	0.697188	0.803577	0.692655	0.900184	0.878813	0.95065	0.901384
1RT154N17_B_G09	6.7028	6.41356	8.39193	7.87982	7.15494	7.56736	6.56135	6.29701	5.94298	5.92879	4.67946	4.627	5.1385	5.27686	8.81017	8.18032	6.05142	7.03612	8.8349	8.02371	6.13029	7.71859	7.95491	7.25459	7.26151	7.87585	7.25969	7.46225	7.46556	7.825	9.09094	7.99758	6.46884	6.11445	5.30103	5.77482	7.52891	6.6179	6.30432	7.33883
1RT154P08_D_H04	5.17132	5.15986	5.08881	4.17141	4.76287	3.47663	4.28276	4.3849	3.28012	3.49734	2.70672	2.9235	3.76859	2.77894	5.25435	7.40837	3.62228	3.99794	5.57847	5.29236	3.56402	4.46365	4.15797	4.02101	4.905	4.79614	4.20696	4.59753	5.34803	5.4094	1.74464	4.92114	3.81055	3.83846	3.78767	3.45414	4.96636	3.98195	3.48176	4.6021
1RT154P16_D_H08	2.12544	1.90232	2.61786	2.35502	2.16476	2.71331	1.85756	1.77545	1.95762	2.06183	2.1103	2.41337	2.70169	2.41239	2.51344	3.80654	1.79173	1.90027	2.61674	2.32696	1.9587	2.05219	2.53898	1.89662	2.13304	2.04542	2.11564	1.59535	1.52447	2.38276	0.762509	2.4192	1.9412	2.2728	1.74651	2.05255	2.47884	2.33036	2.26866	2.14528
1RT154P17_B_H09	0.536779	0.448363	0.737046	0.567282	0.597997	0.663646	0.532853	0.533117	0.586837	0.632327	0.775403	0.923747	1.00424	0.955934	0.514149	0.698843	0.617148	0.525291	0.685139	0.529993	0.526556	0.562392	0.514734	0.581576	0.604561	0.66918	0.728895	0.690924	0.662345	0.526383	0.554567	0.503619	0.579758	0.584948	0.442219	0.801283	0.641398	0.57668	0.815435	0.587479
1RT155A20_C_A10	1.02155	0.837651	0.734627	0.823482	0.790754	0.827162	0.862598	0.865985	0.880843	0.938663	0.865539	1.15178	1.2329	1.07688	0.784547	1.07108	0.797528	0.847291	1.02047	0.900083	0.658801	0.830761	0.882791	0.896848	0.787362	0.771477	0.656842	0.682316	0.806723	0.708308	0.460166	1.05227	1.01459	1.09562	0.88257	0.879773	0.93195	0.938609	1.02228	0.778077
1RT155B08_D_A04	0.934777	0.713642	0.854913	1.07617	0.757982	1.10866	0.810182	1.00511	0.896057	1.00185	0.815095	0.91286	0.700958	0.937109	0.671191	0.89947	1.02187	1.12453	1.20627	1.00386	0.701925	0.999281	1.02122	0.809788	1.07819	1.00886	1.12723	0.89975	0.871846	0.761641	0.735231	0.765632	0.782362	0.814722	0.821067	0.942827	1.09195	0.786958	1.02926	1.03988
1RT155C04_C_B02	3.14716	3.32405	3.41648	4.21422	3.03079	3.42362	2.52031	3.29094	4.15196	3.42685	2.02814	3.86779	4.24456	3.57923	4.17559	6.27957	3.17253	3.65548	4.31486	3.27157	3.04862	3.92958	3.62633	2.75159	3.41633	3.11014	3.309	3.08237	4.03958	3.68153	3.1853	4.34103	3.45161	2.80274	3.31236	3.62502	3.47627	3.55317	2.63107	3.057
1RT155C11_A_B06	1.46239	1.02904	1.0093	1.13955	1.03533	1.07955	1.03107	1.09147	1.0759	0.923923	1.01324	1.05147	0.834115	1.05265	0.938877	1.51077	1.14372	1.10266	1.06781	1.03515	1.19547	0.938007	1.31474	1.17487	1.40982	1.11612	1.18408	1.14452	1.17773	1.17024	1.50368	0.987697	1.19612	1.12337	1.33297	1.48265	1.13254	1.08045	1.19482	1.09372
1RT155E06_C_C03	1.06689	1.0746	1.17847	1.38642	1.42325	1.69287	1.25599	1.18628	2.6768	2.70419	2.53373	4.75534	2.74323	3.55327	1.10922	1.07993	1.20317	1.50027	1.60733	1.63763	1.23347	1.27655	1.57251	1.60553	1.68223	1.50233	1.49225	0.993012	1.22878	0.985219	0.742611	1.85551	1.24489	1.09771	1.60181	1.72614	2.0573	2.13354	2.39746	2.05532
1RT155E20_C_C10	1.27712	0.954582	1.61299	1.67374	1.41697	1.3571	1.32417	1.09338	1.24282	1.64784	1.45617	1.8901	1.18973	1.69749	0.940012	1.01643	1.12563	1.43065	1.58512	1.60108	1.16563	1.41723	1.22545	1.09935	1.35432	1.6369	1.5094	1.21441	1.25013	1.14882	0.54826	1.44823	1.7667	1.28249	1.10036	1.2766	1.27064	1.17849	1.36225	1.53843
1RT155F22_D_C11	1.34944	1.04447	1.43823	1.66412	1.38552	1.81207	1.52606	1.41555	1.42394	1.80282	1.63745	1.72985	1.38316	1.60484	1.00523	1.89307	1.31619	1.46168	1.60822	1.53623	1.68198	1.37605	2.03997	1.71783	1.90446	1.76487	1.68441	1.58251	1.01459	1.47783	0.875711	1.41117	1.22577	1.5644	1.3355	1.62082	1.77655	1.67253	1.58181	1.43569
1RT155G12_C_D06	2.38356	2.39024	1.47378	1.33438	1.36124	1.23273	1.28954	0.911486	1.72344	1.64586	1.88788	1.93463	1.58829	1.68116	0.899225	2.99966	1.26465	1.22706	1.19657	1.08775	1.09345	1.05249	1.06603	1.22105	1.15492	1.41527	1.35759	1.12037	1.07822	0.973362	0.992689	1.26187	1.27169	1.27242	1.24861	1.3754	1.53508	1.41472	1.43698	1.24322
1RT155G17_A_D09	0.951922	0.780265	0.858241	0.837462	0.766261	0.780889	0.719537	0.763187	0.692611	0.745456	0.683854	0.715146	0.593107	0.697832	0.641454	1.09718	0.788602	0.98678	0.829591	0.838856	0.799183	0.710593	0.993788	1.00027	0.74619	0.780789	0.835619	0.664703	0.768895	0.838139	0.69773	0.930705	0.796184	0.781134	0.633139	0.914343	0.958444	0.715044	0.696834	0.698378
1RT155H19_B_D10	0.901466	0.969553	0.948999	1.03749	0.996141	1.04457	0.954233	1.08357	0.812992	0.804043	0.886326	0.870945	0.707031	0.773784	0.637946	0.930538	1.05926	1.32238	1.18648	0.989281	1.34432	1.1934	1.12337	0.931626	1.15161	1.30154	1.23769	1.05637	1.10627	0.918131	1.01076	1.0621	1.44929	1.31918	1.54557	1.52495	1.42245	1.18728	1.12212	0.996727
1RT155H20_D_D10	0.742857	0.836994	1.06245	0.922032	0.737444	0.884378	0.91437	1.23297	0.954582	0.897214	1.02099	0.994034	0.940657	0.886782	0.764601	1.3449	0.923641	0.943538	0.937947	0.894655	1.12951	1.11495	1.02056	1.07306	0.772767	1.04783	0.925186	0.90622	0.984704	1.36534	1.83457	1.1059	1.12727	1.07993	0.902528	1.13971	0.884821	1.05657	1.00398	0.653552
1RT155I02_C_E01	1.27487	1.32288	NA	1.58403	1.3913	1.62604	1.69732	1.60174	3.50054	NA	NA	NA	NA	NA	1.87232	1.92647	1.5445	1.6464	1.3531	1.69103	1.8544	NA	NA	NA	NA	NA	NA	NA	1.79673	2.23446	1.81224	1.23032	NA	NA	NA	NA	NA	NA	NA	NA
1RT155K12_C_F06	0.757203	0.70869	0.915178	0.893115	0.800571	0.768423	0.957053	0.965395	0.865949	0.908266	0.751445	0.918325	0.810236	0.800374	1.20153	0.769851	0.774642	0.685704	0.854306	0.978353	0.811546	0.785683	1.24363	1.1954	0.796688	0.87462	0.68605	0.735583	0.925279	0.921019	1.04257	1.07143	1.11406	0.809914	0.824882	1.08857	0.853536	0.761364	0.664473	0.719651
1RT155L06_D_F03	NA	NA	NA	NA	NA	NA	NA	NA	NA	NA	NA	NA	NA	NA	NA	NA	NA	NA	NA	NA	NA	NA	NA	NA	NA	NA	NA	NA	NA	NA	NA	NA	NA	NA	NA	NA	NA	NA	NA	NA
1RT155L07_B_F04	2.30781	3.03899	2.59382	3.41228	3.16704	3.15754	2.30865	2.92197	2.3069	2.17327	1.68261	2.03913	1.4331	1.77715	2.84467	3.01744	3.09633	3.76334	3.84756	2.61565	2.94062	2.11711	2.55727	2.11231	2.78129	2.56323	2.7579	2.31112	3.06203	3.41632	2.58776	3.13613	2.59919	2.92001	2.53831	3.04527	3.08741	2.51379	1.92204	2.2412
1RT155L23_B_F12	1.5364	NA	NA	1.74601	NA	NA	NA	NA	NA	NA	NA	NA	NA	NA	NA	2.06434	2.28867	2.00263	NA	2.06381	NA	NA	NA	NA	NA	NA	NA	NA	1.96467	NA	2.00111	NA	NA	NA	NA	NA	NA	NA	NA	NA
1RT155M15_A_G08	1.71505	1.99017	1.70079	2.29729	1.85696	1.93787	1.54522	2.46666	1.83483	1.72176	1.61106	1.70291	1.50374	1.64602	1.88093	2.22092	1.78781	2.45782	1.97736	1.65259	1.76594	2.58229	2.66626	2.41836	2.31007	NA	1.86755	1.3948	2.38484	1.9327	3.43236	2.65303	2.40127	2.2187	1.84638	2.87099	1.92691	2.08832	1.49469	1.89778
1RT155N12_D_G06	1.7321	1.86113	1.67834	1.64044	1.74168	1.81573	1.3395	1.49474	1.42353	NA	1.29156	1.30392	1.24701	1.25107	1.429	1.91451	1.44855	1.37931	1.63967	1.95263	1.57073	2.20795	NA	2.02273	1.52465	NA	1.11482	1.34264	1.59439	2.29565	2.17733	1.50894	1.18784	1.55844	1.57875	2.54091	1.36659	1.59521	1.67076	1.61628
1RT155N19_B_G10	3.9062	3.58378	4.70432	5.07969	3.60228	5.12548	2.91818	3.61322	2.48297	2.34663	2.18234	2.14653	2.30301	2.09601	4.29076	5.59749	3.52414	4.98169	4.83511	4.28573	3.70638	3.60075	5.89686	4.34667	4.78937	4.24359	4.17677	3.44197	3.41751	4.79988	4.09458	4.46353	3.63576	2.8684	3.43979	3.92967	4.25796	3.47899	3.14079	3.0453
1RT155N20_D_G10	2.16445	3.08459	2.58712	3.38705	2.19042	2.54644	2.14191	2.30647	1.84583	2.0216	1.94853	1.93738	2.1726	1.8914	2.6683	3.87785	2.47182	2.20067	2.88196	3.49843	2.16689	2.49343	2.38935	2.59674	3.18624	2.76834	2.10205	2.08416	2.1826	2.03552	1.44007	2.50924	2.02289	1.94769	2.11281	3.3025	2.78298	2.55223	2.48908	2.49116
1RT155O05_A_H03	1.97328	2.49127	2.10678	3.14335	2.5544	2.92334	1.88644	2.59117	1.98273	2.07105	1.49106	1.52254	1.72546	1.72478	2.17155	2.54864	2.96087	2.97991	2.74018	2.05394	2.13776	2.40228	1.97639	1.77252	2.12453	2.01153	2.42871	1.84694	2.5604	2.57554	1.65171	2.66906	1.88192	2.76172	1.92001	2.65859	2.36514	1.75259	2.17892	1.9507
1RT155O11_A_H06	1.46425	1.7584	2.56452	1.54715	NA	NA	NA	NA	NA	NA	NA	NA	NA	NA	NA	NA	1.81999	2.1022	NA	NA	1.94318	NA	NA	NA	NA	NA	NA	NA	2.03997	2.56142	NA	NA	NA	NA	NA	2.5656	NA	NA	NA	NA
1RT155O14_C_H07	0.983458	1.697	1.33729	1.29821	1.31327	1.44486	1.29382	1.40638	1.31394	1.11317	1.39915	1.18613	1.44608	1.65317	1.28738	1.10559	1.38784	1.45628	1.67791	1.4343	1.379	1.33623	1.47955	2.13414	1.31656	1.356	1.16937	1.07567	0.993484	1.54905	2.57412	1.35858	1.30552	1.29617	1.19781	1.36727	1.20029	1.39652	1.94233	1.55249
1RT156A12_C_A06	2.20363	2.91065	3.26534	3.11679	2.6192	2.70012	2.32903	3.55698	2.15335	2.1066	1.3524	1.1625	1.37632	1.46508	2.07707	1.85832	3.56252	3.32815	3.05574	3.15368	2.79034	2.38203	1.83967	1.49809	2.69038	2.1642	2.42325	2.18252	2.62323	2.89038	1.94909	2.50304	2.24497	2.30121	2.23154	1.88681	2.4271	2.12725	1.82078	1.92713
1RT156A18_C_A09	2.43694	3.23427	1.88374	1.11538	1.46051	1.12211	1.35107	1.1594	1.9862	1.23322	1.8172	1.454	1.06561	1.13732	1.48871	1.03061	1.63814	1.30971	1.04325	1.18392	4.43152	0.864373	1.46474	1.17827	0.958536	1.20521	2.16094	1.06399	1.58163	1.05861	4.84831	1.24723	1.99337	1.09658	0.82745	0.912956	1.17385	1.11613	0.847402	0.875776
1RT156C12_C_B06	0.948389	0.935033	1.14792	1.10241	1.29263	1.30491	1.20624	1.33856	1.14306	0.80672	0.827324	0.766641	0.837275	0.866431	1.01998	1.11062	1.0674	1.10523	1.06313	1.02422	1.57429	1.25809	1.08346	1.32823	1.10566	1.04119	1.43966	1.00563	1.00768	0.92595	0.97964	1.33855	1.38665	1.26168	1.79035	1.65489	1.2917	1.28496	0.982974	0.836498
1RT156C18_C_B09	1.52914	1.75029	2.18643	1.7429	1.76132	1.72424	1.8558	1.7296	1.23535	1.19023	1.19816	1.22174	1.09621	1.21462	1.4465	1.34336	1.89373	2.15621	1.52769	1.8746	2.02016	2.16094	2.06651	2.02701	1.86498	1.953	1.7649	1.88797	1.6512	1.41768	2.24346	1.51426	1.67494	1.79279	1.67764	1.91557	1.48325	1.42787	1.20937	1.3663
1RT156D17_B_B09	1.35832	1.88181	1.51778	1.91819	1.57368	1.81083	1.76782	1.66887	1.48788	1.29946	1.48584	1.16032	1.50336	1.52401	1.17127	1.35336	1.39121	1.6642	1.69369	1.81457	1.65081	1.32501	2.35386	1.44022	1.9208	1.74881	2.25246	1.71478	1.66449	1.69763	1.27345	1.87428	1.47488	1.36555	1.5425	1.37757	1.70897	1.80728	1.82959	1.1969
1RT156F13_B_C07	1.16315	1.01741	1.10984	1.07951	1.29949	1.14707	0.937964	1.24135	1.08194	1.23179	1.00989	1.04758	1.08747	1.29793	0.91982	0.934671	1.13268	0.988428	1.21127	1.00068	0.84268	1.07184	0.809117	1.13764	0.665456	0.763286	0.89074	0.850542	0.9416	1.03328	1.05886	1.10333	0.884132	1.26618	0.960592	0.851017	1.04454	1.10091	0.958705	0.975973
1RT156F22_D_C11	0.953444	1.12309	0.90398	1.03577	1.0668	1.52265	0.993307	1.74942	0.838367	0.880495	0.856526	0.709303	0.860398	0.798453	1.09915	1.09304	0.86041	1.43339	1.13341	1.16211	1.03737	0.863189	1.10202	0.791564	0.858856	0.76068	1.10127	0.802831	0.95772	1.10129	1.41829	0.93789	0.789538	1.03263	0.859282	0.8496	0.801361	0.909514	0.840465	0.773768
1RT156I05_A_E03	0.890107	0.972921	1.12299	0.996324	1.17089	1.26979	1.06336	1.16484	1.34439	1.21659	1.02463	1.17213	0.987292	1.12715	0.809353	0.784751	1.07664	1.25743	1.33605	1.20318	1.04012	0.76854	1.1962	1.07726	1.09858	1.03742	0.919673	0.999573	0.897949	1.23114	1.1705	1.1231	1.21931	1.04272	0.90388	0.991613	1.24042	1.15822	1.08613	1.04385
[truncated: 7,795 more rows]
