# Supplementary material for: Meta-Analysis of Microarray Data of Rainbow Trout Fry Gonad Differentiation Modulated by Ethynylestradiol
Source: PLoS One. 2015 Sep 17;10(9):e0135799. doi: 10.1371/journal.pone.0135799 (PMC4574709; doi:10.1371/journal.pone.0135799)
Supplement: S2 Results — Exhaustive (p<0.01) list of ontologies obtained with Intersection II DEG group from the meta-analysis between dataset 1 and dataset 2. Genes belonging to each GO term are represented. (XLSX) [file pone.0135799.s003.xlsx]

## Sheet: S3_results
System		Gene Category	List Hits	List Total	Population Hits	Population Total	EASE score	Bonferroni	Gene identifiers	Gene Symbol
GO Biological Process	GO:0019953	sexual reproduction	17	245	101	7006	3.25198e-07	0.000406	581; 1111; 1191; 2492; 2661; 3156; 4678; 5010; 7783; 8382; 8611; 8900; 9576; 10327; 10361; 54763; 57446	AKR1A1; BAX; CCNA1; CHEK1; CLDN11; CLU; FSHR; GDF9; HMGCR; NASP; NDRG3; NME5; NPM2; PPAP2A; ROPN1; SPAG6; ZP2
GO Biological Process	GO:0000003	reproduction	17	245	101	7006	3.25198e-07	0.000406	581; 1111; 1191; 2492; 2661; 3156; 4678; 5010; 7783; 8382; 8611; 8900; 9576; 10327; 10361; 54763; 57446	AKR1A1; BAX; CCNA1; CHEK1; CLDN11; CLU; FSHR; GDF9; HMGCR; NASP; NDRG3; NME5; NPM2; PPAP2A; ROPN1; SPAG6; ZP2
GO Biological Process	GO:0007276	gametogenesis	15	245	88	7006	1.71595e-06	0.00214	581; 1111; 2492; 2661; 3156; 4678; 5010; 8382; 8611; 8900; 9576; 10327; 10361; 54763; 57446	AKR1A1; BAX; CCNA1; CHEK1; CLDN11; FSHR; GDF9; HMGCR; NASP; NDRG3; NME5; NPM2; PPAP2A; ROPN1; SPAG6
GO Biological Process	GO:0008283	cell proliferation	46	245	719	7006	5.89021e-05	0.0735	203; 581; 694; 891; 898; 991; 1068; 1111; 1466; 1488; 2170; 2272; 2622; 2956; 3481; 3609; 3621; 3623; 4035; 4171; 4172; 4175; 4193; 4436; 4751; 4830; 5036; 5428; 5532; 5934; 5983; 6117; 6241; 7027; 7042; 7150; 8611; 8814; 8900; 9133; 10036; 10198; 10361; 51433; 54033; 54763	AK1; ANAPC5; BAX; BTG1; CCNA1; CCNB1; CCNB2; CCNE1; CDC20; CDKL1; CETN1; CHAF1A; CHEK1; CSRP2; CTBP2; FABP3; FHIT; GAS8; IGF2; ILF3; ING1; INHA; LRP1; MCM2; MCM3; MCM6; MDM2; MPHOSPH9; MSH2; MSH6; NEK2; NME1; NPM2; PA2G4; POLG; PPAP2A; PPP3CB; RBL2; RBM11; RFC3; ROPN1; RPA1; RRM2; TFDP1; TGFB2; TOP1
GO Biological Process	GO:0007049	cell cycle	36	245	510	7006	7.23661e-05	0.0902	203; 581; 891; 898; 991; 1068; 1111; 2272; 2956; 3481; 3609; 3623; 4171; 4172; 4175; 4436; 4751; 4830; 5036; 5428; 5532; 5934; 5983; 6117; 6241; 7027; 7042; 7150; 8814; 8900; 9133; 10036; 10198; 10361; 51433; 54033	AK1; ANAPC5; BAX; CCNA1; CCNB1; CCNB2; CCNE1; CDC20; CDKL1; CETN1; CHAF1A; CHEK1; FHIT; IGF2; ILF3; INHA; MCM2; MCM3; MCM6; MPHOSPH9; MSH2; MSH6; NEK2; NME1; NPM2; PA2G4; POLG; PPP3CB; RBL2; RBM11; RFC3; RPA1; RRM2; TFDP1; TGFB2; TOP1
GO Biological Process	GO:0000278	mitotic cell cycle	22	245	249	7006	0.000144603	0.18	891; 898; 991; 1068; 1111; 2956; 4171; 4172; 4175; 4436; 4751; 5428; 5983; 6117; 6241; 7150; 8900; 9133; 10036; 10198; 10361; 51433	ANAPC5; CCNA1; CCNB1; CCNB2; CCNE1; CDC20; CETN1; CHAF1A; CHEK1; MCM2; MCM3; MCM6; MPHOSPH9; MSH2; MSH6; NEK2; NPM2; POLG; RFC3; RPA1; RRM2; TOP1
GO Biological Process	GO:0000074	regulation of cell cycle	23	245	308	7006	0.00102286	1	203; 581; 891; 898; 991; 1111; 2272; 3481; 3623; 4436; 4751; 4830; 5036; 5532; 5934; 7027; 7042; 8814; 8900; 9133; 10198; 10361; 51433	AK1; ANAPC5; BAX; CCNA1; CCNB1; CCNB2; CCNE1; CDC20; CDKL1; CHEK1; FHIT; IGF2; INHA; MPHOSPH9; MSH2; NEK2; NME1; NPM2; PA2G4; PPP3CB; RBL2; TFDP1; TGFB2
GO Biological Process	GO:0006261	DNA dependent DNA replication	9	245	60	7006	0.00102965	1	2956; 4171; 4172; 4175; 4436; 5428; 5983; 6117; 7150	MCM2; MCM3; MCM6; MSH2; MSH6; POLG; RFC3; RPA1; TOP1
GO Cellular Component	GO:0005743	mitochondrial inner membrane	11	249	87	6908	0.00104151	1	132; 513; 516; 1723; 4715; 4953; 7351; 7385; 9631; 10398; 84701	ADK; ATP5D; ATP5G1; COX4I2; DHODH; MYL9; NDUFB9; NUP155; ODC1; UCP2; UQCRC2
GO Biological Process	GO:0009117	nucleotide metabolism	12	245	108	7006	0.00127262	1	132; 203; 513; 1723; 2272; 3251; 4329; 4830; 6241; 7298; 8382; 9551	ADK; AK1; ALDH6A1; ATP5D; ATP5J2; DHODH; FHIT; HPRT1; NME1; NME5; RRM2; TYMS
GO Cellular Component	GO:0019866	inner membrane	11	249	95	6908	0.00204719	1	132; 513; 516; 1723; 4715; 4953; 7351; 7385; 9631; 10398; 84701	ADK; ATP5D; ATP5G1; COX4I2; DHODH; MYL9; NDUFB9; NUP155; ODC1; UCP2; UQCRC2
GO Cellular Component	GO:0005737	cytoplasm	130	249	2973	6908	0.00232892	1	30; 54; 120; 132; 203; 275; 309; 316; 513; 516; 766; 767; 821; 844; 875; 891; 991; 1068; 1149; 1314; 1466; 1495; 1497; 1586; 1687; 1723; 1728; 2168; 2170; 2272; 2355; 2622; 2664; 2717; 2805; 2934; 2956; 3156; 3251; 3329; 3658; 3672; 3689; 3856; 3860; 3875; 3950; 4144; 4151; 4329; 4436; 4521; 4666; 4702; 4704; 4715; 4751; 4758; 4830; 4953; 5036; 5105; 5108; 5211; 5236; 5334; 5428; 5538; 5687; 5743…	ACAA1; ACP5; ADD3; ADK; AK1; AK6; AKR1A1; ALDH6A1; ALG6; AMT; ANXA6; AOX1; ARIH2; ATP5D; ATP5G1; ATP5J2; C21ORF33; C21ORF59; CA7; CA8; CANX; CASQ1; CBS; CCNA1; CCNB1; CCNB2; CDC20; CDKL1; CETN1; CIDEA; COG5; COPA; COX4I2; CSRP2; CTNNA1; CTNS; CYP17A1; DFNA5; DHODH; DNAH1; EDIL3; EIF2B4; FABP1; FABP3; FHIT; FOSL2; GAS8; GDI1; GLA; GOT1; GSN; HMGCR; HPRT1; HSPBP1; HSPD1; IER5; IREB2; ITGA1; ITGB2; …
GO Biological Process	GO:0000279	M phase	12	245	121	7006	0.00316757	1	891; 991; 1068; 1111; 3609; 4751; 8900; 9133; 10198; 10361; 51433; 54033	ANAPC5; CCNA1; CCNB1; CCNB2; CDC20; CETN1; CHEK1; ILF3; MPHOSPH9; NEK2; NPM2; RBM11
GO Cellular Component	GO:0005694	chromosome	15	249	171	6908	0.00325373	1	1107; 1111; 3005; 3298; 3621; 4171; 4172; 4678; 5934; 5983; 6117; 6749; 7329; 10361; 55274	CHD3; CHEK1; H1F0; HSF2; ING1; MCM2; MCM3; NASP; NPM2; PHF10; RBL2; RFC3; RPA1; SSRP1; UBE2I
GO Molecular Function	GO:0016491	oxidoreductase activity	24	246	366	7129	0.00355244	1	316; 1036; 1488; 1586; 1588; 1723; 1728; 2329; 2819; 3156; 3291; 4329; 4482; 4702; 4704; 4715; 5743; 6241; 6652; 7385; 8974; 10327; 56683; 84701	AKR1A1; ALDH6A1; AOX1; C21ORF59; CDO1; COX4I2; CTBP2; CYP17A1; CYP19A1; DHODH; FMO4; GPD1; HMGCR; HSD11B2; MSRA; NDUFA8; NDUFA9; NDUFB9; NQO1; P4HA2; PTGS2; RRM2; SORD; UQCRC2
GO Cellular Component	GO:0005740	mitochondrial membrane	12	249	121	6908	0.00398875	1	132; 513; 516; 1723; 4715; 4953; 7351; 7385; 9631; 10398; 54763; 84701	ADK; ATP5D; ATP5G1; COX4I2; DHODH; MYL9; NDUFB9; NUP155; ODC1; ROPN1; UCP2; UQCRC2
GO Biological Process	GO:0006220	pyrimidine nucleotide metabolism	5	245	20	7006	0.00447734	1	1723; 4329; 4830; 7298; 8382	ALDH6A1; DHODH; NME1; NME5; TYMS
GO Biological Process	GO:0006260	DNA replication	11	245	111	7006	0.00513928	1	2956; 4171; 4172; 4175; 4436; 5428; 5983; 6117; 6241; 7150; 10036	CHAF1A; MCM2; MCM3; MCM6; MSH2; MSH6; POLG; RFC3; RPA1; RRM2; TOP1
GO Biological Process	GO:0006259	DNA metabolism	23	245	352	7006	0.00538592	1	1107; 1111; 1149; 2956; 3005; 4171; 4172; 4175; 4436; 4521; 4678; 5428; 5886; 5983; 6117; 6241; 7150; 8496; 9400; 10036; 10361; 10398; 10856	CHAF1A; CHD3; CHEK1; CIDEA; H1F0; MCM2; MCM3; MCM6; MSH2; MSH6; MYL9; NASP; NPM2; NUDT1; POLG; PPFIBP1; RAD23A; RECQL5; RFC3; RPA1; RRM2; RUVBL2; TOP1
GO Biological Process	GO:0000084	S phase of mitotic cell cycle	11	245	113	7006	0.00582801	1	2956; 4171; 4172; 4175; 4436; 5428; 5983; 6117; 6241; 7150; 10036	CHAF1A; MCM2; MCM3; MCM6; MSH2; MSH6; POLG; RFC3; RPA1; RRM2; TOP1
GO Biological Process	GO:0048232	male gamete generation	8	245	67	7006	0.00836443	1	2492; 4678; 5010; 8382; 8900; 9576; 54763; 57446	CCNA1; CLDN11; FSHR; NASP; NDRG3; NME5; ROPN1; SPAG6
GO Biological Process	GO:0007283	spermatogenesis	8	245	67	7006	0.00836443	1	2492; 4678; 5010; 8382; 8900; 9576; 54763; 57446	CCNA1; CLDN11; FSHR; NASP; NDRG3; NME5; ROPN1; SPAG6
GO Molecular Function	GO:0019201	nucleobase\, nucleoside\, nucleotide kinase activity	6	246	38	7129	0.00914225	1	132; 203; 4830; 8382; 50808; 122481	ADK; AK1; AK6; AK7; NME1; NME5
